# Supplementary material for: Modeling viral shedding and symptom outcomes in oseltamivir-treated experimental influenza infection
Source: PLoS One. 2026 Feb 10;21(2):e0342676. doi: 10.1371/journal.pone.0342676 (PMC12890086; doi:10.1371/journal.pone.0342676)
Supplement: S2 Fig — (A and B) Measured viral load data (dots) and viral load calculated by a mathematical model using parameters estimated by a nonlinear mixed-effect model (lines) for influenza A (A) and B (B), respectively. The red dots represent viral titers under the detection limit. The doses without “od” were administered twice daily; the dose with “od” was administered once daily. (CSV) [file pone.0342676.s002.csv]

StudyID	ID	Study	Geontype	Treatment	StudyDay	ASAT(SGOT)	ALK.PHOS.	ALAT(SGPT)	TOTAL BILIRUBIN	GGT	UREA	CREATININE	TOTAL PROTEIN	ALBUMIN	CHLORIDES	POTASSIUM	SODIUM	CARBONDIOXIDE	GLUCOSE FASTING	HEMATOCRIT	HEMOGLOBIN	WBC	PLATELETS	MCHC	MCV	RBC	BASOPHILS	LYMPHOCYTES	MONOCYTES	NEUTROPHILS	EOSINOPHILES
B1_11	11	Flu B Study A	B	150 mg bid	-2	10	48	16	5.7	26	4.9	100	79	43	109	3.7	140	23	4	0.42	14.3	4.9	267	350	82	4.5	0	1.9	0.5	2.4	0.1
B1_11	11	Flu B Study A	B	150 mg bid	3	16	47	20	2.4	29	4.1	80	79	43	103	4.1	141	26	3.2	0.43	14.4	4.5	276	340	83	4.6	0	1.9	0.4	2.1	0.1
B1_11	11	Flu B Study A	B	150 mg bid	5	11	51	19	3.3	19	3.2	60	81	41	105	4.5	139	28	4.8	0.42	14.1	9.3	247	345	83	4.5	0	1.9	0.8	6.5	0.1
B1_15	15	Flu B Study A	B	150 mg bid	-2	22	108	14	10.6	31	4.1	90	78	47	108	3.6	142	27	4.7	0.43	14.9	8.1	180	344	89	4.9	0	2.2	0.4	5.4	0.1
B1_15	15	Flu B Study A	B	150 mg bid	3	10	106	14	5.7	31	5.1	80	80	47	105	3.6	144	28	4	0.45	15.3	5.8	153	340	89	5.1	0	1.1	0.5	4.1	0.1
B1_15	15	Flu B Study A	B	150 mg bid	5	10	103	14	5.7	26	4	80	79	43	108	4.2	141	27	6	0.44	15	4.8	141	341	90	4.9	0.1	1.3	0.3	3	0.1
B1_15	15	Flu B Study A	B	150 mg bid	6	NA	103	NA	NA	NA	NA	NA	NA	NA	NA	NA	NA	NA	NA	NA	NA	NA	NA	NA	NA	NA	NA	NA	NA	NA	NA
B1_17	17	Flu B Study A	B	150 mg bid	-2	14	57	26	5.7	31	7.5	100	74	50	107	4.2	143	27	5.2	0.44	15.2	6.1	253	345	88	5	0	1.8	0.7	3.4	0.2
B1_17	17	Flu B Study A	B	150 mg bid	3	15	62	37	3.3	34	6.3	100	76	47	104	3.6	143	30	3.2	0.45	15.3	4.4	245	340	89	5.1	0	1.3	0.7	2.2	0.2
B1_17	17	Flu B Study A	B	150 mg bid	5	14	57	45	4.9	30	4.8	90	77	46	101	4.6	140	30	5.2	0.46	15.7	5.9	239	341	90	5.1	0.2	1.6	0.6	3.3	0.2
B1_17	17	Flu B Study A	B	150 mg bid	6	NA	NA	40	NA	NA	NA	NA	NA	NA	NA	NA	NA	NA	NA	NA	NA	NA	NA	NA	NA	NA	NA	NA	NA	NA	NA
B1_17	17	Flu B Study A	B	150 mg bid	23	NA	NA	26	NA	NA	NA	NA	NA	NA	NA	NA	NA	NA	NA	NA	NA	NA	NA	NA	NA	NA	NA	NA	NA	NA	NA
B1_20	20	Flu B Study A	B	150 mg bid	-2	8	58	10	9	23	7.7	90	72	44	111	4.1	144	26	4.9	0.34	11.9	6.6	252	350	94	3.6	0	2.6	0.5	3.3	0.2
B1_20	20	Flu B Study A	B	150 mg bid	-1	NA	NA	NA	NA	NA	NA	NA	NA	NA	NA	NA	NA	NA	NA	NA	12.5	NA	NA	NA	NA	NA	NA	NA	NA	NA	NA
B1_20	20	Flu B Study A	B	150 mg bid	3	10	61	14	6.5	29	7.4	100	79	49	109	3.5	144	27	3.4	0.39	13.3	4.9	267	341	94	4.1	0	1.9	0.4	2.4	0.2
B1_20	20	Flu B Study A	B	150 mg bid	5	10	62	13	4.1	23	6.2	80	79	47	111	4.4	143	28	5	0.38	13	5	252	342	95	4	0	1.9	0.5	2.5	0.1
B1_20	20	Flu B Study A	B	150 mg bid	6	NA	NA	NA	NA	NA	NA	NA	NA	NA	NA	NA	NA	NA	NA	NA	12.7	NA	NA	NA	NA	NA	NA	NA	NA	NA	NA
B1_26	26	Flu B Study A	B	150 mg bid	-2	12	58	18	8.1	25	5.5	90	77	45	104	4.6	143	29	4.7	0.4	13.6	6.2	208	341	90	4.5	0	2.4	0.6	3.1	0.1
B1_26	26	Flu B Study A	B	150 mg bid	3	11	67	20	3.3	22	5.8	90	75	45	104	4.3	147	30	6	0.41	13.9	6.4	201	339	90	4.6	0.1	2.4	0.6	3.2	0.1
B1_26	26	Flu B Study A	B	150 mg bid	5	17	64	34	4.9	41	5.5	90	75	43	103	3.7	140	26	8.1	0.4	13.9	6.9	195	344	89	4.5	0	2.4	0.6	3.7	0.2
B1_27	27	Flu B Study A	B	150 mg bid	-2	19	58	23	6.5	16	5.8	80	74	42	105	4	143	27	4.8	0.41	14.2	7.2	225	346	91	4.5	0	2.5	0.6	3.8	0.3
B1_27	27	Flu B Study A	B	150 mg bid	3	11	61	19	4.9	19	6.5	80	71	42	106	4.2	145	26	5.3	0.42	14.7	8.2	225	351	90	4.7	0	2.5	0.7	4.7	0.3
B1_27	27	Flu B Study A	B	150 mg bid	5	23	56	32	3.3	17	6.4	70	76	43	103	4.5	140	26	4.4	0.42	14.5	6.5	216	347	91	4.6	0.1	1.9	0.7	3.5	0.3
B1_29	29	Flu B Study A	B	150 mg bid	-2	7	46	8	9.8	19	4.9	60	73	45	107	4.7	141	28	3.4	0.45	15.6	5.8	210	353	93	4.3	0	1	0.6	4.1	0.1
B1_29	29	Flu B Study A	B	150 mg bid	3	6	53	9	5.7	<17	5.2	60	74	44	105	5.4	143	28	3.9	0.44	15.5	6.3	221	356	92	4.3	0	1.3	0.6	4.3	0.1
B1_29	29	Flu B Study A	B	150 mg bid	5	10	49	10	6.5	<17	4.6	60	71	42	104	4.2	142	25	4.6	0.43	14.6	6	195	347	93	4.1	0	1.3	0.4	4.2	0.1
B1_34	34	Flu B Study A	B	150 mg bid	-2	8	39	11	6.5	27	3.9	80	74	42	106	4	140	26	4.4	0.41	13.8	6.1	251	347	89	4.1	0	1.6	0.5	4	0
B1_34	34	Flu B Study A	B	150 mg bid	3	6	41	7	3.3	17	3.9	80	71	42	104	4.2	144	26	4.4	0.42	14.4	4.4	247	351	89	4.2	0	1.4	0.5	2.4	0.1
B1_34	34	Flu B Study A	B	150 mg bid	5	10	39	10	4.1	<17	4.7	70	71	39	105	3.8	140	26	4.3	0.39	12.9	4.6	227	351	88	3.8	0	1.5	0.4	2.6	0.1
B1_38	38	Flu B Study A	B	150 mg bid	-2	10	53	22	9.8	31	4.7	80	76	42	105	3.9	145	28	3.8	0.41	14.4	4.3	191	354	88	4.7	0	1.1	0.5	2.6	0.1
B1_38	38	Flu B Study A	B	150 mg bid	3	14	54	40	9	41	5.2	80	75	45	105	3.9	143	28	5.1	0.43	15.2	5.4	198	351	89	4.9	0	1.6	0.5	3.1	0.2
B1_38	38	Flu B Study A	B	150 mg bid	5	14	48	45	9	38	4.6	70	74	42	102	3.8	142	25	5	0.42	14.5	5.1	197	347	88	4.7	0	1.5	0.5	2.9	0.2
B1_38	38	Flu B Study A	B	150 mg bid	23	NA	NA	22	NA	NA	NA	NA	NA	NA	NA	NA	NA	NA	NA	NA	NA	NA	NA	NA	NA	NA	NA	NA	NA	NA	NA
B1_40	40	Flu B Study A	B	150 mg bid	-2	11	83	12	10.6	23	7.3	90	79	45	103	3.9	142	28	4.3	0.44	15.5	5.5	215	350	91	4.9	0	1.8	0.5	2.9	0.3
B1_40	40	Flu B Study A	B	150 mg bid	3	9	75	13	4.1	17	6	90	75	42	104	4	140	23	4.3	0.44	15.5	7	227	352	91	4.9	0.1	2	0.6	4	0.3
B1_40	40	Flu B Study A	B	150 mg bid	5	12	72	19	7.3	17	5.7	70	78	44	102	4	141	26	4.1	0.44	15.3	7.1	238	345	92	4.8	0	2	0.6	4.3	0.2
B1_42	42	Flu B Study A	B	150 mg bid	-2	11	44	9	14.7	12	4.6	120	78	46	101	3.9	144	29	3.6	0.44	15.3	6.2	335	347	87	5	0.1	1.9	0.6	3.4	0.2
B1_42	42	Flu B Study A	B	150 mg bid	3	9	46	8	5.7	12	4.5	100	72	45	104	4	144	29	4.8	0.42	14.4	5.9	286	347	87	4.8	0	1.7	0.4	3.6	0.2
B1_42	42	Flu B Study A	B	150 mg bid	5	11	44	11	8.1	13	5.1	90	73	45	103	3.9	143	34	5	0.42	14.3	6.6	308	338	87	4.9	0	2	0.5	3.8	0.3
B1_46	46	Flu B Study A	B	150 mg bid	-5	13	50	18	13.8	17	4.6	80	76	42	100	3.8	140	31	5.8	NA	NA	NA	NA	NA	NA	NA	NA	NA	NA	NA	NA
B1_46	46	Flu B Study A	B	150 mg bid	-3	12	49	14	11.4	22	5.3	90	74	42	102	3.6	145	26	5.4	NA	NA	NA	NA	NA	NA	NA	NA	NA	NA	NA	NA
B1_46	46	Flu B Study A	B	150 mg bid	-2	15	48	17	30.1	20	5.4	80	73	42	106	3.7	142	28	3.9	0.43	14.5	5.3	260	341	88	4.8	0	1.6	0.7	2.8	0.2
B1_46	46	Flu B Study A	B	150 mg bid	3	NA	NA	NA	NA	NA	NA	NA	NA	NA	NA	NA	NA	NA	NA	0.43	14.5	5	221	342	87	4.9	0	1.4	0.9	2.5	0.2
B1_46	46	Flu B Study A	B	150 mg bid	5	NA	NA	NA	NA	NA	NA	NA	NA	NA	NA	NA	NA	NA	NA	0.42	14.5	6.6	214	344	87	4.9	0	1.2	1.5	3.7	0.2
B1_46	46	Flu B Study A	B	150 mg bid	23	NA	NA	NA	NA	NA	NA	NA	NA	NA	NA	NA	NA	NA	NA	NA	NA	NA	NA	NA	NA	NA	NA	NA	0.8	NA	NA
B1_48	48	Flu B Study A	B	150 mg bid	-2	10	63	20	24.4	31	5.1	60	77	44	105	3.7	141	26	4.7	0.46	15.4	7.4	330	343	92	4.4	0	1.8	0.6	4.7	0.3
B1_48	48	Flu B Study A	B	150 mg bid	3	8	72	17	11.4	27	5	60	77	44	106	4.1	142	28	6.7	0.46	15.9	6.8	300	350	92	4.4	0	1.5	0.4	4.5	0.4
B1_48	48	Flu B Study A	B	150 mg bid	5	8	55	18	10.6	27	5.4	50	68	37	105	3.9	140	24	6.9	0.43	14.1	6.9	286	342	92	4.1	0.1	1.5	0.7	4.2	0.4
B1_50	50	Flu B Study A	B	150 mg bid	-2	7	48	17	7.3	38	7.3	60	78	43	103	3.8	144	28	4.7	0.45	15.6	6.7	290	353	91	4.4	0.1	3	0.5	3	0.1
B1_50	50	Flu B Study A	B	150 mg bid	3	9	53	20	2.4	38	5.8	50	78	42	106	5	142	24	4.9	0.46	15.8	5.9	269	348	91	4.5	0.1	2.7	0.5	2.5	0.1
B1_50	50	Flu B Study A	B	150 mg bid	5	7	49	18	3.3	36	7.1	50	77	41	103	3.9	141	26	5.4	0.44	15	5.6	269	349	92	4.3	0.1	2.7	0.3	2.4	0.1
B1_54	54	Flu B Study A	B	150 mg bid	-2	12	67	22	13.8	34	6.3	90	81	44	104	3.8	145	26	4.1	0.45	15.7	6.2	294	347	86	5.3	0	1.5	0.8	3.7	0.2
B1_54	54	Flu B Study A	B	150 mg bid	3	11	68	17	6.5	26	4.6	80	76	42	105	4.2	143	28	5.2	0.43	15.1	5.7	245	353	85	5	0.1	1.3	0.9	3.2	0.2
B1_54	54	Flu B Study A	B	150 mg bid	5	19	65	38	8.1	35	4.2	80	78	41	103	4	140	24	4.3	0.44	15.4	5.6	240	353	85	5.1	0.1	1.5	0.7	3.1	0.2
B1_54	54	Flu B Study A	B	150 mg bid	26	NA	NA	18	NA	NA	NA	NA	NA	NA	NA	NA	NA	NA	NA	NA	NA	NA	NA	NA	NA	NA	NA	NA	NA	NA	NA
B1_56	56	Flu B Study A	B	150 mg bid	-2	9	38	15	6.5	<17	4.6	70	77	39	107	3.7	142	22	3.6	0.44	15	7.9	266	348	88	4.5	0.1	1.9	0.7	5.1	0.1
B1_56	56	Flu B Study A	B	150 mg bid	3	9	37	17	2.4	19	3.1	60	76	37	107	4.1	142	24	4.5	0.45	15.5	6.4	247	351	88	4.5	0.3	1.5	0.4	4.1	0.1
B1_56	56	Flu B Study A	B	150 mg bid	5	8	33	13	3.3	<17	4.9	60	75	35	105	3.9	140	23	4.9	0.45	15.4	6.3	253	350	89	4.5	0.1	1.5	0.5	4.1	0.1
B1_61	61	Flu B Study A	B	150 mg bid	-2	11	63	11	13.8	24	5.5	80	75	43	104	3.8	143	27	4.3	0.44	15.1	6.8	151	344	85	5.2	0.1	2.3	0.4	3.2	0.8
B1_61	61	Flu B Study A	B	150 mg bid	3	8	58	8	7.3	22	5.5	80	70	40	104	3.9	144	28	4.6	0.41	13.9	6.5	140	343	85	4.8	0.4	1.9	0.4	3.5	0.3
B1_61	61	Flu B Study A	B	150 mg bid	5	8	55	10	7.3	22	5.5	80	71	41	107	3.7	142	25	5	0.43	14.6	6.9	142	337	87	5	0.1	2.3	0.4	3.8	0.3
B1_63	63	Flu B Study A	B	150 mg bid	-2	16	63	29	7.3	26	6.1	100	77	42	105	3.9	145	27	4.7	0.42	14.7	5.8	250	348	85	5	0	1.7	0.5	3.5	0.1
B1_63	63	Flu B Study A	B	150 mg bid	3	12	63	29	1.6	28	6.6	100	80	44	100	4.4	144	27	5.6	0.44	15.2	6.5	278	347	86	5.1	0.1	2.1	0.5	3.7	0.1
B1_63	63	Flu B Study A	B	150 mg bid	5	18	58	52	1.6	32	7.3	90	80	42	102	3.8	140	25	5.5	0.43	14.5	6.3	253	342	87	4.9	0.1	2.2	0.5	3.3	0.2
B1_63	63	Flu B Study A	B	150 mg bid	27	NA	NA	22	NA	NA	NA	NA	NA	NA	NA	NA	NA	NA	NA	NA	NA	NA	NA	NA	NA	NA	NA	NA	NA	NA	NA
B1_68	68	Flu B Study A	B	150 mg bid	-2	9	59	15	7.3	22	4.6	60	75	42	103	3.8	143	25	4.4	0.42	14	9.9	271	344	87	4.3	0	2.5	0.9	6.3	0.2
B1_68	68	Flu B Study A	B	150 mg bid	3	8	57	15	1.6	24	4.1	60	76	42	100	4.1	143	27	4.2	0.44	14.8	6.2	271	344	87	4.5	0.1	1.9	0.8	3.2	0.2
B1_68	68	Flu B Study A	B	150 mg bid	5	9	53	19	1.6	24	5	60	75	40	102	3.8	140	27	5.4	0.42	13.9	6.4	242	346	86	4.2	0.1	2.5	0.6	3	0.2
B1_69	69	Flu B Study A	B	150 mg bid	-2	9	55	8	7.3	14	4.1	80	84	46	99	4.4	145	28	4.8	0.47	16	11.2	236	343	90	5.2	0	1.6	1	8.4	0.2
B1_69	69	Flu B Study A	B	150 mg bid	3	8	49	8	1.6	16	4.4	80	81	44	98	4.6	147	32	5	0.46	15.7	6.4	272	345	89	5.1	0	1.7	0.6	3.8	0.3
B1_69	69	Flu B Study A	B	150 mg bid	5	7	49	8	1.6	18	4.2	90	73	42	99	3.7	142	29	4.6	0.45	15.4	8.8	263	345	89	5	0.1	1.7	0.8	5.9	0.3
B1_12	12	Flu B Study A	B	75 mg bid	-2	11	43	11	5.7	17	3.9	100	79	45	106	3.9	142	25	4.4	0.43	14.4	8.5	229	343	87	4.4	0	2.7	0.7	5	0.1
B1_12	12	Flu B Study A	B	75 mg bid	3	10	45	13	2.4	17	4.3	90	81	45	105	3.4	142	26	3.1	0.44	14.5	4.8	205	339	87	4.5	0	1.9	0.5	2.4	0
B1_12	12	Flu B Study A	B	75 mg bid	5	9	40	13	1.6	<17	3.6	70	74	39	110	4.1	141	28	4.6	0.4	13.3	5	181	350	87	4	0.1	2.1	0.4	2.4	0
B1_13	13	Flu B Study A	B	75 mg bid	-2	15	72	17	6.5	20	3.6	110	76	49	108	3.7	144	24	4.8	0.47	16	6.2	219	341	87	5.4	0	2.4	0.8	2.7	0.3
B1_13	13	Flu B Study A	B	75 mg bid	3	12	74	16	5.7	23	6.2	100	75	48	104	3.2	144	26	3.9	0.49	16.6	5.5	208	336	87	5.7	0	1.3	0.6	3.4	0.2
B1_13	13	Flu B Study A	B	75 mg bid	5	15	74	26	7.3	19	4.6	90	78	46	105	4.1	140	28	5.6	0.5	16.8	5.5	186	336	87	5.7	0.1	1.6	0.5	3.1	0.2
B1_19	19	Flu B Study A	B	75 mg bid	-2	9	19	19	9	22	8.3	100	74	45	106	4.2	141	24	4.8	0.44	14.9	6.9	320	347	85	4.6	0.1	2.3	0.4	3.9	0.2
B1_19	19	Flu B Study A	B	75 mg bid	3	8	22	17	4.1	22	5.5	80	78	44	107	3.6	145	28	4.1	0.45	15.1	4.9	255	341	87	4.7	0	1.2	0.5	3.1	0.1
B1_19	19	Flu B Study A	B	75 mg bid	5	10	22	24	3.3	17	4.2	70	71	40	107	4.2	142	28	5.7	0.43	14.4	4.7	247	341	87	4.4	0	1.7	0.5	2.4	0.1
B1_22	22	Flu B Study A	B	75 mg bid	-2	13	52	21	11.4	18	7.3	90	74	46	112	3.9	141	24	8	0.39	13.6	5.9	227	346	80	4.9	0.1	2.7	0.3	2.5	0.3
B1_22	22	Flu B Study A	B	75 mg bid	3	13	53	23	4.9	19	6.7	80	75	46	109	3.6	143	25	5	0.41	13.9	5.8	228	338	82	5	0	2.7	0.4	2.4	0.3
B1_22	22	Flu B Study A	B	75 mg bid	5	13	53	27	6.5	14	4.9	70	74	43	109	4.2	141	28	5.8	0.4	13.4	6.6	237	337	82	4.9	0	3.2	0.4	2.7	0.3
B1_23	23	Flu B Study A	B	75 mg bid	-2	8	54	18	15.5	27	3.2	70	76	41	106	3.6	141	26	3.5	0.43	14.9	5.5	246	352	89	4.3	0	2.4	0.5	2.4	0.2
B1_23	23	Flu B Study A	B	75 mg bid	3	8	52	20	9.8	34	3.3	60	73	38	106	4	144	26	4.8	0.42	13.9	4.6	248	345	89	4.1	0	1.7	0.5	2.3	0.1
B1_23	23	Flu B Study A	B	75 mg bid	5	9	51	19	8.1	19	2.6	60	73	39	105	3.9	143	24	4	0.37	12.1	4.9	224	349	89	3.7	0	1.8	0.4	2.6	0.1
B1_24	24	Flu B Study A	B	75 mg bid	-2	8	69	8	19.5	31	5.3	60	76	46	107	4.4	143	27	3	0.45	15	4.9	275	341	92	4.3	0	2.3	0.5	2	0.1
B1_24	24	Flu B Study A	B	75 mg bid	3	7	73	6	13	27	3.7	70	80	47	105	4.4	144	27	4.6	0.47	15.6	5.1	257	340	93	4.5	0	2	0.6	2.4	0.1
B1_24	24	Flu B Study A	B	75 mg bid	5	7	64	8	11.4	24	4.4	60	70	41	106	3.7	141	24	5.5	0.42	14	5.1	233	344	92	4.1	0.1	1.7	0.5	2.7	0.1
B1_30	30	Flu B Study A	B	75 mg bid	-2	22	62	11	6.5	14	5.2	90	78	46	102	4	141	27	3.8	0.42	14.5	3.9	163	342	87	4.9	0	1.4	0.5	1.9	0.1
B1_30	30	Flu B Study A	B	75 mg bid	3	10	61	9	4.1	<12	5	90	79	45	108	4.4	146	31	5	0.44	15.2	4.8	173	344	86	5.2	0	1.6	0.5	2.6	0.1
B1_30	30	Flu B Study A	B	75 mg bid	5	11	58	11	4.9	13	4.3	90	80	46	106	3.8	144	27	4.1	0.43	14.9	5.3	190	344	86	5	0	1.4	0.5	3.3	0.1
B1_32	32	Flu B Study A	B	75 mg bid	-2	10	35	11	8.1	20	4.2	100	76	45	104	4.1	143	28	4.1	0.41	14.3	4.2	220	346	85	4.9	0.1	1.4	0.4	2.2	0.1
B1_32	32	Flu B Study A	B	75 mg bid	3	7	33	9	2.4	16	3.2	90	77	46	102	4.2	145	30	3.3	0.44	14.9	4.5	209	342	85	5.1	0	1.3	0.5	2.5	0.2
B1_32	32	Flu B Study A	B	75 mg bid	5	8	34	10	4.1	17	3.5	80	77	45	106	3.9	143	28	5.1	0.43	14.7	4.6	198	339	85	5.1	0	1.4	0.4	2.6	0.2
B1_37	37	Flu B Study A	B	75 mg bid	-2	8	43	8	5.7	14	5.2	90	71	47	106	3.6	141	26	4.6	0.39	13.5	6.6	268	348	88	4.5	0	2	0.6	3.7	0.3
B1_37	37	Flu B Study A	B	75 mg bid	3	6	41	6	3.3	16	4.9	90	70	44	102	3.8	143	29	4.2	0.4	13.9	6.6	258	346	88	4.6	0.1	1.5	0.6	4.2	0.2
B1_37	37	Flu B Study A	B	75 mg bid	5	7	40	8	4.9	16	5.3	80	72	44	100	4.1	141	28	4.8	0.41	13.6	6.4	276	334	89	4.6	0.1	1.5	0.5	4	0.3
B1_39	39	Flu B Study A	B	75 mg bid	-2	14	48	15	16.3	<12	7.2	90	72	41	103	3.9	143	25	5.8	0.42	14.6	3.7	172	348	90	4.7	0	0.8	0.4	2.4	0.1
B1_39	39	Flu B Study A	B	75 mg bid	3	8	56	11	4.9	<12	5.5	90	72	42	108	3.9	145	25	6	0.44	15.1	4.1	180	343	90	4.9	0	0.9	0.4	2.6	0.2
B1_39	39	Flu B Study A	B	75 mg bid	5	9	50	14	7.3	<12	6.2	80	72	40	104	3.9	144	26	5.3	0.44	14.9	4.8	197	339	90	4.9	0	1.1	0.4	3.1	0.2
B1_43	43	Flu B Study A	B	75 mg bid	-2	11	61	17	16.3	60	4.7	80	76	46	102	4.3	144	28	4.7	0.45	15.7	6.2	207	348	91	4.9	0	1.4	0.8	3.8	0.2
B1_43	43	Flu B Study A	B	75 mg bid	3	15	63	43	8.1	73	4.3	80	76	46	104	3.8	144	26	5.1	0.46	16	4.8	212	347	92	5	0	1.3	0.7	2.6	0.2
B1_43	43	Flu B Study A	B	75 mg bid	5	13	53	42	12.2	60	4.7	70	71	41	101	3.6	144	33	4.9	0.44	15.3	6.1	216	350	91	4.8	0	1.8	0.6	3.5	0.2
B1_43	43	Flu B Study A	B	75 mg bid	23	NA	NA	22	NA	NA	NA	NA	NA	NA	NA	NA	NA	NA	NA	NA	NA	NA	NA	NA	NA	NA	NA	NA	NA	NA	NA
B1_45	45	Flu B Study A	B	75 mg bid	-2	8	38	10	8.1	<17	5.2	70	79	46	104	4.3	145	27	2.8	0.44	14.6	7.4	290	340	90	4.3	0.1	1.6	0.7	4.9	0.1
B1_45	45	Flu B Study A	B	75 mg bid	3	7	36	6	3.3	<17	4.7	60	70	42	107	3.8	144	25	4.9	0.44	14.8	6.9	254	341	89	4.4	0.1	1.5	0.5	4.7	0.1
B1_45	45	Flu B Study A	B	75 mg bid	5	8	36	10	5.7	<17	3.9	60	74	42	105	3.9	142	31	4.6	0.44	14.8	7	309	340	89	4.4	0.1	1.7	0.6	4.4	0.2
B1_51	51	Flu B Study A	B	75 mg bid	-2	23	64	17	9	37	6.6	90	80	42	103	3.6	141	27	5.8	0.43	15.1	6.1	175	349	89	4.9	0	1.3	0.6	4.1	0.1
B1_51	51	Flu B Study A	B	75 mg bid	3	16	85	17	4.1	37	5.4	90	87	45	98	3.8	145	32	5.2	0.46	16.3	5.8	152	356	88	5.2	0	1.2	1.1	3.5	0
B1_51	51	Flu B Study A	B	75 mg bid	5	24	59	22	0.8	31	6.7	90	80	40	102	4.7	140	27	6.1	0.43	15	3.9	143	353	88	4.8	0	1.1	0.4	2.3	0.1
B1_51	51	Flu B Study A	B	75 mg bid	22	NA	NA	NA	NA	NA	NA	NA	NA	NA	NA	NA	NA	NA	NA	NA	NA	5.3	175	NA	NA	NA	NA	NA	NA	NA	NA
B1_52	52	Flu B Study A	B	75 mg bid	-2	5	38	11	7.3	21	5.6	60	75	41	104	3.9	142	23	4	0.41	13.5	8.4	332	345	89	4	0	2	0.5	5.7	0.2
B1_52	52	Flu B Study A	B	75 mg bid	3	6	35	11	3.3	27	5.7	60	76	41	101	3.9	139	26	5	0.42	13.8	7.4	301	346	89	4.1	0.1	2.4	0.4	4.4	0.1
B1_52	52	Flu B Study A	B	75 mg bid	5	6	31	12	3.3	22	5.9	70	79	40	106	4.2	138	23	5.3	0.42	14.1	8.5	326	348	89	4.2	0.1	2.3	0.5	5.4	0.2
B1_55	55	Flu B Study A	B	75 mg bid	-2	20	65	22	8.1	<12	6.5	80	80	49	104	4	141	29	3.3	0.42	14.6	4.3	201	349	90	4.7	0	1.4	0.4	2.4	0.1
B1_55	55	Flu B Study A	B	75 mg bid	3	13	69	20	4.1	<12	5.4	80	78	47	103	3.8	144	29	5.4	0.42	14.8	8	205	352	90	4.7	0.2	1.5	0.4	5.8	0.1
B1_55	55	Flu B Study A	B	75 mg bid	5	28	55	23	8.1	<12	4.8	80	83	44	103	4.6	141	24	4.6	0.42	14.7	6.1	215	354	90	4.6	0	1.6	0.5	3.9	0.1
B1_55	55	Flu B Study A	B	75 mg bid	26	13	NA	NA	NA	NA	NA	NA	NA	NA	NA	NA	NA	NA	NA	NA	NA	NA	NA	NA	NA	NA	NA	NA	NA	NA	NA
B1_58	58	Flu B Study A	B	75 mg bid	-2	17	72	17	17.1	14	7.1	80	80	45	100	4	141	27	4.5	0.44	15	5.4	182	344	87	5	0	1.7	0.6	3	0.1
B1_58	58	Flu B Study A	B	75 mg bid	3	13	69	13	10.6	13	5	80	77	43	99	4.2	144	31	4.6	0.43	14.7	6.2	181	345	88	4.8	0	2.1	0.5	3.5	0.1
B1_58	58	Flu B Study A	B	75 mg bid	5	11	63	12	12.2	14	4.6	70	75	41	101	4.1	141	27	5	0.42	14.6	6.1	178	348	87	4.8	0	2.1	0.5	3.4	0.1
B1_59	59	Flu B Study A	B	75 mg bid	-2	7	59	12	3.3	24	3.8	50	74	43	101	3.8	142	25	5	0.43	14.5	11.4	283	347	94	4.1	0.1	3.4	0.7	6.9	0.3
B1_59	59	Flu B Study A	B	75 mg bid	3	7	55	11	2.4	22	4	50	68	41	104	4.3	145	26	4.4	0.42	13.9	10.8	266	344	94	3.9	0.1	3.5	0.7	6.3	0.2
B1_59	59	Flu B Study A	B	75 mg bid	5	9	53	20	0.8	24	5.2	50	68	39	109	4.1	141	23	5	0.42	13.5	10.3	226	339	95	3.8	0.1	3.1	0.7	6.2	0.2
B1_64	64	Flu B Study A	B	75 mg bid	-2	12	61	25	4.1	42	4.7	90	76	44	102	4.2	147	29	4.8	0.43	14.6	8.2	255	341	88	4.9	0.1	2.2	0.8	4.8	0.3
B1_64	64	Flu B Study A	B	75 mg bid	3	13	60	38	5.7	43	5.6	80	79	46	102	4.6	143	26	4.8	0.43	14.8	9.3	264	343	88	4.9	0.1	1.7	1.2	6.1	0.2
B1_64	64	Flu B Study A	B	75 mg bid	5	11	63	36	4.9	43	3.7	70	74	43	102	4.1	141	25	5	0.42	14.5	7.8	207	347	88	4.8	0.1	1.2	1.2	5	0.3
B1_64	64	Flu B Study A	B	75 mg bid	27	NA	NA	45	NA	NA	NA	NA	NA	NA	NA	NA	NA	NA	NA	NA	NA	NA	NA	NA	NA	NA	NA	NA	0.8	NA	NA
B1_67	67	Flu B Study A	B	75 mg bid	-2	9	49	12	11.4	23	5.6	80	72	43	108	3.7	148	27	5.3	0.42	14.5	7.3	205	344	88	4.8	0.07	2.5	1.2	3.4	0.15
B1_67	67	Flu B Study A	B	75 mg bid	3	8	46	10	9.8	23	5.8	80	71	42	102	4.3	143	28	5.3	0.41	14.2	7.7	196	344	88	4.7	0	2.5	0.7	4.1	0.4
B1_67	67	Flu B Study A	B	75 mg bid	5	6	43	13	5.7	23	5.5	80	68	42	105	3.7	144	26	5.4	0.42	14.2	6.1	175	340	87	4.8	0.1	2	0.6	3.1	0.3
B1_70	70	Flu B Study A	B	75 mg bid	-2	10	74	11	15.5	34	5.8	80	79	42	102	3.8	143	28	4	0.45	15.6	7.9	243	346	86	5.2	0.1	2.3	1	4.3	0.2
B1_70	70	Flu B Study A	B	75 mg bid	3	8	68	10	4.1	29	5.3	90	75	42	102	4.3	145	29	4.5	0.42	14.7	7.3	169	347	87	4.8	0.3	1.6	0.7	4.5	0.2
B1_70	70	Flu B Study A	B	75 mg bid	5	6	67	11	6.5	29	5	80	73	41	105	3.4	141	26	5.3	0.42	14.6	6.5	194	345	86	4.9	0.1	1.2	0.8	4.3	0.1
B1_14	14	Flu B Study A	B	Placebo	-2	9	40	5	10.6	13	6.4	100	75	48	105	3.9	142	26	4.3	0.43	14.9	6	206	345	90	4.8	0	1.7	0.7	3.1	0.5
B1_14	14	Flu B Study A	B	Placebo	3	8	41	8	4.1	16	7.3	100	76	46	104	3.4	145	29	3.9	0.44	15.1	7	202	346	91	4.8	0	1.4	0.8	4.3	0.5
B1_14	14	Flu B Study A	B	Placebo	5	9	48	12	8.1	12	6.2	80	74	43	107	4.1	142	30	5	0.43	14.5	5.1	182	339	91	4.7	0	1.4	0.9	2.4	0.4
B1_16	16	Flu B Study A	B	Placebo	-2	20	73	33	10.6	38	5.2	100	80	49	110	4.1	140	24	4.5	0.46	16.2	6.7	229	350	94	4.9	0	2	0.7	3.7	0.3
B1_16	16	Flu B Study A	B	Placebo	3	17	76	41	4.1	38	3.7	90	78	47	105	3.2	144	27	4.3	0.46	16.1	7.2	225	347	95	4.9	0	2	0.7	4.1	0.4
B1_16	16	Flu B Study A	B	Placebo	5	15	73	43	4.9	34	4.3	80	77	44	111	3.9	141	27	7.1	0.45	15.7	7	237	347	95	4.8	0.1	1.9	0.7	4	0.3
B1_16	16	Flu B Study A	B	Placebo	6	NA	NA	40	NA	NA	NA	NA	NA	NA	NA	NA	NA	NA	NA	NA	NA	NA	NA	NA	NA	NA	NA	NA	NA	NA	NA
B1_16	16	Flu B Study A	B	Placebo	23	NA	NA	25	NA	NA	NA	NA	NA	NA	NA	NA	NA	NA	NA	NA	NA	NA	NA	NA	NA	NA	NA	NA	NA	NA	NA
B1_18	18	Flu B Study A	B	Placebo	-2	17	73	16	9.8	16	5.9	90	75	46	110	4	143	27	4	0.42	14.2	5	188	342	87	4.8	0	1.8	0.4	2.5	0.3
B1_18	18	Flu B Study A	B	Placebo	3	14	78	17	10.6	18	7.8	110	77	47	107	3.4	143	27	3.9	0.44	15	3.8	206	339	88	5	0	1.3	0.2	2.1	0.2
B1_18	18	Flu B Study A	B	Placebo	5	15	74	23	10.6	13	6	90	77	43	108	4	141	28	5	0.41	14.2	3.7	189	343	88	4.7	0	1.2	0.3	2.1	0.1
B1_18	18	Flu B Study A	B	Placebo	6	NA	NA	NA	NA	NA	NA	NA	NA	NA	NA	NA	NA	NA	NA	NA	NA	3.5	NA	NA	NA	NA	NA	NA	NA	1.8	NA
B1_18	18	Flu B Study A	B	Placebo	8	NA	NA	NA	NA	NA	NA	NA	NA	NA	NA	NA	NA	NA	NA	NA	NA	4.5	NA	NA	NA	NA	NA	NA	NA	2.2	NA
B1_21	21	Flu B Study A	B	Placebo	-2	8	48	10	6.5	14	5.4	100	69	45	111	3.9	145	27	4.2	0.41	14.3	5.2	146	349	86	4.8	0	1.4	0.5	3.1	0.2
B1_21	21	Flu B Study A	B	Placebo	3	9	48	11	3.3	19	5.3	100	68	43	103	3.5	144	30	4.4	0.41	14.2	4.1	148	345	86	4.8	0	1.3	0.6	2	0.2
B1_21	21	Flu B Study A	B	Placebo	5	9	50	11	2.4	12	5.3	80	67	40	108	4.3	143	29	5.1	0.4	13.7	3.6	130	341	87	4.6	0	1.2	0.6	1.6	0.2
B1_25	25	Flu B Study A	B	Placebo	-2	12	61	32	5.7	57	4.1	80	77	43	104	4	142	27	4.8	0.44	15.1	5.7	246	349	90	4.4	0	1.5	0.4	3.5	0.3
B1_25	25	Flu B Study A	B	Placebo	3	10	59	31	5.7	48	3.5	70	73	40	107	3.9	144	26	4.4	0.43	14.5	5.7	243	348	90	4.2	0.1	1.4	0.5	3.4	0.3
B1_25	25	Flu B Study A	B	Placebo	5	12	58	37	5.7	51	3.3	70	76	41	105	3.4	142	24	5.9	0.42	14.3	5.8	238	353	89	4.1	0	1.5	0.4	3.5	0.4
B1_28	28	Flu B Study A	B	Placebo	-2	9	48	15	9.8	17	5.1	80	75	46	109	4.3	146	27	4.8	0.41	13.5	6	235	347	89	4.1	0	2.8	0.5	2.5	0.2
B1_28	28	Flu B Study A	B	Placebo	3	8	45	15	4.9	<17	4.7	80	76	45	111	4.6	142	28	3.4	0.41	13.4	6.3	235	346	88	4	0.1	2.3	0.6	3.2	0.1
B1_28	28	Flu B Study A	B	Placebo	5	12	37	16	4.9	17	4.5	80	74	40	103	3.8	140	26	5.1	0.38	12.4	7.3	202	348	88	3.8	0	2.5	0.6	4.1	0.1
B1_31	31	Flu B Study A	B	Placebo	-2	13	75	11	8.1	26	3.8	80	76	43	105	4.6	138	25	4	0.46	15.9	15.1	244	347	96	4.8	0	2.5	0.9	11.5	0.2
B1_31	31	Flu B Study A	B	Placebo	3	8	78	11	1.6	23	3.4	80	74	41	104	4.1	143	27	4.9	0.41	14.1	15.4	222	344	95	4.3	0.1	2.1	1.4	11.5	0.3
B1_31	31	Flu B Study A	B	Placebo	5	14	73	21	3.3	26	2.1	90	72	39	101	4	142	26	5.5	0.4	13.7	10.6	232	343	96	4.2	0.1	2.4	1.3	6.6	0.2
B1_33	33	Flu B Study A	B	Placebo	-2	10	44	14	6.5	32	4.9	80	77	46	100	4	139	26	5.1	0.38	13	5.3	280	344	91	4.2	0	2.1	0.5	2.6	0.1
B1_33	33	Flu B Study A	B	Placebo	3	11	47	17	3.3	32	5.8	80	75	47	103	3.9	142	27	5.3	0.38	13	6.1	269	342	90	4.2	0	2.7	0.6	2.7	0.1
B1_33	33	Flu B Study A	B	Placebo	5	12	44	21	4.9	31	5.5	70	77	47	103	3.8	138	25	6.2	0.37	12.7	6.1	269	345	89	4.1	0	2.5	0.5	3	0.1
B1_35	35	Flu B Study A	B	Placebo	-2	8	49	8	13	17	6.2	90	78	40	104	4.1	142	24	5.1	0.38	12	6.3	244	335	76	4.4	0.1	1.8	0.7	3.6	0.1
B1_35	35	Flu B Study A	B	Placebo	3	6	53	9	7.3	19	5.5	90	71	39	109	3.9	143	22	6	0.38	11.8	7.7	229	336	75	4.4	0.1	2.1	0.8	4.5	0.2
B1_35	35	Flu B Study A	B	Placebo	5	9	50	16	7.3	<17	5.7	80	70	37	102	3.7	141	24	6.1	0.37	11.3	7.6	238	330	76	4.2	0.1	2.2	0.7	4.4	0.2
B1_36	36	Flu B Study A	B	Placebo	-2	9	53	8	11.4	22	4.6	60	75	44	105	4	141	25	3.6	0.47	16.3	5	257	350	96	4.3	0.1	1.7	0.4	2.6	0.2
B1_36	36	Flu B Study A	B	Placebo	3	8	51	8	5.7	21	4.5	80	73	42	107	3.6	142	27	4	0.44	15.4	4.4	237	355	94	4.1	0	1.5	0.5	2.3	0.1
B1_36	36	Flu B Study A	B	Placebo	5	9	49	11	7.3	17	4.8	60	75	42	102	3.8	141	24	4.1	0.45	15.5	4.8	264	350	94	4.3	0	1.8	0.5	2.4	0.1
B1_41	41	Flu B Study A	B	Placebo	-2	16	62	35	14.7	35	4.2	80	77	46	107	3.7	145	28	3.4	0.45	15.7	6.1	200	346	88	5.2	0	1.9	0.8	3.3	0.1
B1_41	41	Flu B Study A	B	Placebo	3	12	48	26	8.1	30	3.5	60	71	44	105	3.6	147	26	4.1	0.43	15	6.1	180	348	87	5	0	2.3	0.8	2.9	0.1
B1_41	41	Flu B Study A	B	Placebo	5	14	48	31	9.8	28	3.1	70	74	43	100	3.6	142	34	4.1	0.45	15.5	6.4	190	343	88	5.2	0	2.3	0.9	3.1	0.1
B1_44	44	Flu B Study A	B	Placebo	-2	12	48	14	9.8	17	5.1	80	78	43	107	3.7	144	26	3.6	0.45	15.1	5.3	166	343	93	4.3	0	1.8	0.3	3.1	0.1
B1_44	44	Flu B Study A	B	Placebo	3	11	48	14	4.1	21	3.7	80	74	43	109	3.7	140	27	3.2	0.43	14.3	5.1	167	345	93	4.1	0	1.5	0.3	3.2	0.1
B1_44	44	Flu B Study A	B	Placebo	5	12	43	17	6.5	19	4	60	74	40	108	3.9	143	29	4.7	0.44	14.5	5.6	188	338	93	4.2	0	1.7	0.4	3.4	0.1
B1_47	47	Flu B Study A	B	Placebo	-2	8	37	12	5.7	36	4.5	60	76	39	104	4.6	141	25	3.9	0.41	13.8	4.8	345	349	88	4.1	0.1	1.9	0.5	2.2	0.1
B1_47	47	Flu B Study A	B	Placebo	3	8	40	11	3.3	34	3.9	70	78	40	104	4.1	141	27	4.4	0.43	14.4	5	359	348	88	4.3	0	1.7	0.5	2.7	0.1
B1_47	47	Flu B Study A	B	Placebo	5	8	42	15	0.8	33	2.9	70	75	38	105	3.8	141	21	5.1	0.41	13.9	5.3	359	350	88	4.1	0	2	0.5	2.7	0.1
B1_49	49	Flu B Study A	B	Placebo	-2	8	52	8	4.9	16	4.6	90	82	48	105	3.7	146	28	5.2	0.4	13.8	6.6	230	348	89	4.5	0	1.2	0.5	4.8	0.1
B1_49	49	Flu B Study A	B	Placebo	3	7	48	8	2.4	14	5.5	90	78	45	100	4.3	145	30	4.2	0.4	13.9	5.1	237	350	89	4.5	0	1.3	0.4	3.3	0.1
B1_49	49	Flu B Study A	B	Placebo	5	9	46	8	1.6	14	5.7	80	79	44	102	4.5	142	29	4.6	0.39	13.7	5.9	248	352	89	4.4	0.1	1.5	0.6	3.6	0.1
B1_53	53	Flu B Study A	B	Placebo	-2	14	53	20	7.3	14	2.8	60	72	43	104	3.9	145	28	4.9	0.46	16.1	6.7	175	352	94	4.9	0	2	0.6	3.9	0.2
B1_53	53	Flu B Study A	B	Placebo	3	12	52	26	6.5	18	4.1	60	75	44	103	4.4	145	29	5.1	0.46	16.5	6.6	174	359	92	5	0.13	2.4	0.4	3.5	0.13
B1_53	53	Flu B Study A	B	Placebo	5	9	45	23	11.4	22	5.2	50	74	41	101	3.9	141	28	4.5	0.45	15.9	5.6	150	356	92	4.9	0	1.5	0.4	3.5	0.2
B1_57	57	Flu B Study A	B	Placebo	-2	17	83	20	13	16	4.9	80	84	46	101	4.3	142	28	4.5	0.47	15.8	4.4	220	337	88	5.3	0	1.4	0.5	2.4	0.1
B1_57	57	Flu B Study A	B	Placebo	3	15	NA	19	15.5	13	5	80	82	45	103	4.9	143	30	3.2	0.47	16.3	4.1	225	345	88	5.4	0	1.6	0.5	1.9	0.1
B1_57	57	Flu B Study A	B	Placebo	5	14	78	18	16.3	13	5.8	80	80	43	99	4.4	139	25	3.9	0.47	16	5	218	343	89	5.3	0	1.7	0.5	2.7	0.1
B1_60	60	Flu B Study A	B	Placebo	-2	12	75	18	10.6	28	6.6	70	79	46	101	4.8	146	29	4.4	0.46	15.8	11.7	233	343	93	5	0	2.6	0.9	7.8	0.4
B1_60	60	Flu B Study A	B	Placebo	3	11	77	20	3.3	28	5.7	70	73	41	101	3.8	141	25	6	0.43	14.8	8.6	221	342	94	4.6	0	1.9	0.6	5.8	0.3
B1_60	60	Flu B Study A	B	Placebo	5	12	71	26	2.4	26	5.7	70	72	40	103	3.8	142	25	5.4	0.45	15.1	6.8	207	337	95	4.7	0	2	0.5	4	0.3
B1_62	62	Flu B Study A	B	Placebo	-2	19	58	24	20.4	17	6	80	78	47	102	4	146	28	3.3	0.44	15.2	9.6	212	343	92	4.8	0	2.5	0.7	6	0.4
B1_62	62	Flu B Study A	B	Placebo	3	13	55	17	8.1	13	5.5	100	70	43	103	4.1	147	29	5.3	0.43	14.7	7.3	189	344	92	4.7	0.1	1.8	0.7	4.4	0.3
B1_62	62	Flu B Study A	B	Placebo	5	14	48	15	5.7	13	5.1	90	70	41	102	4.4	143	28	5.9	0.43	14.8	7.8	174	343	92	4.7	0	2.4	0.6	4.4	0.4
B1_65	65	Flu B Study A	B	Placebo	-2	9	60	8	5.7	22	5.3	70	70	42	107	4	146	27	4.3	0.41	14.2	5.2	170	343	89	4.7	0	1.8	0.6	2.5	0.3
B1_65	65	Flu B Study A	B	Placebo	3	7	56	7	3.3	20	4.7	70	73	44	106	4.2	145	25	3.5	0.41	14.3	8.2	161	348	89	4.6	0.3	1	1	5.7	0.2
B1_65	65	Flu B Study A	B	Placebo	5	6	50	8	3.3	23	4.8	80	73	42	104	3.7	141	25	6.5	0.41	14.1	4.9	139	344	89	4.6	0	1.1	0.9	2.8	0.1
B1_65	65	Flu B Study A	B	Placebo	27	NA	NA	NA	NA	NA	NA	NA	NA	NA	NA	NA	NA	NA	NA	NA	NA	NA	158	NA	NA	NA	NA	NA	NA	NA	NA
B1_66	66	Flu B Study A	B	Placebo	-2	14	39	19	5.7	22	4.9	70	68	36	106	4.2	145	25	4	0.41	13.6	9.4	NA	345	87	4.2	0.1	3.3	0.4	5.5	0.1
B1_66	66	Flu B Study A	B	Placebo	3	11	39	20	3.3	21	3.8	50	67	37	106	3.9	143	25	4.4	0.39	13.1	6.8	NA	352	86	4	0	2.2	0.6	4	0
B1_66	66	Flu B Study A	B	Placebo	5	14	35	26	1.6	21	4	60	67	35	107	3.8	141	26	5	0.4	13.3	5.7	155	348	86	4.1	0	2.7	0.5	2.4	0.1
