# Supplementary material for: Modeling viral shedding and symptom outcomes in oseltamivir-treated experimental influenza infection
Source: PLoS One. 2026 Feb 10;21(2):e0342676. doi: 10.1371/journal.pone.0342676 (PMC12890086; doi:10.1371/journal.pone.0342676)
Supplement: S1 Table — Original measurements for blood chemistry and hematology extracted from standard laboratory test results in the Flu A study are listed in S1_Table. (CSV) [file pone.0342676.s005.csv]

StudyID	ID	Study	Geontype	Treatment	StudyDay	ASAT(SGOT)	LDH	ALK.PHOS.	ALAT(SGPT)	TOTAL BILIRUBIN	GGT	UREA	CREATININE	TOTAL PROTEIN	ALBUMIN	CHOLESTHEROL	TRIGLYCERIDES	CHLORIDES	POTASSIUM	SODIUM	CALCIUM	PHOSPHATE	GLUCOSE FASTING	URIC ACID	CARBONDIOXIDE	CPK	SERUM AMYLASE	HEMATOCRIT	HEMOGLOBIN	WBC	PLATELETS	RBC	BASOPHILS	LYMPHOCYTES	MONOCYTES	NEUTROPHILS	EOSINOPHILES
A_4	4	Flu A	A	Placebo	-15	9	128	47	4	4.3	8	4.3	71	67	40	3.6	1.4	107	4.6	141	2.45	1.26	4.88	131	18	47	50	0.43	13.9	8.2	354	4.15	0.1	2.3	0.4	5.2	0.2
A_4	4	Flu A	A	Placebo	-1	11	150	43	4	10	12	3.6	80	80	46	4.3	0.5	105	4.4	141	2.48	1.29	4.5	202	24	83	38	0.47	15.4	7.9	365	4.63	0.1	3.2	0.3	4.1	0.2
A_4	4	Flu A	A	Placebo	8	12	131	41	6	5.7	11	5	71	76	42	4	0.69	104	4.6	139	2.48	1.39	4.16	131	25	78	37	0.46	15	6.8	357	4.51	0	3.9	0.5	2.4	0.1
A_7	7	Flu A	A	Placebo	-20	13	140	37	18	11.4	16	4.3	97	78	47	4.6	1.67	106	4.9	143	2.6	0.97	4.33	410	21	118	54	0.46	15.4	5.4	282	5.49	0	1.8	0.3	3.2	0.2
A_7	7	Flu A	A	Placebo	-1	13	147	35	14	8.6	18	4.6	97	76	47	5.2	2.42	110	4.6	144	2.48	1.16	4.16	446	21	130	42	0.49	16.2	4.8	303	5.85	0	2.1	0.3	2.4	0.1
A_7	7	Flu A	A	Placebo	8	17	137	33	29	8.6	18	4.3	106	76	46	5	2.24	104	4.7	140	2.58	1.61	4.44	387	23	101	60	0.48	16	5.4	280	5.7	0	2.4	0.4	2.5	0.2
A_12	12	Flu A	A	Placebo	-19	12	144	43	7	7.1	21	5.4	106	64	44	4.2	0.34	105	4.7	145	2.45	1.36	4.5	262	20	67	50	0.42	13.1	5.9	237	4.5	0.1	1.7	0.2	3.8	0.1
A_12	12	Flu A	A	Placebo	-1	13	158	37	6	8.6	21	5	88	66	46	4	0.99	110	4.1	145	2.43	0.74	3.89	262	23	86	40	0.41	12.4	5.8	196	4.27	0.1	1.7	0.3	3.6	0.1
A_12	12	Flu A	A	Placebo	8	17	169	38	13	5.7	19	4.6	88	63	44	4.2	1.19	107	5.2	142	2.48	1.32	4.77	214	25	186	44	0.41	12.6	5.2	196	4.28	0	1.9	0.4	2.9	0.1
A_18	18	Flu A	A	Placebo	-13	18	313	37	13	15.7	11	5.7	88	74	45	4.8	1.76	106	4.3	142	2.4	1.32	5.88	208	18	86	38	0.46	15.8	10.1	208	4.98	0	3.1	0.3	6.3	0.4
A_18	18	Flu A	A	Placebo	-1	13	147	39	15	11.4	15	7.5	88	73	45	4.6	0.91	105	4.2	142	2.43	1.16	3.89	226	26	295	36	0.47	15.9	6.8	216	5.18	0	2.4	0.4	3.9	0.1
A_18	18	Flu A	A	Placebo	8	13	148	41	20	10	16	4.3	88	72	44	3.9	1.76	104	4.5	141	2.43	1.45	4	143	24	69	44	0.46	15.8	6.9	223	5.04	0	3.5	0.7	2.6	0.2
A_21	21	Flu A	A	Placebo	-15	10	169	47	9	8.6	19	3.9	71	73	45	5.6	1.72	101	3.9	138	2.5	1	5.22	256	19	68	32	0.43	13.6	7.8	254	4.56	0.1	2	0.5	5	0.2
A_21	21	Flu A	A	Placebo	-1	8	169	50	4	5.7	19	3.6	62	72	43	4.9	2.03	106	4.4	143	2.4	0.87	5.38	291	26	97	35	0.42	13.1	6.7	272	4.41	0.1	2.3	0.3	4	0.1
A_21	21	Flu A	A	Placebo	8	19	173	51	17	8.6	25	3.9	71	71	43	4.6	3.4	104	4.7	143	2.5	1.23	4.88	291	25	64	33	0.42	13.8	10	267	4.54	0	2.3	0.5	7.1	0.1
A_30	30	Flu A	A	Placebo	-15	15	136	43	7	8.6	11	3.9	62	79	48	3.5	0.78	99	3.8	136	2.45	0.87	5.44	178	23	90	57	0.48	16.1	7.6	295	5.2	0.1	1.5	0.5	5.5	0.1
A_30	30	Flu A	A	Placebo	-1	16	140	41	4	7.1	11	3.6	62	77	45	3.3	0.97	105	4.3	139	2.4	0.94	5.05	172	27	59	50	0.47	15.4	6.1	256	5.04	0	1.8	0.4	3.8	0.1
A_30	30	Flu A	A	Placebo	8	17	142	41	7	8.6	11	3.6	80	73	43	3.3	1.11	102	4.2	141	2.28	1.58	3.5	214	24	87	52	0.44	14.3	7.1	247	4.72	0	2.3	0.5	4.3	0.1
A_33	33	Flu A	A	Placebo	-14	13	127	27	8	11.4	13	4.3	80	72	43	4.8	0.68	106	4.1	141	2.43	1.32	4.94	83	21	135	58	0.46	15.1	4.3	272	4.36	0	2.5	0.2	1.6	0
A_33	33	Flu A	A	Placebo	-1	9	138	23	1	7.1	14	3.2	71	70	43	4.4	0.75	109	4.3	143	2.35	1	4.39	83	21	121	56	0.46	15.4	4.1	275	4.38	0	1.7	0.2	2.2	0
A_33	33	Flu A	A	Placebo	8	12	112	27	10	7.1	19	4.3	88	73	44	4.9	0.77	105	4.1	139	2.48	1.36	4.94	71	24	74	64	0.47	15.9	4.4	311	4.51	0	2.4	0.3	1.5	0.2
A_38	38	Flu A	A	Placebo	-9	18	153	27	10	5.7	9	4.3	71	68	44	4	0.69	112	4.8	143	2.43	1.1	4.44	202	17	615	24	0.45	15.4	8.2	261	4.5	0.1	1.9	0.4	5.6	0.2
A_38	38	Flu A	A	Placebo	-1	9	142	29	4	8.6	15	3.9	80	74	48	4.4	1.43	107	4.3	142	2.5	1.26	4.39	172	22	49	25	0.47	16.1	7	266	4.82	0	1.8	0.4	4.7	0.1
A_38	38	Flu A	A	Placebo	8	11	136	25	7	7.1	13	4.6	80	67	44	3.6	1.08	108	4.6	140	2.45	1.58	4.05	137	22	48	34	0.44	14.8	6.6	290	4.4	0	2.1	0.5	3.8	0.3
A_41	41	Flu A	A	Placebo	-9	11	116	38	9	12.8	16	4.3	97	70	48	4.4	0.84	107	4.6	143	2.63	1.19	5.27	280	19	82	32	0.48	16.2	3.8	168	5.06	0	1.2	0.3	2.1	0.2
A_41	41	Flu A	A	Placebo	-1	9	123	37	4	10	17	4.6	97	70	48	3.9	1.11	107	4.3	144	2.48	1.23	4.44	256	29	101	83	0.48	16.6	3.5	170	5.27	0	1.3	0.2	1.9	0.1
A_41	41	Flu A	A	Placebo	8	14	112	35	14	11.4	20	3.9	106	69	49	4.2	1.23	105	4.2	143	2.63	1.52	5.33	262	26	76	63	0.49	16.8	6	191	5.3	0.1	2	0.4	3.4	0.2
A_48	48	Flu A	A	Placebo	-35	14	124	35	10	8.6	9	3.9	71	75	48	3.5	1.07	105	4.8	142	2.5	1.52	4.22	161	20	90	66	0.45	14.9	6.2	259	4.55	0.1	2.1	0.5	3.4	0.1
A_48	48	Flu A	A	Placebo	-1	12	158	28	1	15.7	9	3.9	80	72	46	3.3	0.91	105	4.1	142	2.53	1.32	4.66	214	24	94	54	0.43	14.4	5.9	241	4.34	0.1	1.7	0.2	3.8	0.1
A_48	48	Flu A	A	Placebo	8	17	138	31	14	8.6	12	3.6	88	74	46	3.2	1.77	104	4.3	142	2.58	1.49	4.33	190	28	66	71	0.45	15.3	5.5	247	4.55	0.1	2.5	0.4	2.5	0.1
A_52	52	Flu A	A	Placebo	-29	14	177	41	11	7.1	26	4.6	71	76	43	4.1	1.2	106	4.5	142	2.45	1.55	4.72	202	22	118	39	0.45	14.5	7.6	293	4.52	0	3.3	0.5	3.7	0.2
A_52	52	Flu A	A	Placebo	-1	14	178	37	8	7.1	23	4.3	71	78	45	4.5	0.8	106	4.1	142	2.4	1.32	5.05	232	24	101	32	0.42	14	6.1	304	4.3	0	2.8	0.5	2.6	0.1
A_52	52	Flu A	A	Placebo	8	13	136	49	10	7.1	29	2.5	71	78	44	4.1	1.08	103	4.3	140	2.45	1.29	4.72	161	28	45	29	0.43	14.1	6.1	268	4.3	0.1	2.5	0.5	2.9	0.1
A_58	58	Flu A	A	Placebo	-28	21	143	39	8	5.7	8	4.3	80	69	44	5.2	1.66	107	4.3	138	2.4	0.9	4.44	202	17	202	46	0.45	15.4	6	243	4.59	0	2.2	0.4	3.2	0.1
A_58	58	Flu A	A	Placebo	-1	18	148	43	11	7.1	13	3.9	80	74	47	5.8	1.58	106	4	140	2.5	0.9	4.5	220	22	121	52	0.42	14.1	6.1	253	4.17	0	2	0.4	3.5	0.1
A_58	58	Flu A	A	Placebo	8	16	127	34	10	5.7	10	3.6	80	66	42	5.7	1.95	104	4	136	2.43	1.1	4.33	172	21	96	53	0.44	14.8	8.1	216	4.41	0	3.4	0.5	4.1	0.2
A_61	61	Flu A	A	Placebo	-28	14	170	55	10	7.1	10	3.9	80	81	44	3.3	0.76	108	4.1	143	2.5	1.19	4.66	220	23	91	76	0.44	14.3	7.7	282	4.72	0	1.8	0.4	5.3	0.2
A_61	61	Flu A	A	Placebo	-1	13	172	49	5	5.7	15	5	80	83	47	3.6	1.39	108	4.1	145	2.58	1.13	4.22	262	26	80	91	0.44	14	6.3	229	4.54	0	1.6	0.3	4.3	0.1
A_61	61	Flu A	A	Placebo	8	13	139	47	13	7.1	13	3.2	88	73	42	4	1.05	105	4	140	2.48	1.49	4.55	172	29	85	80	0.42	13.5	6.1	206	4.36	0	2.3	0.5	3.2	0.2
A_67	67	Flu A	A	Placebo	-35	16	157	49	13	7.1	17	2.9	80	78	45	4.6	0.81	103	4.6	142	2.55	1.13	3.72	274	22	162	70	0.44	14.3	8.4	304	4.7	0.1	1.6	0.5	6.1	0.1
A_67	67	Flu A	A	Placebo	-1	13	181	42	7	7.1	13	2.5	71	72	43	4.9	0.59	105	4	143	2.45	1.1	3.39	232	26	397	78	0.42	13.5	5.2	232	4.37	0	1.7	0.4	3.1	0.1
A_67	67	Flu A	A	Placebo	8	11	151	39	7	8.6	16	3.2	80	71	43	5.2	0.89	102	4	140	2.5	1.29	4.33	256	29	168	73	0.44	14.1	6.6	240	4.58	0	2.3	0.4	3.8	0.1
A_71	71	Flu A	A	Placebo	-24	11	149	47	9	7.1	21	5.4	80	68	41	3.6	0.65	111	4.5	140	2.43	1.49	4.5	268	16	91	35	0.43	14.1	9.5	381	4.01	0.1	2.6	0.6	5.8	0.5
A_71	71	Flu A	A	Placebo	-1	10	131	53	5	4.3	18	4.3	71	69	43	3.5	0.46	109	4.2	144	2.43	1.61	4.77	291	24	75	32	0.43	14.1	7.4	421	4.02	0	2.1	0.7	4.2	0.4
A_71	71	Flu A	A	Placebo	8	9	122	47	7	7.1	21	3.6	80	67	42	3.8	0.78	106	4.3	139	2.45	1.1	5.44	202	23	48	29	0.46	15.4	7.2	392	4.44	0.1	2.7	0.5	3.8	0.1
A_77	77	Flu A	A	Placebo	-34	15	183	50	16	14.3	12	1.8	62	73	45	4.8	0.58	107	4.2	144	2.45	1.42	5.38	262	19	104	52	0.45	14.6	5.5	224	4.8	0.1	2.5	0.1	2.8	0.1
A_77	77	Flu A	A	Placebo	-1	11	128	47	10	11.4	10	3.2	71	74	44	4.6	0.7	106	4.3	140	2.55	1.23	5	196	26	52	53	0.43	14.1	6.2	225	4.55	0	2.3	0.2	3.6	0.1
A_77	77	Flu A	A	Placebo	8	12	132	43	12	21.4	11	3.9	71	71	44	4	0.62	102	3.9	136	2.53	1.23	4.55	250	27	83	40	0.43	13.8	6.1	198	4.52	0.1	3.1	0.2	2.7	0.1
A_77	77	Flu A	A	Placebo	27	NA	NA	NA	NA	11.4	NA	NA	NA	NA	NA	NA	NA	NA	NA	NA	NA	NA	NA	NA	NA	NA	NA	NA	NA	NA	NA	NA	NA	NA	NA	NA	NA
A_2	2	Flu A	A	20 mg bid	-14	21	148	39	37	10	23	3.6	71	73	46	4.2	1.59	104	4	138	2.5	1.45	4.22	268	22	43	37	0.46	15.3	7	254	4.64	0.1	2.7	0.4	3.6	0.2
A_2	2	Flu A	A	20 mg bid	-1	13	161	37	19	7.1	21	3.6	71	70	45	4.3	0.75	107	4.8	144	2.38	1.19	3.72	256	28	85	33	0.44	14.8	4.9	234	4.34	0	2.4	0.2	2.1	0.1
A_2	2	Flu A	A	20 mg bid	8	25	146	34	44	10	21	3.9	71	70	45	5	1.03	102	3.9	139	2.53	1.39	4.11	190	27	81	32	0.45	14.9	6.8	263	4.41	0	3.5	0.3	2.8	0.2
A_2	2	Flu A	A	20 mg bid	22	NA	NA	NA	20	NA	NA	NA	NA	NA	NA	NA	NA	NA	NA	NA	NA	NA	NA	NA	NA	NA	NA	NA	NA	NA	NA	NA	NA	NA	NA	NA	NA
A_9	9	Flu A	A	20 mg bid	-19	12	151	42	8	5.7	13	4.6	80	74	45	4	1.37	108	4.7	145	2.48	1.36	5.83	268	22	56	38	0.44	14.8	6.5	210	4.39	0.1	2.7	0.2	3.4	0.1
A_9	9	Flu A	A	20 mg bid	-1	11	161	43	5	5.7	12	5	80	75	46	4.1	1.32	106	3.8	141	2.45	1.32	5	238	25	67	34	0.45	15.1	7.1	172	4.4	0	1.6	0.4	5	0.1
A_9	9	Flu A	A	20 mg bid	8	17	160	41	11	5.7	11	5	80	75	45	4	2.05	106	5	142	2.48	1.61	4.83	190	24	68	37	0.44	14.9	7.2	185	4.33	0	3	0.5	3.5	0.1
A_15	15	Flu A	A	20 mg bid	-19	11	133	33	8	10	1	2.5	80	70	42	4.2	0.94	103	4.4	141	2.45	1.32	4.88	196	22	52	66	0.45	15.4	12.1	230	4.7	0	3.1	0.7	8	0.2
A_15	15	Flu A	A	20 mg bid	-1	8	136	28	3	8.6	10	5.7	80	72	43	4.3	0.89	108	4.4	142	2.4	1.36	4.72	190	22	49	92	0.45	14.8	10	309	4.73	0.1	3.1	0.4	6.2	0.2
A_15	15	Flu A	A	20 mg bid	8	11	121	25	6	10	10	3.9	71	68	41	4.3	1.04	105	4.3	141	2.43	1.39	4.94	83	22	35	75	0.46	15.8	8.6	270	4.94	0	3.7	0.5	4.4	0
A_20	20	Flu A	A	20 mg bid	-20	12	138	26	9	14.3	27	2.9	88	80	45	4.4	0.47	107	5	140	2.58	1.32	4.5	155	19	103	90	0.41	12.6	6.6	202	5.13	0.1	3.5	0.4	2.6	0.1
A_20	20	Flu A	A	20 mg bid	-1	9	152	27	4	18.5	27	3.6	88	80	45	4.8	0.5	106	4.4	141	2.45	1.29	4.5	167	24	126	84	0.43	13.1	5.4	250	5.42	0	4.2	0.4	0.8	0.1
A_20	20	Flu A	A	20 mg bid	8	14	154	27	15	8.6	50	3.2	97	83	47	4.5	0.77	103	4.4	138	2.6	1.71	4.44	131	21	87	96	0.43	13.5	9.3	254	5.42	0	5.2	0.6	3.4	0.1
A_23	23	Flu A	A	20 mg bid	-13	16	134	40	9	8.6	15	3.6	80	82	47	4.3	1.83	107	4	140	2.55	0.87	5.27	238	20	93	66	0.48	15.8	7.3	204	4.65	0	2.6	0.3	4.3	0.1
A_23	23	Flu A	A	20 mg bid	-1	13	155	41	7	7.1	19	3.9	80	84	48	4.9	1.29	106	4.3	143	2.6	1.16	4.77	232	28	103	55	0.48	15.9	6.8	301	4.68	0.1	2.4	0.2	4	0.1
A_23	23	Flu A	A	20 mg bid	8	24	168	38	24	7.1	22	4.6	88	79	45	4.6	2.33	103	4.4	141	2.45	1.65	4.05	196	24	156	62	0.45	14.9	7.5	309	4.24	0	3	0.3	4	0.2
A_28	28	Flu A	A	20 mg bid	-19	15	178	33	14	7.1	11	6.4	88	70	41	5.5	1.08	106	4.4	142	2.48	1.52	4.33	172	20	64	44	0.44	14.8	4.1	157	4.22	0	2	0.1	1.8	0.1
A_28	28	Flu A	A	20 mg bid	-1	12	143	29	8	5.7	12	4.6	71	76	43	5.6	0.9	108	4.8	143	2.48	1	4.83	161	25	82	44	0.46	15.4	3.6	141	4.32	0	1.4	0.2	1.9	0.1
A_28	28	Flu A	A	20 mg bid	8	11	109	27	10	5.7	9	7.1	80	68	40	5.6	1.1	108	4.3	140	2.45	1.39	4.39	107	24	31	46	0.43	13.8	4.1	129	4.04	0	1.7	0.2	2	0.1
A_32	32	Flu A	A	20 mg bid	-13	14	159	40	8	11.4	8	5	97	80	48	4.2	1.75	103	4.1	142	2.68	1.07	4.66	369	20	96	53	0.47	15.9	6.6	180	5.1	0.1	2.7	0.1	3.5	0.2
A_32	32	Flu A	A	20 mg bid	-1	12	143	41	10	8.6	9	5.7	106	76	47	3.9	1.78	105	4.2	144	2.6	0.87	5.61	440	29	116	53	0.46	15.4	6.3	185	5.06	0.1	2.8	0.3	3	0.2
A_32	32	Flu A	A	20 mg bid	8	11	128	35	15	8.6	8	4.6	106	68	43	3.7	0.6	104	4.1	140	2.43	1.32	6	339	25	95	50	0.44	14.6	7.4	164	4.86	0.1	3.5	0.3	3.3	0.3
A_36	36	Flu A	A	20 mg bid	-15	11	135	49	8	10	11	2.9	97	76	48	3.4	2.18	101	4.6	140	2.6	1.1	5.16	274	21	99	61	0.47	15.5	4.6	205	5.46	0	1.9	0.3	2.3	0.1
A_36	36	Flu A	A	20 mg bid	-1	9	133	50	3	10	15	5	97	84	51	4	1.83	104	4.7	141	2.7	1.1	5	399	27	104	63	0.5	17	4.7	223	5.75	0	1.7	0.2	2.7	0
A_36	36	Flu A	A	20 mg bid	8	9	119	48	8	7.1	11	4.6	106	76	47	3.6	2.34	104	4.4	141	2.63	1.55	4.83	280	25	103	75	0.46	15.7	5.8	222	5.38	0	2.1	0.5	3.1	0.1
A_45	45	Flu A	A	20 mg bid	-20	14	137	34	10	20	15	3.2	88	80	52	4.8	0.99	102	3.9	138	2.53	1.13	4	488	12	97	35	0.46	15.5	7.5	268	4.39	0.1	2.1	0.4	4.8	0.2
A_45	45	Flu A	A	20 mg bid	-1	11	172	29	5	10	14	3.9	71	74	49	4.1	1.6	106	3.7	144	2.45	1.45	4.27	208	25	100	47	0.43	14.4	6.8	276	4.18	0.1	2.2	0.3	4.1	0.1
A_45	45	Flu A	A	20 mg bid	8	9	119	30	6	7.1	11	3.9	80	70	46	4.2	3.74	106	4.1	138	2.45	1.91	4.83	190	20	72	45	0.42	13.6	7.7	265	3.92	0	3.5	0.7	3.2	0.2
A_46	46	Flu A	A	20 mg bid	-29	21	165	43	17	10	13	4.6	88	76	46	4.6	2.38	104	4.1	142	2.48	1.29	3.77	274	22	177	29	0.46	15.6	4	249	5.06	0	1.4	0.2	2.2	0.1
A_46	46	Flu A	A	20 mg bid	-1	17	167	42	16	10	11	7.1	88	70	43	4.4	2.34	107	4.2	141	2.4	1.52	5.55	190	21	232	31	0.44	14.3	5.4	275	4.84	0.1	2.3	0.4	2.4	0.1
A_46	46	Flu A	A	20 mg bid	8	31	176	41	55	7.1	13	5.7	97	73	45	5	2.89	101	4.7	140	2.6	1.91	4.61	196	30	147	33	0.47	16	6.1	275	5.08	0.1	2.3	0.5	3.1	0.1
A_46	46	Flu A	A	20 mg bid	27	15	NA	NA	13	NA	NA	NA	NA	NA	NA	NA	NA	NA	NA	NA	NA	NA	NA	NA	NA	NA	NA	NA	NA	NA	NA	NA	NA	NA	NA	NA	NA
A_51	51	Flu A	A	20 mg bid	-35	11	118	33	10	5.7	8	4.6	80	73	46	4.4	1.65	105	4.5	144	2.55	1.29	4.77	214	21	64	57	0.47	16.3	6.5	200	4.7	0.1	2.5	0.4	3.4	0.1
A_51	51	Flu A	A	20 mg bid	-1	10	135	39	7	7.1	10	4.6	80	70	45	4.2	1.51	106	3.5	140	2.43	1.29	4.72	184	24	70	46	0.46	15.5	6.5	241	4.43	0.1	2.3	0.3	3.7	0.1
A_51	51	Flu A	A	20 mg bid	8	9	146	31	7	7.1	15	4.3	80	71	45	4.2	1.7	103	4.2	141	2.58	1.36	4.16	202	25	42	41	0.47	16.1	7	289	4.67	0	3.3	0.4	3.2	0.1
A_56	56	Flu A	A	20 mg bid	-29	13	184	41	7	7.1	15	4.3	80	65	40	2.9	0.65	107	3.8	142	2.28	1.42	4.61	214	22	209	53	0.47	16.1	8.4	233	4.54	0.1	2.9	0.8	4.5	0.3
A_56	56	Flu A	A	20 mg bid	-1	11	145	29	7	5.7	16	3.2	62	65	41	2.9	0.51	114	4.2	144	2.2	1.16	4.16	202	20	73	75	0.45	15	5.6	197	4.2	0	1.5	0.7	3.3	0.1
A_56	56	Flu A	A	20 mg bid	8	13	136	35	17	7.1	21	4.6	80	67	41	3.6	0.98	106	4	141	2.38	1.29	4.33	178	26	68	48	0.48	16.6	7.8	261	4.68	0	2.6	0.9	4.1	0.2
A_65	65	Flu A	A	20 mg bid	-29	11	145	43	8	11.4	12	6.8	97	72	46	4.2	0.69	104	4.1	141	2.5	1.19	5.44	262	24	115	34	0.49	16.2	5.8	164	5.39	0	1.9	0.3	3.4	0.2
A_65	65	Flu A	A	20 mg bid	-1	12	166	43	5	12.8	13	7.5	97	74	47	4.1	1.22	106	4	143	2.48	1.1	4.55	274	24	207	37	0.47	15.9	5.8	171	5.18	0	1.8	0.4	3.4	0.2
A_65	65	Flu A	A	20 mg bid	8	11	129	41	8	8.6	12	7.1	106	71	46	4.2	1.39	104	4.6	141	2.58	1.39	5.05	238	30	145	32	0.46	15.9	5.6	176	5.27	0.1	2.1	0.3	2.9	0.3
A_68	68	Flu A	A	20 mg bid	-29	10	184	37	8	5.7	16	3.6	71	71	40	3.8	0.47	107	4.2	139	2.3	0.81	4.88	202	21	206	45	0.43	13.3	4.6	224	4.34	0	2.2	0.3	1.9	0.1
A_68	68	Flu A	A	20 mg bid	-1	9	207	39	8	8.6	15	3.9	71	69	39	3.7	0.65	109	4	142	2.33	0.97	4.33	268	21	220	38	0.39	12.1	4.6	231	3.9	0	2.2	0.3	1.9	0.1
A_68	68	Flu A	A	20 mg bid	8	9	205	37	8	7.1	19	3.9	80	70	40	4	1.07	104	4.6	139	2.43	0.9	3.72	220	24	132	50	0.42	12.8	5.8	261	4.24	0.1	3.2	0.4	2.1	0.1
A_75	75	Flu A	A	20 mg bid	-30	11	135	19	8	10	12	3.6	88	73	46	4.4	0.65	104	3.9	140	2.45	1	4.88	178	18	80	57	0.46	14.9	5.8	204	4.37	0	1.7	0.2	3.8	0.1
A_75	75	Flu A	A	20 mg bid	-1	11	130	20	10	11.4	14	3.6	88	75	45	5.6	0.8	108	4.3	141	2.5	1.16	4.83	184	23	83	61	0.46	15.8	5.4	219	4.46	0	2.1	0.2	3.1	0.1
A_75	75	Flu A	A	20 mg bid	8	11	131	16	10	8.6	15	3.9	88	71	44	5	0.93	106	4.6	140	2.5	1.16	4.61	167	23	48	58	0.45	15.4	6.5	213	4.44	0	2.5	0.3	3.7	0.1
A_79	79	Flu A	A	20 mg bid	-7	13	216	31	12	8.6	16	5.4	133	76	47	5.1	0.88	104	4.3	140	2.55	0.9	5	315	26	347	40	0.46	14.9	3.3	190	5.68	0	1.2	0.2	1.8	0.1
A_79	79	Flu A	A	20 mg bid	-1	13	178	32	10	8.6	16	5.7	124	76	46	5.3	1.11	106	4.2	142	2.63	1.19	5.16	262	26	371	75	0.43	14	3.7	175	5.19	0	1.4	0.2	2	0.1
A_79	79	Flu A	A	20 mg bid	8	16	171	31	26	7.1	22	5	124	71	44	5.2	1.61	104	4	141	2.53	1.07	5.38	309	29	258	76	0.43	14.3	4.2	172	5.36	0	1.5	0.2	2.4	0
A_79	79	Flu A	A	20 mg bid	27	NA	NA	NA	NA	NA	NA	NA	NA	NA	NA	NA	NA	NA	NA	NA	NA	NA	NA	NA	NA	600	NA	NA	NA	NA	NA	NA	NA	NA	NA	NA	NA
A_3	3	Flu A	A	100 mg bid	-15	9	160	27	8	10	10	6.1	80	77	44	4.1	0.64	103	4.2	138	2.38	1.36	5.22	274	20	160	37	0.45	14.8	7.5	306	4.31	0	3	0.6	3.6	0.3
A_3	3	Flu A	A	100 mg bid	-1	9	167	31	8	7.1	12	3.9	71	79	44	4.3	0.58	106	4.3	141	2.38	1.52	5	244	25	147	35	0.43	13.9	6.4	314	4.04	0.1	2.9	0.3	2.9	0.3
A_3	3	Flu A	A	100 mg bid	8	11	155	29	7	7.1	11	4.3	71	74	40	3.9	0.64	106	4.3	140	2.45	1.81	4.88	214	24	181	47	0.42	13.9	7.6	338	3.99	0	3.1	0.4	3.9	0.2
A_10	10	Flu A	A	100 mg bid	-13	14	155	30	10	10	13	4.3	88	83	51	3.9	0.72	103	4	140	2.58	1	5.38	262	19	65	41	0.48	16.4	5.1	206	5.01	0	1.5	0.2	3.4	0.1
A_10	10	Flu A	A	100 mg bid	-1	9	164	28	4	8.6	15	3.2	88	78	50	3.9	0.9	108	3.9	143	2.5	0.87	5	286	21	61	33	0.47	15.6	4.3	163	4.86	0	1.5	0.3	2.4	0
A_10	10	Flu A	A	100 mg bid	8	14	158	28	12	8.6	14	3.9	88	73	48	3.8	1.7	107	3.9	141	2.55	1.26	5.16	244	24	66	37	0.47	16.1	4.8	188	4.9	0	2.2	0.4	2.2	0
A_13	13	Flu A	A	100 mg bid	-13	13	138	39	7	5.7	10	4.3	88	73	46	3.9	0.52	103	4.1	141	2.58	1.1	4.66	190	21	60	88	0.46	15.3	7.2	317	4.63	0.1	2.6	0.4	4	0.1
A_13	13	Flu A	A	100 mg bid	-1	9	133	37	4	5.7	13	5.4	88	75	47	3.6	1	107	4.2	143	2.6	1.19	3.89	172	25	44	100	0.46	15.6	7	351	4.7	0	3	0.5	3.4	0.1
A_13	13	Flu A	A	100 mg bid	8	14	147	39	8	5.7	13	4.6	97	72	45	3.6	1.61	104	4.1	139	2.58	1.74	4.22	178	24	44	127	0.45	15.4	8.4	353	4.52	0	3.8	0.5	3.8	0.3
A_19	19	Flu A	A	100 mg bid	-15	13	175	43	10	10	18	6.4	88	75	47	3.8	0.78	105	4.6	143	2.48	1.39	4.55	422	22	307	20	0.47	15.7	5.1	322	5.06	0.1	2.4	0.4	2	0.3
A_19	19	Flu A	A	100 mg bid	-1	9	156	39	4	8.6	16	5.7	97	71	45	3.3	0.61	106	4.5	145	2.45	1.42	4.55	315	29	146	17	0.45	14.9	4.3	332	4.82	0	1.6	0.2	2.1	0.3
A_19	19	Flu A	A	100 mg bid	8	9	140	38	8	8.6	13	4.6	88	69	44	3.4	0.62	104	4.4	140	2.5	1.61	4.83	232	26	85	21	0.45	14.8	5.5	335	4.82	0	2.7	0.3	2.3	0.2
A_24	24	Flu A	A	100 mg bid	-14	13	107	35	5	7.1	15	3.9	62	79	49	4.3	2.29	109	4.3	143	2.58	1.52	5.66	208	19	54	55	0.45	15.1	7.8	228	4.63	0	3.6	0.4	3.5	0.3
A_24	24	Flu A	A	100 mg bid	-1	9	121	34	4	11.4	16	4.6	62	84	51	4.1	2.04	103	4.1	142	2.63	1.19	4.77	232	27	54	44	0.45	14.6	6.9	199	4.61	0.1	2.2	0.3	4.1	0.2
A_24	24	Flu A	A	100 mg bid	8	13	95	32	10	8.6	13	3.9	71	73	46	4	1.68	103	3.9	138	2.53	1.42	5.61	190	26	45	55	0.43	14.9	7.3	206	4.54	0	2.7	0.4	3.9	0.3
A_29	29	Flu A	A	100 mg bid	-13	12	125	59	14	8.6	13	6.4	106	75	44	4.7	0.93	106	4.5	142	2.5	1.45	5.05	280	21	139	90	0.46	15.5	5.4	210	5.17	0	2.8	0.3	2.2	0.1
A_29	29	Flu A	A	100 mg bid	-1	26	183	55	34	11.4	17	6.8	97	81	47	4.6	0.46	106	4.7	146	2.53	1.26	4.55	291	28	1930	62	0.48	16.3	4.9	193	5.31	0	2.1	0.3	2.5	0
A_29	29	Flu A	A	100 mg bid	8	12	123	51	14	7.1	15	6.1	115	77	45	4.5	0.69	105	4.6	144	2.6	1.65	5.05	238	22	191	101	0.49	16.3	8.1	223	5.41	0	3.3	0.5	4.2	0.1
A_31	31	Flu A	A	100 mg bid	-14	14	139	31	11	14.3	15	5.4	88	76	48	3.3	0.7	103	4.1	142	2.6	1.26	5.44	232	22	127	59	0.47	15	5.5	223	4.66	0	2.3	0.3	2.9	0.1
A_31	31	Flu A	A	100 mg bid	-1	16	151	31	9	7.1	15	5	88	72	47	3.2	0.68	107	4.3	142	2.48	1.19	5.55	303	25	556	62	0.45	15.5	4.4	226	4.73	0	1.9	0.3	2.1	0
A_31	31	Flu A	A	100 mg bid	8	19	156	33	32	12.8	27	4.3	97	79	50	3.9	0.96	101	4	142	2.58	1.13	5.44	250	24	146	60	0.47	16.1	7.1	234	4.9	0	2.9	0.4	3.8	0.1
A_39	39	Flu A	A	100 mg bid	-19	11	134	56	8	7.1	9	5.7	88	76	47	3.9	1.63	104	5	143	2.53	1.58	6.33	309	22	107	55	0.4	13.1	6.4	301	5.18	0.1	2	0.1	3.9	0.3
A_39	39	Flu A	A	100 mg bid	-1	9	160	71	5	5.7	10	4.3	88	86	51	4.1	1.46	105	4.2	141	2.7	1.29	5.16	363	25	96	59	0.44	14.3	7.3	325	5.52	0	1.9	0.3	5	0.1
A_39	39	Flu A	A	100 mg bid	8	12	148	54	10	5.7	13	4.3	88	79	47	3.9	3.03	103	4.4	141	2.55	1.49	4.05	333	21	68	61	0.41	13.5	7.8	298	5.23	0	2.7	0.5	4.5	0.2
A_42	42	Flu A	A	100 mg bid	-9	11	121	36	11	8.6	29	3.9	88	72	43	4.8	2.36	106	4.3	142	2.53	1.32	5.33	232	22	68	79	0.43	15.1	6.1	267	4.51	0.1	2.1	0.4	3.2	0.4
A_42	42	Flu A	A	100 mg bid	-1	11	168	41	8	11.4	33	5.4	88	79	48	4.9	1.43	103	3.8	142	2.6	1	4.55	280	27	152	65	0.5	17.3	6.2	260	5.27	0.1	1.4	0.5	4	0.2
A_42	42	Flu A	A	100 mg bid	8	15	142	37	16	14.3	26	4.6	106	76	47	4.5	1.23	102	3.6	138	2.55	1.36	8.66	262	26	199	73	0.47	16	8.5	270	4.96	0.1	3.3	0.6	4.1	0.4
A_42	42	Flu A	A	100 mg bid	28	NA	NA	NA	NA	NA	NA	NA	NA	NA	NA	NA	NA	NA	NA	NA	NA	NA	6.27	NA	NA	NA	NA	NA	NA	NA	NA	NA	NA	NA	NA	NA	NA
A_47	47	Flu A	A	100 mg bid	-29	12	132	42	11	8.6	30	3.6	88	79	47	5.2	1.02	103	4.4	140	2.48	1.1	4.27	143	22	56	38	0.46	15.6	5.7	184	4.74	0	2.2	0.3	3.1	0.1
A_47	47	Flu A	A	100 mg bid	-1	11	130	42	10	8.6	33	4.6	88	74	44	5.2	0.95	105	4.2	140	2.5	1.55	4.77	172	25	83	41	0.45	14.8	5.9	206	4.53	0.1	2.8	0.2	2.8	0.1
A_47	47	Flu A	A	100 mg bid	8	12	124	43	11	7.1	30	4.3	88	70	42	5.3	0.56	103	4.2	138	2.45	1.29	4.05	131	25	44	33	0.45	15	7.7	194	4.5	0	3.5	0.3	3.8	0.1
A_54	54	Flu A	A	100 mg bid	-30	8	139	53	8	8.6	11	5.7	88	69	46	3.6	1.08	102	4.5	139	2.43	1.32	4.72	226	20	48	66	0.5	16.5	7.7	164	5.34	0.1	1.5	0.8	4.9	0.5
A_54	54	Flu A	A	100 mg bid	-1	11	133	50	5	8.6	13	8.2	88	67	44	3.7	1.03	107	4.1	139	2.4	1.45	4.66	303	21	63	49	0.47	15.9	6.1	195	5.08	0.1	1.9	0.4	3.4	0.3
A_54	54	Flu A	A	100 mg bid	8	16	129	39	22	8.6	19	5.7	88	68	45	4.6	1.04	102	4.4	139	2.5	1.45	4.33	262	28	46	54	0.47	16.1	8.3	181	5.08	0.1	2.8	0.6	4.5	0.3
A_57	57	Flu A	A	100 mg bid	-28	12	163	27	6	8.6	13	5	97	66	41	4.1	0.59	104	4.2	140	2.33	1.13	4.33	208	22	91	50	0.39	11	6.3	197	3.95	0.1	2	0.1	4	0.2
A_57	57	Flu A	A	100 mg bid	-1	12	187	33	5	7.1	15	6.1	97	68	43	4	0.54	105	3.9	139	2.38	1.71	4.55	172	24	193	60	0.4	12	7.3	226	4.19	0.1	2.5	0.4	4.1	0.2
A_57	57	Flu A	A	100 mg bid	8	10	149	27	5	7.1	15	7.1	97	66	41	5	0.89	102	4.4	137	2.4	1.45	4.44	167	27	70	72	0.41	12.8	6.8	219	4.41	0	3	0.6	3	0.2
A_64	64	Flu A	A	100 mg bid	-30	11	145	58	10	7.1	13	7.9	97	70	45	4.2	1.31	103	4.7	141	2.5	0.9	4.61	220	22	105	43	0.48	16.1	4	166	5.11	0	1.6	0.5	1.8	0.1
A_64	64	Flu A	A	100 mg bid	-1	15	173	62	10	5.7	16	8.9	106	72	47	4.1	0.65	104	4.8	142	2.6	1.07	4.61	321	26	166	60	0.47	15.6	4	193	5.04	0	1.8	0.5	1.6	0.1
A_64	64	Flu A	A	100 mg bid	8	24	163	53	37	5.7	18	5.7	106	70	44	5.2	1.59	104	4.5	140	2.53	1.16	4.77	262	24	130	42	0.46	15.8	5.4	177	4.99	0	2.3	0.6	2.3	0.2
A_64	64	Flu A	A	100 mg bid	22	NA	NA	NA	14	NA	NA	NA	NA	NA	NA	NA	NA	NA	NA	NA	NA	NA	NA	NA	NA	NA	NA	NA	NA	NA	NA	NA	NA	NA	NA	NA	NA
A_69	69	Flu A	A	100 mg bid	-34	12	144	37	11	18.5	13	4.3	88	78	49	4.3	0.76	103	4.4	144	2.65	1.42	4.88	226	23	51	49	0.49	17.6	6.6	251	5.24	0.1	1.8	0.2	4.4	0.1
A_69	69	Flu A	A	100 mg bid	-1	13	170	37	13	21.4	13	3.2	80	72	46	3.6	0.93	103	3.5	142	2.53	1.07	2.83	220	24	49	60	0.5	17.5	6.4	213	5.19	0.1	1.5	0.4	4.2	0.1
A_69	69	Flu A	A	100 mg bid	8	12	136	31	14	17.1	16	5	88	71	45	4.5	0.8	104	4.2	141	2.5	1.39	4.72	184	24	46	60	0.47	16.6	6.8	191	4.9	0.1	2.3	0.4	3.9	0.1
A_74	74	Flu A	A	100 mg bid	-7	16	CHANNEL	29	13	14.3	9	4.3	80	76	48	4	0.68	105	4.8	142	2.63	1	5.05	196	26	99	37	0.48	16.5	5.2	278	5.01	0	1.5	0.3	3.2	0.2
A_74	74	Flu A	A	100 mg bid	-1	20	162	27	10	10	10	5	80	78	49	3.8	0.51	105	4	143	2.53	1.36	5.27	196	23	394	51	0.44	15.4	5.8	259	4.58	0.1	1.6	0.3	3.7	0.2
A_74	74	Flu A	A	100 mg bid	8	12	118	27	9	12.8	9	4.6	80	69	45	3.7	0.53	101	4.3	136	2.5	0.9	5.11	155	28	75	41	0.44	14.9	5.9	242	4.56	0.1	1.5	0.4	3.8	0.2
A_78	78	Flu A	A	100 mg bid	-28	16	136	42	16	10	9	4.6	115	78	46	4.1	1.06	102	3.9	140	2.5	1.55	5.05	345	19	69	35	0.49	16.7	5.2	246	5.61	0	1.9	0.3	2.8	0.2
A_78	78	Flu A	A	100 mg bid	-1	16	138	43	24	11.4	13	5.4	106	77	46	4.2	1.02	102	3.6	139	2.53	1.29	8.16	357	21	74	44	0.48	16.5	5.4	230	5.44	0	1.5	0.3	3.5	0.2
A_78	78	Flu A	A	100 mg bid	8	23	138	36	46	14.3	16	4.6	97	74	45	4.5	0.77	104	3.9	137	2.58	1.58	5	369	23	81	39	0.46	15.7	5.7	246	5.28	0	1.8	0.3	3.5	0.1
A_78	78	Flu A	A	100 mg bid	27	NA	NA	NA	18	NA	NA	NA	NA	NA	NA	NA	NA	NA	NA	NA	NA	NA	NA	NA	NA	NA	NA	NA	NA	NA	NA	NA	NA	NA	NA	NA	NA
A_5	5	Flu A	A	200 mg bid	-15	13	138	32	10	12.8	8	5	71	71	46	3.2	0.88	104	4.7	142	2.48	1.07	4	232	27	70	48	0.45	15.1	4.4	244	4.76	0	1.6	0.3	2.2	0.3
A_5	5	Flu A	A	200 mg bid	-1	12	145	34	6	11.4	9	3.9	71	71	45	3.4	0.56	104	4.4	142	2.38	1.13	4.27	232	28	72	41	0.44	14.8	3.3	206	4.74	0.1	1.6	0.1	1.4	0.1
A_5	5	Flu A	A	200 mg bid	8	18	141	41	20	7.1	12	4.3	71	72	45	4.3	0.9	104	5	141	2.45	1.55	4.44	226	27	64	42	0.47	15.8	4.9	238	4.98	0	2.3	0.4	1.9	0.3
A_6	6	Flu A	A	200 mg bid	-15	13	155	47	7	27.1	10	4.3	97	74	48	3.6	1.39	101	4.7	140	2.5	1.23	5.44	333	23	75	43	0.46	15.4	6.6	266	5.07	0.1	3.1	0.5	2.7	0.2
A_6	6	Flu A	A	200 mg bid	-1	13	157	49	4	28.5	10	6.4	97	76	48	3.3	1.31	105	4	142	2.45	1.36	4.61	333	27	76	29	0.48	16.3	10.4	273	5.23	0	2.4	0.7	7	0.3
A_6	6	Flu A	A	200 mg bid	8	14	154	44	8	17.1	8	5	106	72	45	3.6	1.02	103	4.1	140	2.45	1.65	4.39	357	27	192	33	0.45	15.5	9.9	293	4.96	0	4.5	0.9	4.4	0.2
A_14	14	Flu A	A	200 mg bid	-15	12	162	30	13	8.6	16	4.3	97	74	44	6.4	1.02	107	4.6	145	2.4	1.39	4.33	238	20	95	47	0.48	16	6.9	234	5.21	0.1	2.3	0.3	3.9	0.3
A_14	14	Flu A	A	200 mg bid	-1	9	144	24	5	7.1	15	4.6	88	72	43	4.8	1.98	107	3.9	144	2.35	1.26	4.22	256	25	69	38	0.46	15.6	6.2	211	5.03	0.1	2	0.3	3.5	0.2
A_14	14	Flu A	A	200 mg bid	8	11	153	26	8	7.1	18	4.6	97	74	43	5.8	1.4	106	4.3	142	2.45	1.36	4.44	155	23	48	48	0.46	15	7.4	220	4.91	0	3	0.4	3.8	0.2
A_17	17	Flu A	A	200 mg bid	-20	15	315	51	9	8.6	14	4.3	62	76	46	4.3	1	105	4.6	142	2.58	1.58	3.28	256	17	69	48	0.44	14.1	5.2	274	4.31	0	2.3	0.4	2.3	0.2
A_17	17	Flu A	A	200 mg bid	-1	8	128	43	2	5.7	12	4.6	62	77	47	3.4	0.53	107	4	140	2.4	1.26	4.61	184	23	36	45	0.44	14	3.9	238	4.36	0	1.6	0.4	1.8	0.1
A_17	17	Flu A	A	200 mg bid	8	16	126	43	15	5.7	15	6.1	80	75	46	4	1.61	104	4.4	140	2.5	1.68	4.05	178	22	34	69	0.42	13.9	6.9	294	4.19	0	2.7	0.4	3.7	0.1
A_22	22	Flu A	A	200 mg bid	-9	14	131	39	8	10	11	4.3	97	74	45	3.8	0.65	107	4.5	142	2.48	1.13	4.83	303	21	75	55	0.42	14.5	4.1	185	4.91	0	1.6	0.2	2.2	0.1
A_22	22	Flu A	A	200 mg bid	-1	12	138	43	6	10	13	5.4	106	80	48	3.7	0.73	105	4	143	2.45	1.1	4.66	327	26	71	51	0.45	15.5	4.4	169	5.41	0	1.6	0.2	2.5	0
A_22	22	Flu A	A	200 mg bid	8	12	122	41	12	8.6	12	5	106	76	46	3.7	1.5	104	5.2	139	2.58	1.42	7.72	274	26	51	61	0.45	15.8	6.3	193	5.35	0	2.6	0.3	3.2	0.2
A_22	22	Flu A	A	200 mg bid	28	NA	NA	NA	NA	NA	NA	NA	NA	NA	NA	NA	NA	NA	NA	NA	NA	NA	4.55	NA	NA	NA	NA	NA	NA	NA	NA	NA	NA	NA	NA	NA	NA
A_27	27	Flu A	A	200 mg bid	-20	16	129	37	15	11.4	10	3.6	88	70	43	3.5	0.37	105	4.1	139	2.48	1.19	7.49	202	21	64	59	0.44	14.5	7.2	231	4.42	0	2.8	0.4	3.9	0.1
A_27	27	Flu A	A	200 mg bid	-1	17	151	41	16	8.6	11	3.6	80	75	47	4	0.56	104	4.3	143	2.55	1.55	4.94	196	29	64	54	0.45	14.9	6.9	324	4.57	0	2.3	0.3	4.2	0.1
A_27	27	Flu A	A	200 mg bid	8	12	140	36	8	7.1	9	4.6	88	66	42	3.5	0.34	103	4.3	139	2.45	1.58	3.77	172	26	42	56	0.41	13.1	6.1	254	4.05	0	2.3	0.5	3.2	0.1
A_34	34	Flu A	A	200 mg bid	-20	13	141	23	8	5.7	11	6.4	71	71	44	3.2	0.49	108	5.2	141	2.45	1.42	4.77	95	18	81	81	0.44	14.8	7.4	274	4.3	0.1	1.9	0.5	4.5	0.4
A_34	34	Flu A	A	200 mg bid	-1	11	157	21	2	8.6	10	5	71	73	46	3.5	0.67	108	4.1	142	2.43	1.19	4.88	131	24	102	49	0.45	15.1	5	262	4.39	0.1	1.5	0.3	3	0.2
A_34	34	Flu A	A	200 mg bid	8	13	153	19	4	8.6	12	5.7	71	69	44	3.7	0.58	105	4	140	2.45	1.42	4.94	131	21	77	86	0.45	15.4	6.3	260	4.31	0	2	0.4	3.5	0.3
A_40	40	Flu A	A	200 mg bid	-13	10	138	37	4	8.6	9	5	53	77	44	4.5	0.51	104	4.2	139	2.45	1	4.77	137	20	46	56	0.46	15.3	6.4	255	4.71	0	2.2	0.1	4	0.1
A_40	40	Flu A	A	200 mg bid	-1	8	135	36	4	8.6	10	3.2	62	77	45	4.1	0.5	107	4.1	142	2.45	1.13	4.55	107	24	56	41	0.44	14.5	6	252	4.53	0	2.3	0.2	3.4	0.1
A_40	40	Flu A	A	200 mg bid	8	9	126	41	10	10	12	7.1	71	84	48	4.7	0.62	104	4	140	2.58	1.39	4.39	149	24	36	48	0.46	15.6	8.7	254	4.73	0	3.7	0.3	4.5	0.1
A_44	44	Flu A	A	200 mg bid	-12	24	153	33	19	32.8	18	6.8	97	75	47	4.8	1.51	105	4.8	142	2.63	1.07	4.5	309	23	457	49	0.5	17.3	5.3	212	5.29	0.1	1.9	0.2	3.1	0.1
A_44	44	Flu A	A	200 mg bid	-1	21	177	31	16	21.4	20	6.1	88	73	47	4.9	0.75	106	4.2	142	2.48	1.29	4.66	280	25	328	36	0.47	16.4	5.1	203	5.11	0.1	1.7	0.2	3.2	0
A_44	44	Flu A	A	200 mg bid	8	19	126	29	25	24.2	23	6.8	106	72	46	5.9	1.05	104	4.5	140	2.63	1.39	4.94	262	23	183	56	0.49	16.7	7	210	5.19	0	3.3	0.4	3.2	0.1
A_50	50	Flu A	A	200 mg bid	-7	14	CHANNEL	35	10	10	18	7.1	97	72	46	5.2	0.88	103	4.2	140	2.43	1.49	5.72	404	27	141	56	0.46	15.3	5.9	262	5.15	0.1	2.5	0.2	2.7	0.4
A_50	50	Flu A	A	200 mg bid	-1	14	181	37	10	11.4	16	6.8	80	70	44	5.2	0.76	109	4	142	2.38	1.45	4.83	422	20	173	77	0.42	14.2	5.7	249	4.74	0.1	2.2	0.2	3	0.3
A_50	50	Flu A	A	200 mg bid	8	49	249	36	44	8.6	25	6.1	80	74	46	5.7	1.64	103	4.2	140	2.55	1.68	4.22	321	26	2840	90	0.47	15.9	8.4	275	5.18	0.1	3.4	0.4	4	0.4
A_50	50	Flu A	A	200 mg bid	27	11	NA	NA	10	NA	NA	NA	NA	NA	NA	NA	NA	NA	NA	NA	NA	NA	NA	NA	NA	124	NA	NA	NA	NA	NA	NA	NA	NA	NA	NA	NA
A_55	55	Flu A	A	200 mg bid	-28	17	182	59	11	15.7	8	5.7	80	75	46	3.7	0.53	102	4.4	141	2.53	1.13	4.33	226	22	159	43	0.46	15.3	5.4	222	4.53	0	2	0.5	2.9	0.1
A_55	55	Flu A	A	200 mg bid	-1	16	199	65	12	5.7	13	5.7	88	79	48	4.4	1.56	105	4.1	144	2.55	1.36	4.33	238	26	212	64	0.45	15	4.8	211	4.3	0	1.9	0.2	2.5	0.1
A_55	55	Flu A	A	200 mg bid	8	13	196	53	12	12.8	14	6.1	106	77	48	4.7	0.59	102	4.3	141	2.65	1.45	4.44	286	28	167	49	0.46	15.1	6	253	4.43	0	3.1	0.4	2.5	0.1
A_59	59	Flu A	A	200 mg bid	-28	18	165	35	11	7.1	8	5	97	80	47	4.8	1.04	106	4.6	141	2.5	1.03	5.38	256	21	531	45	0.47	16	5	203	5.21	0	2.1	0.3	2.5	0.2
A_59	59	Flu A	A	200 mg bid	-1	19	179	42	14	10	15	5	106	85	50	5.4	1.02	101	3.9	140	2.58	0.97	5	309	20	173	39	0.5	16.7	5.8	222	5.49	0.1	2	0.3	3.3	0.1
A_59	59	Flu A	A	200 mg bid	8	16	149	34	16	10	15	4.6	115	77	46	5.3	1.11	101	4	139	2.48	1.29	4.72	268	26	169	35	0.48	16.3	7.3	203	5.21	0	3.3	0.4	3.5	0.1
A_63	63	Flu A	A	200 mg bid	-30	14	146	59	10	7.1	11	5.7	124	77	48	4.6	1.14	105	4.8	142	2.6	0.94	3.22	321	19	135	30	0.48	16	4.3	144	5.57	0	1.6	0.4	2.2	0.1
A_63	63	Flu A	A	200 mg bid	-1	16	179	45	7	8.6	11	6.4	115	75	46	4.9	1.39	104	3.8	142	2.55	1.03	3.05	345	21	232	41	0.43	14.6	4.4	152	5.02	0	2.1	0.4	1.8	0.1
A_63	63	Flu A	A	200 mg bid	8	11	132	41	6	10	12	6.1	115	73	45	4.8	0.86	102	4.4	142	2.63	1.32	3	297	29	119	43	0.45	15.2	6.1	175	5.31	0.1	2.9	0.4	2.7	0.1
A_70	70	Flu A	A	200 mg bid	-28	18	183	57	11	8.6	9	4.6	88	76	44	6.5	0.76	104	3.8	140	2.53	1.13	4.05	172	19	236	101	0.47	15.9	5.1	191	4.73	0	1.7	0.2	3.2	0.1
A_70	70	Flu A	A	200 mg bid	-1	11	167	51	5	7.1	9	5	88	75	45	6.1	0.46	105	4.4	139	2.58	1.23	4.61	178	25	162	114	0.45	15	5	176	4.51	0.1	1.8	0.4	2.7	0.1
A_70	70	Flu A	A	200 mg bid	8	11	170	45	8	10	14	4.3	106	73	43	5.9	0.62	103	4	138	2.55	1.19	5.33	220	26	99	145	0.47	15.6	4.6	204	4.84	0	2.3	0.2	2	0.1
A_70	70	Flu A	A	200 mg bid	NA	NA	NA	NA	NA	NA	NA	NA	NA	NA	NA	NA	NA	NA	NA	NA	NA	NA	NA	NA	NA	NA	95	NA	NA	NA	NA	NA	NA	NA	NA	NA	NA
A_72	72	Flu A	A	200 mg bid	-29	12	172	48	10	7.1	21	4.3	71	70	44	3.7	1.1	108	4	141	2.45	1.19	4.66	167	19	81	60	0.45	15.6	6.6	247	4.91	0	2.4	0.4	3.6	0.2
A_72	72	Flu A	A	200 mg bid	-1	11	186	47	8	8.6	21	4.6	80	70	46	3.7	0.75	107	4.3	141	2.53	1.39	5.44	190	21	91	49	0.45	15.1	6.2	250	4.82	0	2.3	0.4	3.2	0.2
A_72	72	Flu A	A	200 mg bid	8	9	167	42	11	7.1	21	3.9	80	65	43	3.9	1.11	107	4.2	141	2.4	1.39	4.77	172	25	65	44	0.46	15.1	8.3	242	4.99	0	3.7	0.5	3.9	0.2
A_80	80	Flu A	A	200 mg bid	-7	9	167	35	5	14.3	8	2.9	80	72	47	3	0.52	107	4.5	141	2.5	1.36	5.33	226	31	72	47	0.48	16.7	8.1	207	5.19	0.1	2	0.4	5	0.6
A_80	80	Flu A	A	200 mg bid	-1	9	128	41	6	8.6	9	3.2	80	70	48	2.9	0.64	107	4.6	143	2.48	1.32	5.77	268	27	52	37	0.45	15.7	6	194	4.78	0.1	2	0.4	2.9	0.6
A_80	80	Flu A	A	200 mg bid	8	11	116	40	7	15.7	10	2.1	88	67	45	3	0.47	105	3.9	141	2.58	1.26	5.16	256	26	69	31	0.45	15.8	7.4	207	4.82	0.1	3.1	0.5	3.2	0.5
A_1	1	Flu A	A	200 mg od	-15	16	192	57	12	7.1	37	5	80	72	44	4.9	0.9	102	4.1	139	2.48	1	4.83	220	21	267	58	0.46	14.8	7.2	291	4.75	0	2.6	0.5	4.1	0
A_1	1	Flu A	A	200 mg od	-1	16	193	59	13	7.1	36	5.4	71	72	44	4.6	1.03	105	4.3	142	2.48	1.36	4.44	238	28	283	66	0.46	15	8	297	4.72	0	3.3	0.5	4.2	0
A_1	1	Flu A	A	200 mg od	8	18	192	56	19	5.7	47	4.3	71	70	41	4.8	1.9	104	4.1	140	2.48	1.52	4.44	178	24	228	72	0.47	15.5	8.8	334	4.87	0	3.3	0.6	4.8	0.1
A_1	1	Flu A	A	200 mg od	22	NA	NA	NA	NA	NA	NA	NA	NA	NA	NA	NA	NA	NA	NA	NA	NA	NA	NA	NA	NA	118	NA	NA	NA	NA	NA	NA	NA	NA	NA	NA	NA
A_8	8	Flu A	A	200 mg od	-19	17	107	37	21	8.6	40	5	80	73	43	5.2	2.82	104	4.2	140	2.43	1.07	6.33	226	18	52	32	0.43	14.1	5	200	4.6	0.1	1.7	0.1	3.1	0.1
A_8	8	Flu A	A	200 mg od	-1	17	133	45	31	7.1	49	5.4	80	79	46	5.8	3.01	104	4.3	138	2.43	1.42	4.72	167	21	57	29	0.45	14.4	6.7	223	4.7	0.1	1.8	0.3	4.4	0.1
A_8	8	Flu A	A	200 mg od	8	17	114	37	24	7.1	48	5	80	73	42	4.7	3.9	103	4.5	137	2.43	1.68	4.05	220	21	31	33	0.44	13.8	8	236	4.48	0	2.8	0.4	4.6	0.2
A_11	11	Flu A	A	200 mg od	-15	10	157	43	8	5.7	37	2.9	71	80	44	6.5	1.86	103	4.6	139	2.48	0.87	5.83	161	20	102	41	0.48	15.8	8.8	459	4.88	0	2.6	0.5	5.5	0.2
A_11	11	Flu A	A	200 mg od	-1	8	155	41	4	7.1	32	2.9	80	79	44	6.2	1.68	105	4.3	141	2.48	1.13	4.39	244	25	119	30	0.45	14.3	7.8	479	4.53	0	2.9	0.3	4.5	0.1
A_11	11	Flu A	A	200 mg od	8	12	151	35	8	8.6	54	3.9	71	76	42	5.5	1.64	103	4.4	139	2.48	1.42	3.66	172	21	87	33	0.45	14.8	7.9	476	4.58	0	4.3	0.6	3	0.1
A_16	16	Flu A	A	200 mg od	-14	9	153	37	4	8.6	14	5	80	72	43	4.1	0.93	102	4.2	138	2.45	1.36	5.05	297	20	86	52	0.46	15.1	8.6	236	4.47	0	2.4	0.4	5.6	0.2
A_16	16	Flu A	A	200 mg od	-1	9	137	36	4	5.7	14	2.9	80	70	42	3.5	0.46	107	4	142	2.35	1.07	5.38	309	28	63	26	0.43	14.1	4	222	4.17	0	1.4	0.2	2.4	0.1
A_16	16	Flu A	A	200 mg od	8	12	126	35	4	7.1	13	3.2	80	70	42	3.8	2.43	102	4.1	139	2.48	1.52	4.27	280	22	56	46	0.44	14.4	9.4	265	4.16	0	3.2	0.4	5.6	0.2
A_25	25	Flu A	A	200 mg od	-19	13	206	38	5	7.1	9	5	71	75	44	5.6	0.76	107	4.6	142	2.43	1.58	4.94	184	17	83	63	0.45	14.6	5.8	254	4.24	0.1	2.7	0.3	2.7	0.1
A_25	25	Flu A	A	200 mg od	-1	9	140	43	4	8.6	12	5.4	80	82	48	5	1.08	107	4.1	140	2.53	1.1	4.55	202	18	47	56	0.49	17.5	6.7	279	4.69	0.1	1.9	0.3	4.4	0.1
A_25	25	Flu A	A	200 mg od	8	31	129	33	34	7.1	25	3.9	71	69	41	4.9	1.31	107	4	140	2.38	1.39	4.66	131	19	32	75	0.47	16.4	5.6	239	4.39	0	3	0.5	2	0.1
A_26	26	Flu A	A	200 mg od	-20	14	132	29	10	7.1	25	3.6	80	69	40	3.7	1.06	108	4.9	141	2.3	1.07	5.55	172	18	88	42	0.44	14.9	7.3	242	4.2	0.1	2.2	0.6	4.2	0.2
A_26	26	Flu A	A	200 mg od	-1	11	157	29	7	8.6	26	6.1	71	82	48	4.4	0.69	107	4.4	140	2.38	0.94	4.27	244	21	79	36	0.49	16.9	5.9	210	4.69	0	1.7	0.2	3.9	0.2
A_26	26	Flu A	A	200 mg od	8	12	126	25	11	5.7	29	4.3	80	69	42	3.9	1.42	105	4.3	137	2.38	1.39	5.05	155	24	78	53	0.47	15.9	6.5	214	4.44	0	2.7	0.4	3.1	0.3
A_35	35	Flu A	A	200 mg od	-20	13	142	40	7	15.7	9	3.6	80	73	45	3.7	0.46	106	4.8	145	2.53	1.49	5.27	196	23	67	68	0.47	15.9	7.3	235	4.56	0.1	3.4	0.4	3.3	0.1
A_35	35	Flu A	A	200 mg od	-1	12	157	40	4	11.4	10	4.6	80	77	48	3.9	0.33	106	4.2	142	2.48	1.19	5	208	25	63	60	0.47	16.1	6	251	4.63	0	2.2	0.3	3.4	0.1
A_35	35	Flu A	A	200 mg od	8	15	141	41	10	8.6	11	4.6	80	75	46	4	0.77	103	4.5	139	2.55	1.32	4.88	167	24	47	74	0.48	16.6	5.1	231	4.76	0	2.9	0.6	1.6	0.1
A_37	37	Flu A	A	200 mg od	-15	13	154	50	11	12.8	13	5	88	77	52	3.3	0.99	103	4.4	143	2.6	1	5.11	220	24	147	49	0.44	14.6	6.1	231	5.03	0	2	0.4	3.5	0.2
A_37	37	Flu A	A	200 mg od	-1	11	164	47	8	8.6	15	5.7	88	80	52	4	0.8	103	4.4	141	2.6	1.39	5.33	291	27	138	43	0.46	15.6	5.6	261	5.36	0.1	1.8	0.2	3.3	0.2
A_37	37	Flu A	A	200 mg od	8	18	134	49	23	12.8	16	4.6	88	76	50	4.4	1.94	102	4.4	141	2.68	1.55	4.94	214	25	61	51	0.44	15	8.2	239	5.06	0.1	2.6	0.6	4.8	0.2
A_43	43	Flu A	A	200 mg od	-13	18	200	49	10	10	8	6.1	97	72	43	3.8	2.24	105	4.1	143	2.48	1.03	3.89	291	22	161	41	0.47	16.2	8.4	210	4.93	0	1.9	0.4	5.8	0.3
A_43	43	Flu A	A	200 mg od	-1	13	164	46	7	12.8	15	5.7	88	72	44	4.3	2.28	106	4.3	145	2.4	1.03	4.5	315	29	105	34	0.47	16.4	5.3	185	5.05	0.1	1.7	0.3	3.1	0.2
A_43	43	Flu A	A	200 mg od	8	14	148	43	10	14.3	14	4.6	97	73	45	3.9	1.74	101	3.9	140	2.53	1.39	5.16	250	28	82	44	0.49	16.8	8	193	5.18	0	2.5	0.6	4.8	0.2
A_49	49	Flu A	A	200 mg od	-35	13	116	25	10	10	10	2.5	62	77	45	4	0.86	107	4.5	141	2.4	1.36	4.83	137	19	48	63	0.46	15.4	4.6	254	4.29	0	1.7	0.5	2.4	0
A_49	49	Flu A	A	200 mg od	-1	10	110	24	7	7.1	12	3.6	71	71	41	3.9	0.55	107	3.7	140	2.3	1.36	4.72	167	21	47	77	0.44	14.5	4.8	230	4.09	0	1.9	0.3	2.4	0.1
A_49	49	Flu A	A	200 mg od	8	23	134	26	24	7.1	17	3.9	62	73	42	4.9	1.06	105	4.2	140	2.4	1.45	4.16	125	26	62	68	0.44	14.8	5.2	269	4.08	0.1	2.4	0.5	2.2	0.1
A_53	53	Flu A	A	200 mg od	-28	18	145	55	13	10	9	6.8	97	78	45	4.5	1.02	105	4.6	140	2.58	1.16	4.16	184	22	74	43	0.49	16.1	5.2	252	5.34	0.1	2	0.3	2.7	0.2
A_53	53	Flu A	A	200 mg od	-1	14	151	47	8	11.4	11	6.4	88	73	44	3.9	0.77	107	4	142	2.48	1.23	4.44	238	26	80	41	0.44	14.8	3.6	235	4.94	0.1	1.4	0.3	1.7	0.1
A_53	53	Flu A	A	200 mg od	8	13	170	44	9	10	14	6.1	88	74	44	4.3	1.16	102	4.2	140	2.58	1.36	4.16	220	25	64	49	0.45	15.5	6.2	233	5.09	0.1	2.8	0.4	2.9	0.1
A_60	60	Flu A	A	200 mg od	-30	16	152	47	18	8.6	21	5	97	76	48	4	1.32	103	4	143	2.58	0.81	3.61	244	24	168	46	0.5	16.7	5.2	190	5.25	0	2	0.5	2.7	0.1
A_60	60	Flu A	A	200 mg od	-1	14	183	47	15	11.4	24	4.3	97	76	47	3.9	1.31	104	3.3	143	2.5	0.97	3.5	280	26	86	47	0.42	14.5	5.4	185	4.46	0	2.1	0.4	2.8	0.1
A_60	60	Flu A	A	200 mg od	8	26	153	47	35	14.3	24	3.2	106	75	46	3.5	0.97	101	3.8	141	2.6	1.23	4.61	286	32	96	49	0.45	15.6	4.2	177	4.77	0	1.1	0.6	2.3	0.2
A_60	60	Flu A	A	200 mg od	27	13	NA	NA	13	NA	NA	NA	NA	NA	NA	NA	NA	NA	NA	NA	NA	NA	NA	NA	NA	NA	NA	NA	NA	NA	NA	NA	NA	NA	NA	NA	NA
A_62	62	Flu A	A	200 mg od	-29	10	133	59	10	15.7	13	4.6	88	75	47	2.8	0.76	105	4.2	140	2.53	1.39	4.66	190	23	77	42	0.47	15.8	4.2	202	5.05	0	1.4	0.4	2.4	0
A_62	62	Flu A	A	200 mg od	-1	9	133	57	10	15.7	13	5.4	88	74	47	2.7	0.68	104	4	139	2.5	1.16	5	208	24	89	47	0.47	16.1	3.6	196	5.04	0	1	0.3	2.2	0.1
A_62	62	Flu A	A	200 mg od	8	10	160	51	12	11.4	14	4.3	97	70	44	2.9	0.7	103	4.2	141	2.53	1.58	4.61	161	27	75	46	0.48	15.9	5.6	211	5.19	0.1	1.8	0.4	3.2	0.1
A_66	66	Flu A	A	200 mg od	-34	12	144	34	11	20	15	3.9	88	73	46	3.7	0.73	105	4.9	145	2.53	1.29	4.55	291	24	108	49	0.46	15.9	4.1	162	5.54	0	1.2	0.1	2.7	0
A_66	66	Flu A	A	200 mg od	-1	9	136	39	3	17.1	14	6.4	88	71	46	3.3	1.12	106	4.4	143	2.43	1.29	4.16	280	25	68	63	0.44	15.3	4	155	5.23	0	1.2	0.3	2.5	0.1
A_66	66	Flu A	A	200 mg od	8	11	148	38	10	20	16	5	97	71	45	3.9	0.53	103	4.2	140	2.5	1.36	4.55	309	26	68	54	0.47	16.1	4.9	185	5.55	0	2	0.3	2.5	0.1
A_73	73	Flu A	A	200 mg od	-29	14	129	54	8	5.7	12	3.2	80	80	43	3.6	0.69	107	3.9	141	2.53	0.9	4.55	244	23	102	70	0.46	15.1	8.8	265	4.33	0.1	1.6	0.4	6.7	0.1
A_73	73	Flu A	A	200 mg od	-1	14	171	60	8	7.1	15	4.6	80	80	43	4.4	0.89	103	3.8	141	2.6	1.13	3.55	256	23	108	77	0.43	13.9	8.8	243	4.02	0.1	1.6	0.4	6.6	0.1
A_73	73	Flu A	A	200 mg od	8	12	126	47	6	7.1	13	4.3	88	75	40	4.4	0.93	103	3.9	138	2.5	1.39	4.55	232	27	78	56	0.44	14.4	7.3	250	4.16	0.1	2.3	0.5	4.3	0.1
A_76	76	Flu A	A	200 mg od	-28	14	159	47	6	7.1	9	3.6	62	79	45	3.7	0.62	107	4.5	141	2.48	1.26	5.05	143	NA	NA	NA	0.46	14.8	5.7	267	4.69	0.1	2.6	0.1	2.9	0.1
A_76	76	Flu A	A	200 mg od	-26	NA	NA	NA	NA	NA	NA	NA	NA	NA	NA	NA	NA	NA	NA	NA	NA	NA	NA	NA	23	93	18	NA	NA	NA	NA	NA	NA	NA	NA	NA	NA
A_76	76	Flu A	A	200 mg od	-1	13	235	48	1	4.3	9	4.3	53	81	47	3.8	0.87	106	4.9	140	2.4	1.19	4.55	131	17	105	22	0.46	15.4	6.4	313	4.77	0.1	2.6	0.3	3.2	0.2
A_76	76	Flu A	A	200 mg od	8	13	136	47	10	5.7	11	2.1	62	71	42	3.9	1.54	105	4.1	138	2.45	1.42	4.44	125	25	69	23	0.46	15	6.7	254	4.77	0.1	2.8	0.3	3.4	0.1
