# Supplementary material for: Modeling viral shedding and symptom outcomes in oseltamivir-treated experimental influenza infection
Source: PLoS One. 2026 Feb 10;21(2):e0342676. doi: 10.1371/journal.pone.0342676 (PMC12890086; doi:10.1371/journal.pone.0342676)
Supplement: S3 Table — Original measurements for blood chemistry and hematology extracted from standard laboratory test results in the Flu B study B are listed in S3_Table. (CSV) [file pone.0342676.s007.csv]

StudyID	ID	Study	Geontype	Treatment	StudyDay	ASAT(SGOT)	ALK.PHOS.	ALAT(SGPT)	TOTAL BILIRUBIN	GGT	UREA	CREATININE	TOTAL PROTEIN	ALBUMIN	CHLORIDES	POTASSIUM	SODIUM	CARBONDIOXIDE	GLUCOSE FASTING	HEMATOCRIT	HEMOGLOBIN	WBC	PLATELETS	MCHC	MCV	RBC	BASOPHILS	LYMPHOCYTES	MONOCYTES	NEUTROPHILS	EOSINOPHILES
B2_1	1	Flu B Study B	B	75 mg bid	-10	16	45	11	6.84	14	1.99	70.72	73	49	107	5.2	141	28	4.89	0.42	14	6.2	228	337	93	4.51	0	1.6	0.2	4.3	0.1
B2_1	1	Flu B Study B	B	75 mg bid	-2	14	54	12	8.55	16	2.664	88.4	71	43	102	4	137	27	4.21876	0.38	13.4	8.1	217	349	88	4.35	0.1	2.3	0.5	5.2	0.1
B2_1	1	Flu B Study B	B	75 mg bid	3	27	66	28	6.84	25	2.5	88.4	73	44	103	4.7	141	24	2.22	0.42	14.3	5.4	193	343	91	4.59	0	2	0.4	2.9	0.1
B2_1	1	Flu B Study B	B	75 mg bid	5	18	60	25	6.84	28	2.33	79.56	70	42	106	4.8	139	29	5.22	0.41	14	5.8	194	342	90	4.52	0	2.4	0.3	3	0.1
B2_2	2	Flu B Study B	B	75 mg bid	-11	50	120	56	11.97	30	1.83	106.08	74	44	104	4.3	142	25	2.83	0.48	16	7.1	244	337	90	5.25	0	1.8	0.6	4.6	0.1
B2_2	2	Flu B Study B	B	75 mg bid	-4	39	NA	49	NA	NA	NA	NA	NA	NA	NA	NA	NA	NA	NA	NA	NA	NA	NA	NA	NA	NA	NA	NA	NA	NA	NA
B2_2	2	Flu B Study B	B	75 mg bid	-2	42	130	53	8.55	29	1.4985	97.24	72	44	106	4.3	142	29	3.38611	0.457	15.5	7.6	264	306	90	5.08	0.1	2.1	0.6	4.7	0.2
B2_2	2	Flu B Study B	B	75 mg bid	3	72	139	109	10.26	37	1.17	97.24	73	43	106	4.4	142	27	5.72	0.48	16.1	6.6	253	338	89	5.37	0	1.7	0.4	4.3	0.2
B2_2	2	Flu B Study B	B	75 mg bid	5	73	132	130	10.26	42	1.67	97.24	68	42	105	4.2	139	33	4.22	0.47	15.6	6.6	230	335	90	5.17	0	1.7	0.5	4.3	0.1
B2_2	2	Flu B Study B	B	75 mg bid	24	33	NA	42	NA	NA	NA	NA	NA	NA	NA	NA	NA	NA	NA	NA	NA	NA	NA	NA	NA	NA	NA	NA	NA	NA	NA
B2_3	3	Flu B Study B	B	Placebo	-11	17	88	11	10.26	15	1.34	79.56	77	45	101	4.1	141	26	2.55	0.46	16	6	198	346	90	5.14	0	1.3	0.5	4.1	0.1
B2_3	3	Flu B Study B	B	Placebo	-2	19	77	11	13.68	11	1.1655	70.72	73	45	105	3.2	141	29	5.16243	0.453	15.7	8.6	198	347	91	4.99	0	1.5	0.6	6.4	0.1
B2_3	3	Flu B Study B	B	Placebo	3	16	70	12	10.26	12	1.33	79.56	70	43	104	4.1	141	27	5.61	0.46	15.9	5.8	161	344	89	5.18	0	1.3	0.5	3.7	0.2
B2_3	3	Flu B Study B	B	Placebo	5	17	73	16	8.55	13	2	79.56	71	43	101	4.4	140	35	4.44	0.47	15.9	6.3	180	342	90	5.16	0.1	1.8	0.6	3.7	0.3
B2_4	4	Flu B Study B	B	Placebo	-11	20	51	22	15.39	15	2.16	97.24	68	44	103	4.1	136	26	5.38	0.46	16	6.4	173	352	90	5.04	0	2.1	0.4	3.8	0.1
B2_4	4	Flu B Study B	B	Placebo	-2	22	53	25	11.97	18	2.664	106.08	71	45	101	4.3	138	31	4.77386	0.467	16.9	7.3	199	361	90	5.16	0	2.1	0.4	4.6	0.1
B2_4	4	Flu B Study B	B	Placebo	3	20	46	23	17.1	18	2	97.24	73	46	105	3.9	143	29	5	0.468	16.1	6.2	156	344	91	5.11	0.1	2	0.4	3.7	0.1
B2_4	4	Flu B Study B	B	Placebo	5	19	49	22	13.68	19	2	88.4	69	43	102	3.8	138	33	4.61	0.471	16.5	7.6	156	350	91	5.18	0	2.9	0.4	4.3	0
B2_5	5	Flu B Study B	B	75 mg bid	-11	17	68	18	6.84	10	1.83	88.4	72	43	105	4.4	138	26	5.33	0.387	12.9	7.3	302	338	89	4.31	0	2.5	0.5	4	0.3
B2_5	5	Flu B Study B	B	75 mg bid	-2	18	73	20	6.84	13	1.998	88.4	72	42	103	4.1	137	25	4.60733	0.38	13.2	7.1	331	343	89	4.32	0	2.8	0.5	3.5	0.4
B2_5	5	Flu B Study B	B	75 mg bid	3	16	59	18	8.55	11	1.66	97.24	71	42	105	3.9	143	28	4.33	0.389	13.3	6.8	325	342	88	4.42	0	3.3	0.5	2.4	0.6
B2_5	5	Flu B Study B	B	75 mg bid	5	15	58	17	6.84	11	1.66	88.4	67	40	105	4.2	142	33	4.27	0.38	12.7	6.2	314	332	89	4.29	0.1	2.8	0.4	2.4	0.5
B2_6	6	Flu B Study B	B	75 mg bid	-11	24	72	13	10.26	17	2.83	114.92	77	46	103	4.7	139	29	4.39	0.41	14.9	4.7	244	355	89	4.7	0	1.6	0.4	2.5	0.1
B2_6	6	Flu B Study B	B	75 mg bid	-2	29	73	14	11.97	17	2.664	106.08	77	46	100	4.3	140	32	4.82937	0.424	15.2	5.6	248	360	88	4.81	0.1	1.8	0.5	3.1	0.1
B2_6	6	Flu B Study B	B	75 mg bid	3	22	68	12	13.68	17	2	106.08	81	47	102	4.3	145	34	4.55	0.45	15.9	5.2	216	356	89	5.02	0.1	1.6	0.5	3	0.1
B2_6	6	Flu B Study B	B	75 mg bid	5	24	67	18	13.68	18	2.16	114.92	76	46	101	4.3	141	37	4.05	0.45	15.7	5.1	223	348	90	5	0.1	2	0.5	2.4	0.1
B2_7	7	Flu B Study B	B	75 mg bid	-11	16	98	20	11.97	22	0.83	88.4	74	47	104	3.9	139	31	5.22	0.44	15.1	6.5	252	341	85	5.22	0	2	0.5	3.3	0.8
B2_7	7	Flu B Study B	B	75 mg bid	-2	17	90	19	10.26	23	0.4995	88.4	77	47	101	3.4	143	28	3.71917	0.431	14.8	7.9	273	343	85	5.08	0	2.1	0.4	5	0.4
B2_7	7	Flu B Study B	B	75 mg bid	3	21	94	30	8.55	25	1.17	88.4	75	48	106	4	145	26	4.5	0.45	15.6	6.9	250	345	84	5.37	0	2.3	0.7	3.5	0.5
B2_7	7	Flu B Study B	B	75 mg bid	5	17	91	28	8.55	26	1.17	88.4	72	45	104	4	143	30	4.77	0.44	14.8	7.3	243	340	85	5.1	0	2.9	0.5	3.2	0.7
B2_8	8	Flu B Study B	B	Placebo	-11	15	88	16	22.23	17	1.83	79.56	78	51	101	4.2	140	28	4.33	0.48	16.7	5.1	266	345	87	5.59	0	2.1	0.3	2.7	0.1
B2_8	8	Flu B Study B	B	Placebo	-2	16	92	16	15.39	14	2.1645	88.4	74	49	99	3.8	139	28	3.3306	0.46	16.3	6.7	301	354	86	5.38	0	2.3	0.3	4	0.1
B2_8	8	Flu B Study B	B	Placebo	3	20	92	17	11.97	16	2.66	88.4	80	53	104	4.1	143	26	4.44	0.47	16.4	7.3	301	350	86	5.44	0.1	3	0.4	3.6	0.2
B2_8	8	Flu B Study B	B	Placebo	5	12	91	14	10.26	15	2.1645	79.56	74	48	103	3.8	144	28	4.66	0.48	16.5	6.2	286	348	88	5.43	0	2.9	0.4	2.8	0.1
B2_9	9	Flu B Study B	B	75 mg bid	-11	17	87	19	6.84	27	1.66	88.4	71	42	104	4.5	138	26	4.72	0.4	13.5	9.6	271	336	88	4.57	0	3.2	0.5	5.9	0.1
B2_9	9	Flu B Study B	B	75 mg bid	-2	15	92	15	5.13	20	1.8315	79.56	69	42	98	4	136	25	4.21876	0.391	13.5	12.3	254	345	86	4.54	0.1	4.1	0.6	7.4	0.1
B2_9	9	Flu B Study B	B	75 mg bid	3	15	89	14	6.84	20	2.66	79.56	70	42	101	4.2	139	25	3.66	0.41	13.8	11.5	244	341	87	4.67	0	3.8	0.7	6.9	0.1
B2_9	9	Flu B Study B	B	75 mg bid	5	15	89	16	5.13	20	2.16	88.4	70	41	103	4	139	26	4.61	0.41	13.7	11.8	234	337	88	4.6	0	4	0.6	7.1	0.1
B2_10	10	Flu B Study B	B	75 mg bid	-10	19	62	20	8.55	17	1.83	79.56	78	49	105	4.6	141	34	4.49	0.43	14.9	3.4	212	350	89	4.79	0	1.2	0.5	1.6	0
B2_10	10	Flu B Study B	B	75 mg bid	-2	19	80	17	8.55	15	1.8315	79.56	76	45	103	4.1	141	28	5.66202	0.41	14	5.3	247	342	89	4.61	0.1	2.1	0.3	2.8	0.1
B2_10	10	Flu B Study B	B	75 mg bid	3	27	88	32	8.55	19	1.8315	88.4	77	45	103	4	142	34	4.22	0.45	15.6	5.5	244	343	88	5.16	0	2.5	0.4	2.4	0.1
B2_10	10	Flu B Study B	B	75 mg bid	5	36	62	46	6.84	19	2	79.56	75	45	103	4	141	36	4.5	0.44	15.1	5.8	237	343	89	4.97	0.1	2.8	0.5	2.3	0.1
B2_11	11	Flu B Study B	B	75 mg bid	-11	19	82	12	11.97	16	1	70.72	71	44	103	4.5	139	28	5.1	0.43	15.4	5.1	209	356	88	4.93	0	1.8	0.4	2.8	0.1
B2_11	11	Flu B Study B	B	75 mg bid	-2	18	78	12	15.39	19	1.332	70.72	72	45	103	3.8	140	25	3.77468	0.44	15.7	5.6	225	356	87	5.04	0.1	1.7	0.5	3.2	0.1
B2_11	11	Flu B Study B	B	75 mg bid	3	15	85	10	13.68	21	1.17	70.72	72	45	102	4.3	141	27	4.5	0.47	16.5	6.4	220	352	88	5.33	0.1	2.7	0.4	3	0.2
B2_11	11	Flu B Study B	B	75 mg bid	5	13	81	11	8.55	18	1.5	70.72	68	43	104	4.2	141	32	4.72	0.45	15.5	6.2	214	344	89	5.03	0	2.8	0.4	2.8	0.2
B2_12	12	Flu B Study B	B	Placebo	-11	17	53	11	10.26	14	1.83	79.56	78	45	105	4.4	141	27	4.56	0.42	14.3	4.7	224	342	93	4.49	0	2.2	0.2	2.3	0.1
B2_12	12	Flu B Study B	B	Placebo	-2	17	44	8	8.55	9	1.8315	79.56	73	41	107	4.2	141	20	5.60651	0.383	13.1	6.7	243	341	93	4.1	0	2.4	0.3	4	0
B2_12	12	Flu B Study B	B	Placebo	3	15	38	10	5.13	12	1.66	70.72	71	41	107	4	142	26	5.88	0.378	13.1	4.4	237	348	92	4.12	0	2.2	0.3	1.8	0.1
B2_12	12	Flu B Study B	B	Placebo	5	17	37	11	5.13	13	1.66	70.72	69	41	105	4.2	140	33	4.61	0.41	13.7	5.6	246	337	94	4.3	0	3.2	0.3	2.1	0.1
B2_13	13	Flu B Study B	B	75 mg bid	-11	27	72	35	6.84	98	2.83	132.6	86	43	104	4	137	22	5.55	0.45	14.9	4	231	333	82	5.43	0	1.4	0.4	2	0.2
B2_13	13	Flu B Study B	B	75 mg bid	-2	27	63	38	6.84	93	3.4965	141.44	82	42	103	4.1	138	29	5.16243	0.429	14.4	4.3	239	337	82	5.2	0	1.8	0.5	1.7	0.2
B2_13	13	Flu B Study B	B	75 mg bid	3	40	68	63	10.26	109	2.16	123.76	82	41	101	4.6	138	28	5.16243	0.45	15.4	3.8	226	340	82	5.56	0	1.6	0.5	1.5	0.2
B2_13	13	Flu B Study B	B	75 mg bid	5	31	62	56	6.84	108	2.33	132.6	83	42	102	3.9	138	32	4	0.46	15.1	4.2	215	331	83	5.53	0	1.6	0.5	1.9	0.2
B2_13	13	Flu B Study B	B	75 mg bid	24	NA	NA	NA	NA	80	NA	NA	NA	NA	NA	NA	NA	NA	NA	NA	NA	3	NA	NA	NA	NA	NA	NA	NA	1.2	NA
B2_14	14	Flu B Study B	B	75 mg bid	-10	17	42	14	5.13	14	1.66	79.56	76	45	107	3.6	140	27	7.43	0.349	11.7	4.1	303	335	77	4.55	0	1.4	0.2	2.3	0.1
B2_14	14	Flu B Study B	B	75 mg bid	-2	18	52	13	5.13	14	1.332	79.56	78	44	105	3.7	138	21	3.77468	0.349	11.6	5.6	267	333	77	4.55	0	2.2	0.4	2.8	0.1
B2_14	14	Flu B Study B	B	75 mg bid	3	17	51	14	11.97	13	1.332	79.56	76	43	106	3.8	139	22	6.05	0.36	12	5.7	252	337	75	4.75	0	2.6	0.5	2.5	0.2
B2_14	14	Flu B Study B	B	75 mg bid	5	15	48	13	5.13	14	1.332	79.56	74	41	107	4	138	29	4.72	0.348	11.7	5.8	257	336	75	4.62	0	2.7	0.4	2.5	0.2
B2_15	15	Flu B Study B	B	Placebo	-2	12	64	9.5	11.97	15	2.2455	79.56	74.5	45	105.5	4.6	139.5	26	4.4954	0.3965	13.7	7.9	264	346.5	93.5	4.255	0.05	2.2	0.85	4.7	0.1
B2_15	15	Flu B Study B	B	Placebo	3	13	70	10	6.84	16	1.83	70.72	71	43	106	4.1	140	26	4.72	0.39	13.7	6.6	200	350	91	4.28	0.1	2.4	1.6	2.4	0.2
B2_15	15	Flu B Study B	B	Placebo	5	12	71	9	8.55	17	1.5	79.56	72	43	105	4	140	32	4.61	0.41	14.3	6.8	189	347	92	4.48	0.1	1.7	1.6	3.3	0.2
B2_16	16	Flu B Study B	B	75 mg bid	-11	14	73	9	8.55	13	1	61.88	68	46	108	3.8	141	24	3.88	0.38	13	5.5	268	339	88	4.35	0.1	2	0.3	3	0.2
B2_16	16	Flu B Study B	B	75 mg bid	-2	17	69	11	13.68	14	1.998	79.56	70	46	104	3.9	138	26	4.66284	0.369	12.8	5.8	263	347	87	4.23	0.1	2.4	0.4	2.8	0.1
B2_16	16	Flu B Study B	B	75 mg bid	3	15	76	12	5.13	13	1.5	70.72	70	46	107	4	144	27	5.94	0.39	13.3	5.6	234	338	89	4.43	0.1	2.2	0.6	2.6	0.1
B2_16	16	Flu B Study B	B	75 mg bid	5	17	76	11	5.13	16	2.16	70.72	71	46	104	3.9	145	23	2.89	0.4	13.5	6.3	220	341	90	4.37	0	3.2	0.4	2.6	0.1
B2_17	17	Flu B Study B	B	Placebo	-10	13	59	10	11.97	10	2.16	88.4	68	48	109	4.5	143	34	4.89	0.44	15.2	5.4	200	343	95	4.67	0	1.9	0.5	2.9	0.1
B2_17	17	Flu B Study B	B	Placebo	-2	16	79	9	5.13	12	2.8305	97.24	73	47	108	4.6	140	27	4.82937	0.451	15.5	5.3	198	344	93	4.86	0.1	1.7	0.4	3	0.1
B2_17	17	Flu B Study B	B	Placebo	3	18	68	12	6.84	13	2.16	97.24	70	47	106	4.4	143	26	4.27	0.448	15.3	7.4	192	342	95	4.74	0	2.6	0.6	4.1	0.1
B2_17	17	Flu B Study B	B	Placebo	5	16	67	9	5.13	13	2	97.24	65	42	106	4.2	142	27	4.16	0.43	14.4	6.6	177	331	95	4.59	0	2.1	0.4	4	0.1
B2_18	18	Flu B Study B	B	75 mg bid	-10	21	84	17	6.84	14	2.83	106.08	77	47	103	5.3	140	36	5.11	0.42	14	5.4	313	333	85	4.94	0.1	1.9	0.4	2.9	0.1
B2_18	18	Flu B Study B	B	75 mg bid	-2	28	109	18	10.26	16	2.8305	106.08	76	44	101	4.4	141	29	3.8857	0.413	13.9	5.8	270	337	84	4.89	0.1	1.7	0.5	3.4	0.1
B2_18	18	Flu B Study B	B	75 mg bid	3	19	110	16	8.55	16	2.33	114.92	79	46	101	4.6	142	28	4.27	0.44	15	6.6	259	340	85	5.21	0	2.8	0.5	3.1	0.2
B2_18	18	Flu B Study B	B	75 mg bid	5	25	109	17	10.26	17	2.16	106.08	78	44	99	5.3	141	34	4.77	0.45	15	7	251	334	85	5.3	0.1	2.7	0.6	3.4	0.2
B2_19	19	Flu B Study B	B	Placebo	-10	12	38	12	5.13	10	2	79.56	70	43	109	4.4	140	29	5.27	0.36	12.6	6.4	165	350	88	4.13	0.1	1.5	0.4	4.3	0.1
B2_19	19	Flu B Study B	B	Placebo	-2	15	47	17	6.84	13	1.8315	88.4	74	42	106	4.3	140	27	5.43998	0.401	13.7	9.3	180	340	86	4.68	0.1	2.3	0.8	6	0.1
B2_19	19	Flu B Study B	B	Placebo	3	12	51	13	8.55	13	1	79.56	72	40	104	4.3	140	27	5.11	0.41	14.1	7.3	188	343	86	4.8	0.1	2.5	0.9	3.6	0.3
B2_19	19	Flu B Study B	B	Placebo	5	14	51	8	6.84	14	1.17	79.56	68	39	105	4.2	141	29	4.16	0.398	13.2	7.6	177	332	87	4.57	0	2.7	0.8	3.9	0.2
B2_20	20	Flu B Study B	B	75 mg bid	-10	14	99	8	6.84	9	2.83	97.24	69	47	107	4	143	33	4.99	0.4	14.7	4.6	173	360	90	4.56	0	2.1	0.3	2	0.2
B2_20	20	Flu B Study B	B	75 mg bid	-2	17	138	11	6.84	6	3.1635	123.76	71	43	105	4.2	141	29	5.05141	0.394	14	6.2	188	356	87	4.52	0	2.4	0.4	3.3	0.1
B2_20	20	Flu B Study B	B	75 mg bid	3	15	141	9	10.26	9	2.66	114.92	75	48	104	4.5	143	28	4.77	0.44	15.5	7.1	206	354	88	4.96	0	2.5	0.4	4	0.2
B2_20	20	Flu B Study B	B	75 mg bid	5	18	130	8	11.97	7	2.33	106.08	75	46	100	4.5	142	28	5.38	0.44	15.4	6.6	195	348	89	5	0	2.3	0.3	3.8	0.2
B2_21	21	Flu B Study B	B	75 mg bid	-11	15	66	11	10.26	10	1.84	70.72	75	46	107	4.6	140	26	5.11	0.38	13	4.5	193	351	96	3.87	0	1.4	0.4	2.7	0
B2_21	21	Flu B Study B	B	75 mg bid	-2	15	68	12	10.26	11	1.66	70.72	74	45	108	4	142	26	4.60733	0.366	12.8	4.8	212	350	97	3.79	0	1.7	0.3	2.7	0
B2_21	21	Flu B Study B	B	75 mg bid	3	18	79	18	8.55	13	1.66	70.72	76	47	105	4.1	143	26	4.44	0.4	14.2	4.4	227	352	96	4.2	0	1.9	0.5	1.9	0.1
B2_21	21	Flu B Study B	B	75 mg bid	5	23	78	22	8.55	13	1.83	70.72	72	44	104	4.5	142	30	4.66	0.39	13.6	4.9	213	348	98	3.98	0	2.1	0.4	2.3	0.1
B2_46	46	Flu B Study B	B	75 mg bid	-19	18	71	18	6.84	24	1.66	70.72	84	42	105	4.1	140	29	5.1	0.41	13.8	7.1	318	345	88	4.54	0.1	1.7	0.4	4.9	0.1
B2_46	46	Flu B Study B	B	75 mg bid	-2	16	91	18	5.13	27	1.8315	70.72	80	42	105	4.1	139	22	3.55264	0.38	13.1	6.1	298	342	88	4.36	0.1	1.5	0.2	4.2	0.1
B2_46	46	Flu B Study B	B	75 mg bid	3	21	72	28	6.84	27	1.8315	70.72	79	41	103	4	137	27	5.44	0.38	13.1	8.1	292	346	87	4.34	0.1	2.1	0.6	5.3	0.1
B2_46	46	Flu B Study B	B	75 mg bid	5	15	76	24	5.13	28	2.33	70.72	78	41	104	4.5	140	28	3.77	0.37	13.2	10.9	301	357	87	4.25	0	3.3	0.5	7	0.1
B2_47	47	Flu B Study B	B	Placebo	-19	23	45	22	6.84	44	1.66	88.4	75	43	106	5	140	30	5.11	0.393	13.1	3.5	273	338	85	4.54	0	1.3	0.2	2	0
B2_47	47	Flu B Study B	B	Placebo	-2	16	53	13	5.13	33	2.331	88.4	75	44	105	4.1	139	23	4.94039	0.38	13	4.2	222	337	87	4.45	0	1.5	0.3	2.5	0
B2_47	47	Flu B Study B	B	Placebo	3	22	47	21	6.84	45	1.66	88.4	76	44	104	4.4	135	26	6.27	0.41	14	4.4	238	346	85	4.76	0	1.3	0.3	2.8	0
B2_47	47	Flu B Study B	B	Placebo	5	26	48	31	6.84	52	2.331	88.4	78	44	103	4.8	138	27	5.5	0.41	14.1	5	255	343	85	4.83	0	1.7	0.4	3	0
B2_48	48	Flu B Study B	B	75 mg bid	-20	28	72	22	8.55	22	1.83	141.44	66	41	107	4.2	141	30	5	0.46	15.7	10.1	266	338	88	5.28	0	2.8	0.5	6.2	0.6
B2_48	48	Flu B Study B	B	75 mg bid	-2	20	79	24	8.55	23	2.1645	132.6	60	39	104	4.2	140	24	3.8857	0.5	16.5	9.6	223	330	89	5.62	0	2.4	0.6	6.1	0.5
B2_48	48	Flu B Study B	B	75 mg bid	3	23	96	32	6.84	26	1.33	132.6	60	38	104	4.3	137	28	4.94	0.44	15	9.7	233	340	88	5.04	0	2.7	0.6	5.7	0.7
B2_48	48	Flu B Study B	B	75 mg bid	5	26	86	37	8.55	33	1.66	132.6	67	41	103	4.5	140	28	4.94	0.47	16.2	9.5	242	345	87	5.39	0	2.5	0.6	5.8	0.7
B2_49	49	Flu B Study B	B	Placebo	-20	18	75	26	10.26	29	2.16	97.24	75	44	103	4.3	142	32	4.61	0.46	16	9.5	209	347	87	5.32	0	2.3	0.6	6.2	0.5
B2_49	49	Flu B Study B	B	Placebo	3	21	73	30	10.26	26	2.66	106.08	74	44	103	4.1	139	31	4.22	0.44	15.4	6.6	212	346	86	5.19	0.1	2.4	0.6	3	0.5
B2_49	49	Flu B Study B	B	Placebo	5	19	67	33	10.26	25	2.5	88.4	74	44	104	4.4	143	30	4.16	0.462	16.1	7.4	213	348	86	5.39	0.1	2.7	0.7	3.3	0.5
B2_50	50	Flu B Study B	B	75 mg bid	-20	18	75	12	6.84	21	1.33	79.56	74	43	108	3.9	141	27	3.61	0.421	14.3	14.5	205	339	86	4.9	0	4.2	0.6	9.6	0.1
B2_50	50	Flu B Study B	B	75 mg bid	-8	NA	NA	NA	NA	NA	NA	NA	NA	NA	NA	NA	NA	NA	NA	NA	NA	12.7	NA	NA	NA	NA	NA	NA	NA	8.1	NA
B2_50	50	Flu B Study B	B	75 mg bid	-2	17	88	17	13.68	23	1.998	88.4	71	42	107	4.6	140	23	3.83019	0.419	13.9	10.8	186	333	87	4.81	0	3.7	0.4	6.6	0.1
B2_50	50	Flu B Study B	B	75 mg bid	3	17	85	15	10.26	23	1.5	79.56	75	44	104	4.4	139	28	4.72	0.44	14.6	16.6	NA	337	87	5	0	3.8	0.5	12.1	0.2
B2_50	50	Flu B Study B	B	75 mg bid	5	15	83	15	6.84	21	1.83	79.56	68	39	108	4.4	140	25	3.39	0.41	13.9	14	204	340	86	4.75	0	3.6	0.6	9.7	0.1
B2_50	50	Flu B Study B	B	75 mg bid	21	NA	NA	NA	NA	NA	NA	NA	NA	NA	NA	NA	NA	NA	NA	NA	NA	13.2	NA	NA	NA	NA	NA	NA	NA	8.4	NA
B2_51	51	Flu B Study B	B	75 mg bid	-13	21	67	11	8.55	19	2	88.4	75	44	106	4.2	141	29	4.56	0.42	14.1	3.2	178	336	80	5.24	0	1.2	0.2	1.7	0
B2_51	51	Flu B Study B	B	75 mg bid	-8	NA	NA	NA	NA	NA	NA	NA	NA	NA	NA	NA	NA	NA	NA	NA	NA	3.7	NA	NA	NA	NA	NA	NA	NA	NA	NA
B2_51	51	Flu B Study B	B	75 mg bid	-2	31	79	17	18.81	21	1.66	97.24	79	47	104	3.8	140	22	4.9959	0.409	13.5	4.4	192	330	81	5.06	0	1.6	0.3	2.4	0
B2_51	51	Flu B Study B	B	75 mg bid	3	22	84	16	5.13	21	1.83	88.4	80	48	100	4.1	139	29	4.16	0.43	14.8	5.8	216	343	80	5.42	0.1	2.4	0.5	2.8	0.1
B2_51	51	Flu B Study B	B	75 mg bid	5	21	73	16	6.84	18	2.66	88.4	74	43	103	4.4	140	27	4.72	0.41	14.2	4.8	202	347	79	5.2	0	2.3	0.4	2	0.1
B2_52	52	Flu B Study B	B	75 mg bid	-20	16	67	12	8.55	13	1.16	88.4	73	45	103	4.1	141	29	5.28	0.36	12.4	6.4	240	339	86	4.25	0	1.2	0.4	4.8	0
B2_52	52	Flu B Study B	B	75 mg bid	-2	15	85	13	10.26	16	1.332	88.4	70	44	104	4.2	143	26	4.71835	0.372	12.4	6.4	256	333	88	4.21	0	1.2	0.4	4.8	0
B2_52	52	Flu B Study B	B	75 mg bid	3	16	81	12	10.26	17	2	88.4	79	50	102	4.6	140	27	2.89	0.43	14.2	6.2	NA	334	87	4.9	0	0.9	0.4	4.9	0
B2_52	52	Flu B Study B	B	75 mg bid	5	11	68	10	11.97	16	1.83	79.56	72	44	103	4.8	140	28	5	0.4	13.9	7.2	232	344	86	4.67	0	1	0.5	5.7	0
B2_53	53	Flu B Study B	B	Placebo	-20	13	85	7	6.84	40	1.17	61.88	73	43	105	3.5	141	29	4.78	0.4	13.8	7.9	276	343	97	4.16	0.1	2.7	0.6	4.3	0.2
B2_53	53	Flu B Study B	B	Placebo	-2	11	105	6	5.13	29	1.4985	61.88	71	42	103	3.8	140	25	3.99672	0.382	12.7	7.6	297	333	98	3.9	0.1	2.9	0.5	4	0.2
B2_53	53	Flu B Study B	B	Placebo	3	28	100	28	5.13	40	1.4985	61.88	72	42	101	4.6	137	28	5.38	0.4	13.6	7	290	339	97	4.18	0	1.8	0.6	4.5	0.1
B2_53	53	Flu B Study B	B	Placebo	5	23	86	29	8.55	46	2.16	70.72	73	43	102	4	140	28	5.05	0.39	13.4	9.3	282	348	96	4.04	0	2.4	0.7	6	0.1
B2_54	54	Flu B Study B	B	75 mg bid	-14	14	45	10	5.13	14	2.33	70.72	70	44	103	4.3	140	26	4.44	0.41	13.8	6.9	263	333	92	4.51	0.1	2.4	0.6	3.8	0.1
B2_54	54	Flu B Study B	B	75 mg bid	-2	25	46	9	5.13	12	2.8305	79.56	67	42	105	4.4	138	21	4.21876	0.394	13.3	7.4	255	337	92	4.28	0.1	3	0.6	3.7	0.1
B2_54	54	Flu B Study B	B	75 mg bid	3	35	39	22	5.13	14	2	79.56	67	41	104	4	138	25	4.61	0.4	13.8	5.2	245	345	91	4.42	0	2.3	0.5	2.3	0.1
B2_54	54	Flu B Study B	B	75 mg bid	5	16	35	15	6.84	12	2	70.72	62	37	105	4.2	140	26	3.94	0.38	13.5	5	247	357	89	4.24	0.1	2.1	0.4	2.4	0.1
B2_55	55	Flu B Study B	B	Placebo	-18	13	68	12	5.13	21	1.67	70.72	65	39	107	4.1	141	29	5.05	0.43	14.7	6.9	154	338	92	4.74	0.1	2.5	0.6	3.7	0.1
B2_55	55	Flu B Study B	B	Placebo	-2	15	73	15	5.13	23	1.66	70.72	64	40	107	4.2	142	24	4.55182	0.424	14.1	6.3	184	331	93	4.57	0.1	2.5	0.6	3	0.1
B2_55	55	Flu B Study B	B	Placebo	3	12	69	10	3.42	25	1.66	70.72	64	40	104	4	139	30	4.83	0.43	14.7	5.5	171	344	91	4.7	0	2.1	0.7	2.6	0.1
B2_55	55	Flu B Study B	B	Placebo	5	16	61	10	5.13	24	2	70.72	62	40	101	4.1	142	28	3.94	0.424	14.7	5.5	172	346	91	4.65	0	1.9	0.6	3	0.1
B2_56	56	Flu B Study B	B	75 mg bid	-8	12	93	15	5.13	24	1.67	70.72	70	43	109	4.1	141	22	4.33	0.36	12.5	9.3	233	352	94	3.78	0	2.6	0.4	6	0.4
B2_56	56	Flu B Study B	B	75 mg bid	-2	11	79	10	8.55	25	1.66	79.56	73	43	106	3.9	139	23	3.8857	0.369	12.6	9.3	233	343	96	3.84	0	2.3	0.3	6.4	0.3
B2_56	56	Flu B Study B	B	75 mg bid	3	9	68	7	8.55	20	2	70.72	67	42	105	3.7	137	27	5.05	0.36	12.6	9.4	210	349	95	3.82	0.1	2.4	0.5	6.1	0.4
B2_56	56	Flu B Study B	B	75 mg bid	5	10	70	7	8.55	20	1.83	70.72	71	41	106	4	142	26	4.16	0.39	13.4	8.1	206	345	95	4.1	0.1	1.9	0.6	5.2	0.3
B2_57	57	Flu B Study B	B	75 mg bid	-8	18	54	14	6.84	30	1.83	79.56	73	47	108	3.6	141	19	4.89	0.41	14.5	8.7	271	355	93	4.38	0	2.3	0.3	6.1	0
B2_57	57	Flu B Study B	B	75 mg bid	-2	18	58	13	10.26	27	1.4985	79.56	68	45	106	3.6	138	20	4.32978	0.383	13.4	8	244	349	94	4.05	0.1	2.8	0.6	4.3	0.2
B2_57	57	Flu B Study B	B	75 mg bid	3	17	50	13	8.55	30	2.16	79.56	75	47	103	4.3	136	25	4.16	0.42	14.8	7.6	260	350	94	4.49	0	1.9	0.6	4.9	0.2
B2_57	57	Flu B Study B	B	75 mg bid	5	15	46	13	8.55	27	1.83	79.56	72	47	107	4.6	140	23	4	0.41	14.3	6.7	247	354	93	4.34	0.1	2	0.5	4	0.1
B2_58	58	Flu B Study B	B	Placebo	-14	19	66	15	5.13	15	1.5	88.4	75	44	105	4.6	144	30	4.39	0.43	13.9	5.2	NA	323	93	4.65	0.1	1.8	0.5	2.9	0
B2_58	58	Flu B Study B	B	Placebo	-2	18	68	22	3.42	13	1.1655	88.4	69	40	106	4.2	140	23	5.32896	0.384	12.9	6	196	336	92	4.16	0	2.2	0.5	3.3	0.1
B2_58	58	Flu B Study B	B	Placebo	3	21	63	18	3.42	14	2.33	88.4	74	43	101	4.8	138	31	4	0.42	13.8	5.2	207	330	91	4.58	0	1.2	0.6	3.3	0.1
B2_58	58	Flu B Study B	B	Placebo	5	19	66	21	5.13	15	2.16	88.4	76	43	101	4.8	140	30	4.5	0.42	14.2	6.1	226	340	91	4.59	0	1.8	0.8	3.5	0.1
B2_59	59	Flu B Study B	B	75 mg bid	-19	14	86	10	6.84	19	1.66	88.4	70	40	107	4.3	140	27	4.56	0.45	15	9.1	201	339	89	4.98	0	2.3	0.6	6.1	0.1
B2_59	59	Flu B Study B	B	75 mg bid	-2	16	97	11	6.84	17	2.331	97.24	70	42	106	4.2	139	21	5.60651	0.42	14.1	8.6	175	332	90	4.72	0.1	2.5	0.5	5.3	0.2
B2_59	59	Flu B Study B	B	75 mg bid	3	15	80	14	5.13	19	2.5	88.4	71	42	104	4.1	138	27	6	0.45	15.1	10.2	188	338	89	5.04	0.1	3	0.8	6.1	0.2
B2_59	59	Flu B Study B	B	75 mg bid	5	15	77	16	8.55	18	2.66	88.4	69	40	103	4.4	140	28	5.11	0.44	15.2	10.7	187	344	89	4.96	0.1	2.7	0.7	7.1	0.1
B2_60	60	Flu B Study B	B	75 mg bid	-18	23	103	25	5.13	25	1.5	61.88	77	42	105	4.6	135	24	4.78	0.44	14.9	8.6	297	345	91	4.76	0	1.8	0.5	5.9	0.3
B2_60	60	Flu B Study B	B	75 mg bid	-2	14	99	10	5.13	18	1.4985	70.72	74	43	105	4.2	139	24	4.10774	0.387	13.1	9.6	276	339	91	4.25	0	1.8	0.5	6.9	0.4
B2_60	60	Flu B Study B	B	75 mg bid	3	15	93	12	6.84	19	2.16	61.88	72	42	101	4.9	136	25	4.61	0.4	13.8	8.4	249	345	90	4.42	0.1	1.9	0.6	5.5	0.3
B2_60	60	Flu B Study B	B	75 mg bid	5	15	82	17	5.13	19	1.83	53.04	67	40	105	4.6	139	27	4.33	0.386	13.4	7.2	248	349	90	4.31	0	1.7	0.4	4.8	0.3
B2_61	61	Flu B Study B	B	75 mg bid	-8	16	50	19	3.42	22	2.17	132.6	68	42	106	4.4	139	24	4.77	0.41	14.4	4.1	167	352	89	4.64	0	1.6	0.2	2.2	0.1
B2_61	61	Flu B Study B	B	75 mg bid	-2	21	63	26	8.55	28	1.998	123.76	69	43	104	4.2	141	25	4.32978	0.419	14.4	5.2	171	344	90	4.65	0.1	2.1	0.4	2.5	0.1
B2_61	61	Flu B Study B	B	75 mg bid	3	19	53	28	3.42	30	2.83	114.92	67	42	104	4.3	139	28	4.55	0.421	14.5	5.7	179	344	89	4.71	0.1	2.2	0.6	2.8	0.1
B2_61	61	Flu B Study B	B	75 mg bid	5	22	48	32	6.84	29	3	114.92	67	41	103	4.3	140	26	4.5	0.42	14.9	6.1	174	354	89	4.74	0	2.3	0.4	3.3	0.1
B2_62	62	Flu B Study B	B	Placebo	-15	12	96	9	5.13	19	1.83	106.08	67	39	108	3.8	139	25	6.21	0.367	12.8	6.8	204	352	92	3.97	0.1	2.9	0.5	3.3	0.1
B2_62	62	Flu B Study B	B	Placebo	-2	26	100	26	5.13	20	2.1645	114.92	68	41	108	4	140	20	6.77222	0.367	12.6	5.6	187	342	93	3.95	0.1	3	0.4	2	0.1
B2_62	62	Flu B Study B	B	Placebo	3	14	95	15	6.84	21	2.1645	97.24	68	38	104	4.6	136	25	5.27	0.38	13.2	7	198	347	91	4.19	0.1	3.2	0.6	2.8	0.4
B2_62	62	Flu B Study B	B	Placebo	5	14	87	14	5.13	21	1.83	88.4	66	37	105	4.6	136	25	4	0.366	13	6.3	186	355	90	4.05	0.1	2.3	0.9	2.8	0.3
B2_63	63	Flu B Study B	B	75 mg bid	-13	42	88	87	13.68	82	2.33	88.4	74	45	105	4	141	26	4.77	0.48	16.4	8.3	231	347	90	5.23	0.1	2.6	0.7	4.7	0.2
B2_63	63	Flu B Study B	B	75 mg bid	-8	NA	NA	90	NA	NA	NA	NA	NA	NA	NA	NA	NA	NA	NA	NA	NA	NA	NA	NA	NA	NA	NA	NA	NA	NA	NA
B2_63	63	Flu B Study B	B	75 mg bid	-2	50	107	116	10.26	92	2.4975	97.24	75	46	104	4	139	20	4.27427	0.456	15.7	9	239	344	90	5.07	0.1	2.9	0.7	5.1	0.2
B2_63	63	Flu B Study B	B	75 mg bid	1	41	NA	101	NA	87	NA	NA	NA	NA	NA	NA	NA	NA	NA	NA	NA	NA	NA	NA	NA	NA	NA	NA	NA	NA	NA
B2_63	63	Flu B Study B	B	75 mg bid	3	40	102	91	8.55	87	2.16	97.24	74	47	101	4	138	26	4.72	0.45	16	10.1	238	355	89	5.06	0.1	3	1.1	5.7	0.2
B2_63	63	Flu B Study B	B	75 mg bid	5	37	90	87	10.26	84	2.4975	97.24	71	45	104	4.4	140	26	4.11	0.45	15.9	8.7	238	355	88	5.09	0.1	3	0.8	4.6	0.2
B2_64	64	Flu B Study B	B	75 mg bid	-15	17	71	11	5.13	38	1.67	88.4	76	45	106	4	139	26	3.94	0.37	12.4	6.1	305	334	83	4.51	0	2	0.4	3.5	0.2
B2_64	64	Flu B Study B	B	75 mg bid	-2	15	67	9	5.13	35	1.1655	88.4	77	44	104	3.9	136	21	3.66366	0.381	12.6	6.8	255	332	83	4.6	0.1	2.2	0.5	3.7	0.2
B2_64	64	Flu B Study B	B	75 mg bid	3	15	63	14	5.13	36	1.67	79.56	69	42	104	4.1	135	22	8.6	0.378	12.6	7.2	268	335	83	4.58	0.1	2.2	0.3	4.3	0.3
B2_64	64	Flu B Study B	B	75 mg bid	5	14	56	14	3.42	37	1.67	61.88	71	42	104	4.4	139	24	5.16	0.37	12.5	7.4	279	339	82	4.56	0.1	2.4	0.4	4.4	0.2
B2_65	65	Flu B Study B	B	Placebo	-13	20	48	25	6.84	31	1.66	79.56	64	41	108	4.2	142	25	5.94	0.42	14.8	7	281	352	84	5.02	0	2.3	0.6	4.1	0.1
B2_65	65	Flu B Study B	B	Placebo	-2	16	62	24	10.26	35	2.1645	88.4	69	42	106	3.9	139	22	5.60651	0.4	14.1	8.2	279	353	84	4.78	0	2.3	0.6	5.2	0.2
B2_65	65	Flu B Study B	B	Placebo	3	23	53	32	6.84	38	1.66	88.4	67	41	103	4.2	137	28	4.66	0.39	13.9	6.3	225	353	82	4.77	0	1.4	0.8	3.9	0.2
B2_65	65	Flu B Study B	B	Placebo	5	21	47	33	8.55	40	1.83	88.4	64	40	104	4.2	140	27	4.88	0.39	13.9	7.1	214	354	83	4.71	0	2	0.6	4.3	0.1
B2_66	66	Flu B Study B	B	75 mg bid	-19	19	72	18	22.23	32	2	88.4	73	43	105	4.2	139	26	3.89	0.443	15.1	7.8	246	341	83	5.33	0.1	2.4	0.7	4.4	0.2
B2_66	66	Flu B Study B	B	75 mg bid	-2	16	79	20	22.23	34	1.8315	97.24	73	45	104	4	139	22	5.32896	0.441	14.7	7.8	233	334	84	5.23	0.1	2.1	0.5	5	0.1
B2_66	66	Flu B Study B	B	75 mg bid	3	18	75	24	11.97	39	2.16	88.4	71	43	103	4.4	136	26	5.61	0.43	14.9	8.6	245	349	82	5.21	0.1	2.5	0.8	5.2	0.1
B2_66	66	Flu B Study B	B	75 mg bid	5	17	66	25	13.68	38	2	88.4	67	42	105	4.5	139	26	4.44	0.41	14.4	8.1	226	348	82	5.05	0.1	2.4	0.8	4.6	0.2
B2_67	67	Flu B Study B	B	Placebo	-19	11	63	8	6.84	18	1.34	88.4	76	42	106	4.3	142	30	4.05	0.4	13.6	4.2	208	338	102	3.92	0	1.8	0.4	1.8	0.1
B2_67	67	Flu B Study B	B	Placebo	-2	11	71	7	5.13	17	1.1655	79.56	70	40	105	4	139	25	3.94121	0.38	13	3.5	201	342	102	3.74	0.1	1.7	0.4	1.3	0.1
B2_67	67	Flu B Study B	B	Placebo	3	14	64	9	6.84	18	1.33	79.56	68	39	104	4	139	30	3.77	0.383	13.1	4.3	198	342	100	3.83	0	1.9	0.6	1.6	0.2
B2_67	67	Flu B Study B	B	Placebo	5	17	58	13	5.13	18	1.67	79.56	71	40	105	4.6	140	30	3.83	0.39	13.5	4.3	204	345	100	3.91	0	2.1	0.6	1.4	0.2
B2_68	68	Flu B Study B	B	75 mg bid	-19	16	74	20	5.13	21	2.5	70.72	75	45	108	4	143	27	4.94	0.42	14.8	8.3	250	358	94	4.42	0	1.7	0.6	5.7	0.3
B2_68	68	Flu B Study B	B	75 mg bid	-2	14	82	15	3.42	18	2.331	70.72	73	45	107	3.9	139	20	6.55018	0.397	14.3	6.7	219	360	94	4.23	0	1.6	0.4	4.4	0.3
B2_68	68	Flu B Study B	B	75 mg bid	3	15	67	15	10.26	18	3.5	88.4	76	46	106	3.8	142	28	4.83	0.398	14.2	6.1	211	356	94	4.24	0	1.4	0.4	4	0.2
B2_68	68	Flu B Study B	B	75 mg bid	5	14	60	15	8.55	18	2.331	79.56	73	44	106	3.9	144	26	4.33	0.39	14	6.2	224	358	93	4.21	0	1.4	0.4	4.2	0.2
B2_69	69	Flu B Study B	B	75 mg bid	-18	18	50	13	13.68	30	1.67	70.72	73	41	105	4.2	139	26	5.1	0.393	13.5	5	231	346	95	4.09	0.1	1.4	0.4	3.1	0.1
B2_69	69	Flu B Study B	B	75 mg bid	-2	16	60	9	6.84	34	1.66	106.08	75	44	107	3.8	140	23	3.77468	0.386	13.2	5.5	225	343	97	3.99	0.1	1.7	0.4	3.4	0.1
B2_69	69	Flu B Study B	B	75 mg bid	3	21	54	19	6.84	39	2.16	70.72	75	44	102	4.1	139	29	3.66	0.4	13.5	5.7	236	340	96	4.15	0.1	1.7	0.5	3.4	0.1
B2_69	69	Flu B Study B	B	75 mg bid	5	42	60	52	6.84	61	2.33	70.72	71	41	105	4.5	140	28	4.44	0.38	13.4	5.9	214	347	95	4.05	0	1.5	0.4	4	0.1
B2_70	70	Flu B Study B	B	Placebo	-13	17	62	23	10.26	33	1.5	88.4	70	40	106	5.4	140	29	5.78	0.46	15.6	9.3	300	341	97	4.72	0	2.6	0.8	5.3	0.6
B2_70	70	Flu B Study B	B	Placebo	-2	15	77	18	10.26	29	1.332	88.4	74	41	104	4.6	139	26	4.60733	0.448	15.3	7.8	290	341	97	4.6	0.1	2.1	0.7	4.7	0.2
B2_70	70	Flu B Study B	B	Placebo	3	20	64	23	6.84	30	1.83	79.56	70	42	100	5	137	31	4.60733	0.44	14.9	7.2	NA	340	96	4.56	0	2.2	1.3	3.3	0.4
B2_70	70	Flu B Study B	B	Placebo	5	22	67	28	8.55	31	2.16	88.4	70	41	102	4.9	139	60	4.77	0.448	15.5	9.5	300	346	96	4.65	0.1	2	1.3	5.6	0.5
B2_71	71	Flu B Study B	B	75 mg bid	-13	18	58	16	11.97	19	2	79.56	73	43	104	4.1	138	26	4.55	0.41	14.5	8.6	247	353	88	4.68	0	2.1	0.5	5.8	0.2
B2_71	71	Flu B Study B	B	75 mg bid	-2	15	59	12	6.84	14	1.4985	79.56	66	40	106	3.8	138	22	4.05223	0.346	12.1	8.3	254	351	88	3.93	0	2.2	0.5	5.6	0.1
B2_71	71	Flu B Study B	B	75 mg bid	3	20	53	20	5.13	14	1.4985	88.4	68	42	104	3.9	138	25	5.5	0.37	12.8	6.3	242	348	87	4.24	0	2.2	0.7	3.1	0.3
B2_71	71	Flu B Study B	B	75 mg bid	5	20	44	17	8.55	13	1.83	79.56	64	39	105	3.7	140	26	4.05223	0.354	12.9	7.8	236	363	85	4.15	0	2.6	0.6	4.4	0.2
B2_72	72	Flu B Study B	B	75 mg bid	-13	25	36	12	10.26	14	1	61.88	67	40	102	3.9	136	28	4.67	0.37	12.2	5.3	186	336	88	4.13	0.1	1.1	0.5	3.4	0.2
B2_72	72	Flu B Study B	B	75 mg bid	-2	24	48	12	6.84	13	0.999	61.88	67	41	106	4	138	24	5.10692	0.34	11.9	6.7	185	349	87	3.93	0.1	1.6	0.6	4.2	0.3
B2_72	72	Flu B Study B	B	75 mg bid	3	24	43	12	11.97	16	0.999	79.56	75	46	101	3.7	138	26	5	0.4	13.8	7.3	230	343	86	4.67	0	2.6	0.9	3.6	0.2
B2_72	72	Flu B Study B	B	75 mg bid	5	20	36	10	11.97	14	0.999	70.72	68	43	100	3.8	133	25	4.05	0.36	12.6	5.3	190	354	85	4.19	0.1	1.6	0.6	2.9	0.2
B2_73	73	Flu B Study B	B	Placebo	-15	13	57	9	5.13	9	1.83	88.4	63	41	111	3.9	141	23	4.71	0.4	14.1	6.3	190	351	93	4.29	0.1	1.6	0.4	4.2	0
B2_73	73	Flu B Study B	B	Placebo	-2	16	75	10	8.55	11	1.8315	97.24	71	45	107	4.2	140	23	4.77386	0.43	14.7	7.2	266	343	95	4.53	0.1	1.4	0.8	4.8	0.1
B2_73	73	Flu B Study B	B	Placebo	3	15	66	8	6.84	10	2	79.56	66	42	105	3.7	139	27	4.5	0.42	14.4	9.7	269	343	93	4.49	0.1	3.4	1.1	5	0.1
B2_73	73	Flu B Study B	B	Placebo	5	13	52	7	8.55	9	1.66	88.4	60	38	108	4	142	27	3.22	0.4	13.9	7.2	249	349	92	4.3	0.1	2.6	0.8	3.7	0.1
B2_74	74	Flu B Study B	B	75 mg bid	-19	17	85	13	3.42	20	1.83	79.56	71	42	105	4.2	137	27	5.05	0.4	13.5	5.8	335	337	91	4.4	0.1	3	0.5	2.3	0.1
B2_74	74	Flu B Study B	B	75 mg bid	-2	15	89	13	5.13	18	1.998	79.56	68	42	109	4.2	141	23	4.71835	0.352	11.9	5.8	266	338	91	3.87	0.1	3	0.6	2.1	0.1
B2_74	74	Flu B Study B	B	75 mg bid	3	17	85	16	5.13	22	2.16	70.72	76	47	103	4.7	138	26	4.66	0.39	13.2	6.3	296	342	90	4.28	0	2	0.5	3.7	0.1
B2_74	74	Flu B Study B	B	75 mg bid	5	16	76	17	6.84	19	1.66	70.72	71	44	103	4.5	139	27	3.66	0.38	13.2	5.5	310	348	90	4.23	0	2.2	0.6	2.7	0.1
B2_75	75	Flu B Study B	B	75 mg bid	-8	31	56	32	6.84	41	2.5	132.6	76	40	102	4.2	139	26	4.22	0.41	14.3	4.1	263	342	91	4.57	0	1.3	0.2	2.2	0.3
B2_75	75	Flu B Study B	B	75 mg bid	-2	24	72	21	8.55	40	3.33	132.6	82	43	104	4.4	139	25	4.55182	0.433	14.3	3.6	233	331	93	4.63	0	1.3	0.5	1.5	0.3
B2_75	75	Flu B Study B	B	75 mg bid	3	24	61	26	10.26	43	2.5	114.92	82	44	98	4.5	137	32	4.27	0.427	14.5	3.3	NA	340	91	4.67	0	1.3	0.6	0.9	0.5
B2_75	75	Flu B Study B	B	75 mg bid	5	23	51	28	10.26	37	2.33	114.92	73	40	102	4.6	138	29	4.11	0.4	13.7	2.6	242	340	91	4.42	0	1.2	0.3	0.9	0.2
B2_75	75	Flu B Study B	B	75 mg bid	22	NA	NA	NA	NA	NA	NA	NA	NA	NA	NA	NA	NA	NA	NA	NA	NA	4.2	NA	NA	NA	NA	NA	NA	NA	NA	NA
B2_201	201	Flu B Study B	B	Placebo	-14	16	129	18	6.3	10	4.4	81	74	42	103	3.9	142	NA	5.2	0.424	13.4	5.8	227	317	88	4.8	0.05	2	0.23	3.26	0.27
B2_201	201	Flu B Study B	B	Placebo	-2	19	130	17	7.4	7	3.5	94	72	44	106	4	144	23.9	3.7	0.42	13.2	4.8	240	314	88.6	4.7	0.05	1.88	0.2	2.36	0.32
B2_201	201	Flu B Study B	B	Placebo	3	17	125	15	8	10	3.3	91	73	43	107	4.2	145	21.8	5.6	0.43	13.7	4.9	229	320	88.2	4.9	0.05	1.98	0.22	2.38	0.26
B2_201	201	Flu B Study B	B	Placebo	5	14	119	14	7.5	10	2.8	84	69	42	104	3.9	142	21.6	7.8	0.41	13.1	4.9	218	316	88.1	4.7	0.04	2.15	0.16	2.28	0.25
B2_202	202	Flu B Study B	B	75 mg bid	-14	20	133	18	6.5	29	6.1	110	65	40	103	3.9	140	NA	6.8	0.452	14.4	4.9	181	322	92.3	4.9	0.03	1.37	0.31	3.09	0.09
B2_202	202	Flu B Study B	B	75 mg bid	-2	24	126	21	11.6	30	5.6	119	65	42	105	3.8	143	25.2	6.8	0.446	14.5	5.2	208	325	89.4	5	0.03	1.57	0.34	3.16	0.1
B2_202	202	Flu B Study B	B	75 mg bid	3	25	155	25	16	44	6.8	125	73	44	103	5	146	23.6	9.4	0.49	15.8	5.9	188	321	93.3	5.3	0.04	1.4	0.34	4	0.13
B2_202	202	Flu B Study B	B	75 mg bid	5	25	152	27	14.2	46	6.4	129	70	44	103	4.5	146	21.7	9.8	0.49	15.4	5.5	194	316	92.4	5.3	0.03	1.58	0.26	3.49	0.13
B2_202	202	Flu B Study B	B	75 mg bid	9	NA	NA	NA	NA	NA	NA	NA	NA	NA	NA	NA	NA	NA	6.7	NA	NA	NA	NA	NA	NA	NA	NA	NA	NA	NA	NA
B2_202	202	Flu B Study B	B	75 mg bid	15	NA	NA	NA	NA	NA	NA	NA	NA	NA	NA	NA	NA	NA	7	NA	NA	NA	NA	NA	NA	NA	NA	NA	NA	NA	NA
B2_202	202	Flu B Study B	B	75 mg bid	22	NA	NA	NA	NA	NA	NA	NA	NA	NA	NA	NA	NA	NA	6.6	NA	NA	NA	NA	NA	NA	NA	NA	NA	NA	NA	NA
B2_203	203	Flu B Study B	B	75 mg bid	-14	21	185	32	7.5	21	6.2	86	74	43	104	4.3	138	NA	5	0.45	14.8	7	189	326	88.5	5.1	0.08	2.44	0.43	3.65	0.4
B2_203	203	Flu B Study B	B	75 mg bid	-2	27	155	32	6.9	15	5.2	95	67	41	105	4	140	21	5.9	0.441	14.2	6	226	322	88.6	5	0.07	1.97	0.33	3.25	0.38
B2_203	203	Flu B Study B	B	75 mg bid	3	26	183	34	10.6	20	6.4	104	73	43	105	3.9	142	19.4	8.6	0.46	14.9	5.6	218	325	89.4	5.1	0.04	1.86	0.31	3.05	0.34
B2_203	203	Flu B Study B	B	75 mg bid	5	24	207	31	11.3	21	4.4	103	72	43	102	4.3	141	21.9	6.7	0.46	15	6.3	219	324	89.4	5.2	0.08	2.24	0.32	3.21	0.45
B2_204	204	Flu B Study B	B	Placebo	-14	17	128	12	7.6	8	3.1	88	66	40	106	4.1	136	NA	4.7	0.37	12.1	3.8	283	326	89.9	4.1	0.02	1.52	0.3	1.93	0.03
B2_204	204	Flu B Study B	B	Placebo	-2	18	132	12	7.9	8	5.4	90	67	42	103	3.9	139	23	4.9	0.39	12.3	4.2	283	316	90.6	4.3	0.04	1.56	0.32	2.24	0.04
B2_204	204	Flu B Study B	B	Placebo	3	16	140	11	7.7	9	4.7	96	71	43	104	4	141	20.9	6.2	0.42	13.4	4.9	268	318	90.8	4.6	0.02	1.95	0.32	2.54	0.07
B2_204	204	Flu B Study B	B	Placebo	5	16	135	12	10.7	10	5.7	94	67	41	103	3.8	139	18.7	5.4	0.41	12.8	5.2	270	315	90.3	4.5	0.04	1.86	0.34	2.9	0.06
B2_205	205	Flu B Study B	B	75 mg bid	-14	20	179	22	13	16	5.6	90	73	42	103	3.4	140	NA	5	0.41	13.7	5.2	216	337	87.3	4.7	0.02	1.57	0.29	3.24	0.09
B2_205	205	Flu B Study B	B	75 mg bid	-2	20	186	20	8.5	12	6.6	95	67	41	107	4.2	145	23.7	6	0.439	14.1	3.9	215	321	88.9	4.9	0.02	1.3	0.26	2.23	0.09
B2_205	205	Flu B Study B	B	75 mg bid	2	NA	NA	NA	NA	NA	NA	5.9	NA	NA	NA	NA	NA	NA	NA	NA	NA	NA	NA	NA	NA	NA	NA	NA	NA	NA	NA
B2_205	205	Flu B Study B	B	75 mg bid	3	18	180	20	9.5	14	6.4	92	68	41	105	4.4	144	24.5	7.7	0.442	14.4	3.7	186	326	89.7	4.9	0.03	1.35	0.33	1.71	0.3
B2_205	205	Flu B Study B	B	75 mg bid	5	19	178	22	12.7	15	6.7	95	70	43	101	4	142	21.4	6.6	0.46	14.8	4.1	210	322	89.3	5.1	0.02	1.39	0.22	2.3	0.17
B2_206	206	Flu B Study B	B	75 mg bid	-14	19	123	15	18.2	15	3.2	98	78	43	105	3.6	141	NA	4.9	0.46	15.3	5.6	219	337	86.6	5.2	0.04	1.51	0.44	3.15	0.46
B2_206	206	Flu B Study B	B	75 mg bid	-2	20	120	15	21.6	15	5.1	105	79	45	103	3.6	142	23.5	5.1	0.44	14.3	6.1	235	321	86.9	5.1	0.07	1.99	0.46	3.12	0.45
B2_206	206	Flu B Study B	B	75 mg bid	3	23	130	17	10	16	4.4	104	77	43	102	4	142	23.6	5.9	0.47	15	5.3	231	321	88.7	5.3	0.06	1.37	0.82	2.6	0.46
B2_206	206	Flu B Study B	B	75 mg bid	5	19	129	19	12.5	17	5	96	79	45	99	3.7	138	17.7	5.6	0.48	15.2	5.2	239	317	87.5	5.5	0.03	1.77	0.58	2.38	0.44
B2_207	207	Flu B Study B	B	Placebo	-13	20	124	21	12.9	23	6.2	129	75	44	104	4.3	139	NA	5.5	0.469	15.4	4.3	223	331	87	5.3	0.03	1.81	0.41	2	0.06
B2_207	207	Flu B Study B	B	Placebo	-2	20	115	21	11	22	7.4	121	74	46	105	4.1	142	23.2	5.1	0.466	15.2	4.7	224	325	86.1	5.4	0.03	1.67	0.39	2.55	0.07
B2_207	207	Flu B Study B	B	Placebo	3	20	118	18	9.7	21	6.6	121	75	45	106	3.9	143	17.1	7.2	0.48	15.7	4.8	228	325	88.4	5.4	0.03	2.01	0.36	2.33	0.08
B2_207	207	Flu B Study B	B	Placebo	5	18	116	21	12.1	23	8.1	123	75	45	103	4.2	142	21.5	5	0.49	15.5	5.2	234	318	88.5	5.5	0.05	2.24	0.44	2.39	0.09
B2_208	208	Flu B Study B	B	75 mg bid	-13	17	177	16	10.5	15	4.2	112	73	43	107	4	141	NA	6.6	0.41	13.4	3.1	323	322	89.4	4.7	0.02	0.94	0.27	1.78	0.09
B2_208	208	Flu B Study B	B	75 mg bid	-2	22	180	18	17	10	5.6	118	76	48	106	4	143	22	5.1	0.452	14.6	3.2	309	322	87.8	5.1	0.04	1.07	0.24	1.76	0.09
B2_208	208	Flu B Study B	B	75 mg bid	3	17	174	15	12.3	14	4.2	106	74	45	106	4.6	143	21.2	7.4	0.452	14.5	4.4	348	320	90.8	5	0.05	1.64	0.27	2.3	0.15
B2_208	208	Flu B Study B	B	75 mg bid	5	17	199	17	15	15	4.8	111	75	46	104	4.5	142	17	7.8	0.46	14.7	4.7	342	321	89.7	5.1	0.04	1.68	0.22	2.6	0.16
B2_209	209	Flu B Study B	B	75 mg bid	-13	28	224	25	19.1	27	5.3	107	79	46	102	4.1	138	NA	5.4	0.42	14.1	4.2	306	341	90.5	4.6	0.03	1.27	0.29	2.56	0.05
B2_209	209	Flu B Study B	B	75 mg bid	-2	21	199	24	16.6	24	4.7	108	76	45	104	4.5	142	23.3	4	0.409	14	4	328	341	89.4	4.6	0.03	1.36	0.28	2.22	0.11
B2_209	209	Flu B Study B	B	75 mg bid	3	19	195	23	14.8	25	5.8	111	73	43	102	3.9	140	21.3	9.6	0.42	14.2	4	289	336	91.1	4.7	0.02	1.07	0.23	2.61	0.08
B2_209	209	Flu B Study B	B	75 mg bid	5	18	183	27	14	24	4.6	107	73	44	100	4	138	18.4	8.8	0.42	14.2	4.1	282	336	89.4	4.7	0.02	1.16	0.25	2.58	0.1
B2_210	210	Flu B Study B	B	75 mg bid	-13	22	116	17	9.6	13	6.7	123	75	43	105	4.1	141	NA	5	0.44	14.4	4.8	226	333	93.8	4.6	0.02	2.08	0.35	2.11	0.24
B2_210	210	Flu B Study B	B	75 mg bid	-2	20	121	17	11	13	6.5	126	74	44	103	4.3	141	24	5.2	0.46	14.9	4	220	321	92.9	5	0.03	2.22	0.27	1.26	0.22
B2_210	210	Flu B Study B	B	75 mg bid	3	21	118	18	13.5	13	7.2	129	74	43	102	4.5	141	23.9	6.4	0.46	15.3	3.8	227	329	95.1	4.9	0.02	1.85	0.33	1.39	0.21
B2_210	210	Flu B Study B	B	75 mg bid	5	19	117	15	14.6	13	7	128	74	44	101	4.3	140	21.2	7.1	0.46	15.1	3.5	216	326	94.1	4.9	0.01	1.74	0.29	1.24	0.22
B2_210	210	Flu B Study B	B	75 mg bid	8	NA	NA	NA	NA	NA	NA	NA	NA	NA	NA	NA	NA	NA	NA	NA	NA	4.5	NA	NA	NA	NA	NA	NA	NA	3.6	NA
B2_211	211	Flu B Study B	B	75 mg bid	-12	28	156	25	14.3	26	4.6	106	74	44	106	4	139	NA	5	0.44	15.1	6.5	222	339	92.6	4.8	0.06	2	0.42	3.97	0.06
B2_211	211	Flu B Study B	B	75 mg bid	-2	24	147	20	16	22	5.4	106	67	42	106	3.9	141	21.1	5.9	0.423	14.3	6.1	196	339	91.9	4.6	0.02	2.01	0.34	3.64	0.08
B2_211	211	Flu B Study B	B	75 mg bid	3	23	158	22	20.9	24	4.7	108	75	46	104	4	141	20.2	6.4	0.47	16	8.4	215	339	93.6	5.1	0.05	1.99	0.52	5.77	0.07
B2_211	211	Flu B Study B	B	75 mg bid	5	18	140	18	13.9	22	4.4	108	70	45	102	3.9	139	17.3	7.6	0.45	15.1	6.5	205	338	92.5	4.8	0.04	1.51	0.36	4.49	0.1
B2_212	212	Flu B Study B	B	Placebo	-12	17	208	19	7.5	25	6.2	98	69	42	104	3.9	139	NA	4.5	0.44	14.1	5.5	275	324	85.7	5.1	0.05	1.45	0.29	3.61	0.11
B2_212	212	Flu B Study B	B	Placebo	-2	21	190	24	9.4	24	4.6	103	67	42	104	4	141	22.6	5.8	0.418	13.3	5.2	273	319	86	4.8	0.06	1.48	0.34	3.18	0.14
B2_212	212	Flu B Study B	B	Placebo	3	18	220	25	10.2	26	5	103	72	44	104	4.2	142	22.8	6.9	0.44	14	4.9	272	320	87.2	5	0.03	1.27	0.3	3.11	0.19
B2_212	212	Flu B Study B	B	Placebo	5	18	216	25	6.8	26	5.6	101	70	43	101	4	140	21	7	0.41	13.3	5.6	268	322	86.4	4.8	0.04	1.37	0.25	3.81	0.12
B2_213	213	Flu B Study B	B	Placebo	-12	13	113	10	13.5	22	5.7	99	75	44	101	3.9	136	NA	4.2	0.393	12.3	7.7	340	317	96.9	4	0.05	2.64	0.4	4.52	0.08
B2_213	213	Flu B Study B	B	Placebo	-2	15	113	13	26.8	18	4.9	103	73	44	101	4.2	136	21.4	4.9	0.38	12.1	6.6	340	315	96.3	4	0.07	2.56	0.34	3.55	0.07
B2_213	213	Flu B Study B	B	Placebo	3	13	143	15	12.5	22	5.7	98	74	43	104	4.1	142	20.8	3.4	0.386	12.1	5.7	320	314	97.8	4	0.07	2.35	0.36	2.71	0.21
B2_213	213	Flu B Study B	B	Placebo	5	14	142	14	7.1	25	5.7	95	73	43	101	4	138	18.1	6.7	0.4	12.5	6.1	337	312	98.2	4.1	0.07	2.13	0.21	3.48	0.23
B2_214	214	Flu B Study B	B	75 mg bid	-12	23	131	25	7.9	19	4.9	92	66	42	101	3.7	139	NA	4.7	0.41	14.2	6.7	174	340	88.4	4.7	0.03	1.51	0.6	4.47	0.09
B2_214	214	Flu B Study B	B	75 mg bid	-2	17	153	18	11.3	15	4.6	88	67	43	102	4.1	141	25.7	5.1	0.434	14.6	6.3	246	336	87.7	4.9	0.04	1.5	0.43	4.25	0.08
B2_214	214	Flu B Study B	B	75 mg bid	3	20	147	22	10.3	17	3.7	94	70	44	103	3.9	144	22.9	5.2	0.44	14.8	5.6	251	336	90.3	4.9	0.04	1.52	0.36	3.56	0.12
B2_214	214	Flu B Study B	B	75 mg bid	5	17	134	21	7	17	4.4	90	67	43	102	4	141	19.1	6.8	0.44	14.8	5.8	234	337	89.5	4.9	0.03	1.62	0.3	3.72	0.13
B2_215	215	Flu B Study B	B	75 mg bid	-12	21	129	23	9.7	23	3.4	102	75	45	102	4.2	139	NA	4.6	0.46	15	5.6	294	325	92	5	0.04	1.87	0.3	3.35	0.03
B2_215	215	Flu B Study B	B	75 mg bid	-2	23	109	20	14.1	13	5	95	77	46	102	4.3	139	22	5.4	0.453	14.8	4.7	287	327	91	5	0.03	1.85	0.33	2.42	0.07
B2_215	215	Flu B Study B	B	75 mg bid	3	20	126	21	13	19	2.4	99	76	44	105	4.1	142	21.1	4.7	0.48	15.3	4.5	292	321	93.1	5.1	0.04	1.44	0.34	2.6	0.08
B2_215	215	Flu B Study B	B	75 mg bid	5	23	115	27	9.3	20	3.1	97	75	47	100	4.4	140	20.1	7.9	0.47	14.9	5	287	320	93.1	5	0.04	1.67	0.3	2.91	0.09
B2_301	301	Flu B Study B	B	75 mg bid	-15	21	74	15	11	16	6	60	79	47	107	4.9	146	31.7	3.8	0.48	16.1	5.4	239	338	89	5.3	0	1.4	0.3	3.5	0.2
B2_301	301	Flu B Study B	B	75 mg bid	-2	21	75	17	6	15	4.3	70	77	42	105	3.4	146	32	2.9	0.46	15.7	8.5	247	342	89	5.2	0	1.7	0.5	6.1	0.2
B2_301	301	Flu B Study B	B	75 mg bid	3	18	66	15	8	15	5	60	73	40	105	4.1	146	30.4	4.3	0.45	15.2	6.6	227	339	89	5.1	0	1.4	0.6	4.4	0.2
B2_301	301	Flu B Study B	B	75 mg bid	5	22	72	18	9	17	6.1	60	79	43	105	4	146	30.5	3.3	0.47	16.2	6.8	231	346	88	5.3	0	1.6	0.6	4.3	0.3
B2_302	302	Flu B Study B	B	75 mg bid	-15	26	74	30	39	13	5	90	81	48	106	4.7	144	28.5	2.9	0.46	15.7	5.9	317	345	82	5.6	0.1	1.6	0.4	3.4	0.4
B2_302	302	Flu B Study B	B	75 mg bid	-2	22	72	26	61	11	5.1	90	78	44	103	3.7	142	31.5	4.6	0.44	14.7	5.9	266	332	83	5.3	0.1	1.3	0.4	3.7	0.4
B2_302	302	Flu B Study B	B	75 mg bid	3	15	63	18	31	11	4.6	80	72	41	103	4	143	29.1	3.9	0.44	14.8	6.3	252	338	83	5.3	0.1	1.5	0.6	3.6	0.5
B2_302	302	Flu B Study B	B	75 mg bid	5	19	60	24	32	11	5.4	80	69	39	104	3.4	144	29.6	4.2	0.43	14.8	4.8	242	344	81	5.3	0	1.4	0.5	2.5	0.4
B2_303	303	Flu B Study B	B	Placebo	-15	25	113	38	7	58	6.8	90	79	45	105	3.5	141	24.7	3.7	0.43	15.2	7.4	220	349	88	4.9	0	2.2	0.7	4.3	0.2
B2_303	303	Flu B Study B	B	Placebo	-2	27	105	31	11	57	6.7	90	80	40	100	3.4	138	25.7	3.3	0.44	15.4	7.8	213	349	87	5	0.1	2	0.6	5	0.1
B2_303	303	Flu B Study B	B	Placebo	3	22	106	30	7	53	6.4	90	76	40	103	4.2	142	28.8	4.2	0.44	15.1	7.2	198	343	88	5	0	1.6	0.6	4.8	0.2
B2_303	303	Flu B Study B	B	Placebo	5	26	99	35	9	58	7.7	90	77	41	104	3.9	143	27.6	7.5	0.44	15.5	6.3	201	349	87	5.1	0	1.4	0.5	4.3	0.1
B2_304	304	Flu B Study B	B	Placebo	-15	16	44	7	10	7	5.4	70	74	39	108	3.5	144	25.2	4.2	0.38	12.9	6.7	214	342	88	4.3	0	2.1	0.4	4.1	0.1
B2_304	304	Flu B Study B	B	Placebo	-2	18	45	8	10	8	4.4	60	75	40	106	3.5	141	28.4	5.6	0.39	13	7.6	225	335	89	4.4	0	2	0.4	5.1	0.1
B2_304	304	Flu B Study B	B	Placebo	3	16	46	6	11	8	5.2	70	76	41	104	3.9	143	24.5	4.4	0.4	13.4	8.9	247	338	88	4.5	0.1	2.4	0.6	5.7	0.1
B2_304	304	Flu B Study B	B	Placebo	5	19	41	7	9	8	4.9	50	74	39	106	4.3	142	29	3.6	0.39	13.2	4.5	NA	341	88	4.4	0	1.8	0.5	2	0.14
B2_305	305	Flu B Study B	B	75 mg bid	-15	22	52	NA	11	23	5.5	90	82	47	105	3.7	144	25.1	4	0.48	16.5	10.1	299	342	87	5.6	0.1	2.7	1	5.9	0.4
B2_305	305	Flu B Study B	B	75 mg bid	-2	17	55	19	9	17	4.7	90	80	45	103	3.5	143	29.3	3.1	0.47	15.9	9.8	272	339	87	5.4	0.1	2	0.8	6.7	0.2
B2_305	305	Flu B Study B	B	75 mg bid	3	14	48	15	8	15	3.9	80	77	43	103	4	146	30	4.9	0.45	15.4	7.8	240	345	86	5.2	0.1	1.7	0.7	5.1	0.2
B2_305	305	Flu B Study B	B	75 mg bid	5	13	43	15	7	14	4.2	80	72	41	104	3.6	144	31.5	3.6	0.45	15.4	7	233	345	85	5.2	0	1.5	0.7	4.6	0.2
B2_306	306	Flu B Study B	B	75 mg bid	-15	28	65	21	9	18	4.6	70	82	45	106	3.9	144	29.4	4	0.4	13.5	6.6	187	337	91	4.4	0.1	2.2	0.4	3.9	0
B2_306	306	Flu B Study B	B	75 mg bid	-2	32	72	16	4	16	4.7	60	87	43	104	4.1	141	30.2	4.6	0.39	13.4	7.6	200	340	90	4.4	0.1	2	0.6	4.8	0.1
B2_306	306	Flu B Study B	B	75 mg bid	3	18	50	13	6	16	3.6	60	75	39	105	4.2	142	27.3	4	0.38	12.6	5.3	188	335	90	4.2	0	2	0.6	2.7	0
B2_306	306	Flu B Study B	B	75 mg bid	5	18	48	16	8	14	4.2	50	71	38	105	4	142	27.4	3.4	0.37	12.7	4.8	188	341	90	4.1	0	2	0.6	2.1	0.1
B2_307	307	Flu B Study B	B	75 mg bid	-15	14	74	15	9	14	4.3	60	80	43	108	3.4	141	23.3	4.2	0.41	13.8	9.4	294	336	89	4.6	0.1	2.5	0.6	5.9	0.3
B2_307	307	Flu B Study B	B	75 mg bid	-2	14	73	10	5	14	4.7	50	79	40	105	3.8	142	30	4.6	0.41	14.1	8.4	291	342	88	4.7	0.1	2.8	0.5	4.7	0.3
B2_307	307	Flu B Study B	B	75 mg bid	3	13	68	7	5	12	2.6	50	69	35	107	4	141	25.7	4.5	0.4	13.6	5.9	251	342	87	4.6	0	1.7	0.5	3.3	0.4
B2_307	307	Flu B Study B	B	75 mg bid	5	12	64	8	6	11	3.3	50	68	35	106	3.6	142	26.6	6	0.4	13.6	6.5	248	344	87	4.5	0.1	1.9	0.5	3.5	0.5
B2_308	308	Flu B Study B	B	Placebo	-15	20	76	13	6	23	5	70	81	48	110	3.3	145	24.2	3.7	0.41	13.8	10	276	339	87	4.7	0	2.5	0.7	6.5	0.3
B2_308	308	Flu B Study B	B	Placebo	-2	22	87	22	9	23	5.2	60	77	43	110	3.1	145	25.9	4	0.4	13.4	10	267	340	86	4.6	0.1	3.4	0.7	5.7	0.1
B2_308	308	Flu B Study B	B	Placebo	3	19	88	19	7	30	4.1	60	80	43	105	4	141	26.2	3	0.4	13.9	8	232	345	85	4.8	0.1	2	0.7	4.9	0.3
B2_308	308	Flu B Study B	B	Placebo	5	22	88	21	6	29	4.2	60	76	42	105	3.6	141	26.3	3.2	0.4	13.7	7.6	231	342	86	4.7	0.1	2.1	0.7	4.5	0.2
B2_309	309	Flu B Study B	B	75 mg bid	-15	15	89	18	36	20	5	80	74	43	105	4	141	29	3.6	0.45	15.6	6.1	262	347	95	4.7	0	2.5	1	2.6	0
B2_309	309	Flu B Study B	B	75 mg bid	-2	18	80	24	44	20	5.5	70	75	40	102	3.6	140	31.7	3.5	0.45	15.3	6.6	273	NA	96	4.7	0.1	2.4	0.8	2.9	0.4
B2_309	309	Flu B Study B	B	75 mg bid	3	16	87	19	27	20	4.4	70	78	43	100	3.4	143	30.7	3.6	0.48	16.3	6.1	248	343	95	5	0.1	1.8	1.4	2.6	0.2
B2_309	309	Flu B Study B	B	75 mg bid	5	18	75	21	20	18	4.8	70	73	40	104	3.5	144	28.9	4.2	0.45	15.6	5	223	350	95	4.7	0	1.5	0.9	2.4	0.2
B2_310	310	Flu B Study B	B	75 mg bid	-15	19	73	18	9	18	4.4	80	80	47	105	3.7	142	25.4	4	0.48	16.7	7.2	243	347	88	5.5	0	2.4	0.5	4.2	0.1
B2_310	310	Flu B Study B	B	75 mg bid	-2	21	69	17	5	21	3.3	70	79	42	103	3.7	141	28.2	3.2	0.48	16.2	5.8	201	342	89	5.4	0	2	0.6	3.1	0.1
B2_310	310	Flu B Study B	B	75 mg bid	3	13	53	14	9	18	4.5	70	68	38	105	3.7	145	28.9	3.1	0.46	15.6	6.1	202	337	91	5.1	0	2.6	0.6	2.7	0.2
B2_310	310	Flu B Study B	B	75 mg bid	5	13	50	15	11	16	4.5	70	68	37	104	3.5	145	30.9	3.8	0.46	15.7	5.6	211	343	89	5.2	0	2.4	0.6	2.4	0.2
B2_311	311	Flu B Study B	B	75 mg bid	-15	24	64	19	12	20	6.3	80	81	43	107	4.6	145	29.5	3	0.46	16.1	6.2	251	348	90	5.1	0.1	1.5	0.7	3.5	0.4
B2_311	311	Flu B Study B	B	75 mg bid	-2	20	72	19	11	20	5	110	81	43	107	4	144	26.9	4.7	0.46	15.6	10.8	198	337	91	5.1	0	2.1	0.7	7.5	0.5
B2_311	311	Flu B Study B	B	75 mg bid	3	16	64	18	9	20	5.1	70	76	41	104	3.7	141	27.5	4.5	0.45	15.7	6.6	224	344	92	4.9	0	1.4	0.8	4.1	0.3
B2_311	311	Flu B Study B	B	75 mg bid	5	18	59	20	10	19	5.1	70	76	41	105	3.6	142	27.5	4.9	0.46	15.7	5.7	217	344	91	5	0	1.5	0.6	3.4	0.2
B2_312	312	Flu B Study B	B	Placebo	-15	22	52	15	6	18	3.8	60	73	40	110	4	142	25.1	2.5	0.39	13.4	6.2	280	345	84	4.6	0	2.1	0.4	3.1	0.6
B2_312	312	Flu B Study B	B	Placebo	-2	18	64	13	5	17	3.5	50	73	38	108	3.2	143	25.7	5.5	0.39	13	7.5	274	335	86	4.5	0	2	0.4	4.7	0.4
B2_312	312	Flu B Study B	B	Placebo	3	18	52	11	6	14	4.3	50	70	37	106	3.7	140	26.2	3.7	0.36	12.5	5.9	267	342	84	4.3	0	2	0.4	3.1	0.4
B2_312	312	Flu B Study B	B	Placebo	5	16	46	10	9	13	4.5	50	67	36	107	3.6	142	24.6	4.3	0.37	12.5	4.8	237	341	84	4.4	0	1.7	0.4	2.2	0.5
B2_313	313	Flu B Study B	B	75 mg bid	-15	19	136	17	7	35	5.8	80	78	44	108	4.6	141	24.9	4.2	0.45	15.2	6.4	292	338	85	5.3	0.1	2.3	0.3	3.6	0.1
B2_313	313	Flu B Study B	B	75 mg bid	-2	24	136	24	7	51	5.5	100	80	41	107	4	144	27.5	4.6	0.43	14.5	7.9	308	340	86	5	0.1	2.2	0.6	4.8	0.2
B2_313	313	Flu B Study B	B	75 mg bid	3	17	114	17	7	50	6.4	90	75	39	104	4.2	142	27.7	5.1	0.43	14.5	6.1	285	333	86	5.1	0	2	0.6	3.4	0.1
B2_313	313	Flu B Study B	B	75 mg bid	5	18	111	20	8	51	6.2	80	76	40	106	4.3	142	27.2	4.7	0.44	14.7	7	283	334	86	5.1	0.1	2.2	0.5	4.1	0.1
B2_314	314	Flu B Study B	B	Placebo	-15	25	81	16	14	16	5.4	70	78	47	105	4.2	143	30.5	3.2	0.44	15.3	7.4	146	346	89	5	0.1	2.3	0.6	4.1	0.3
B2_314	314	Flu B Study B	B	Placebo	-2	21	87	20	11	17	4.9	80	79	44	102	3.7	143	34.8	4.2	0.45	15.4	6.4	186	343	90	5	0	2.5	0.5	3.1	0.3
B2_314	314	Flu B Study B	B	Placebo	3	17	77	13	9	14	4	70	72	NA	100	3.9	143	32.6	3.9	0.42	14.3	5	161	342	89	4.7	0.1	2.1	0.5	2.1	0.2
B2_314	314	Flu B Study B	B	Placebo	5	22	72	16	13	14	5.6	70	74	41	105	4.3	145	31.4	5.2	0.43	14.6	4.7	160	343	89	4.8	0	1.8	0.4	2.3	0.2
B2_315	315	Flu B Study B	B	75 mg bid	-15	26	77	21	10	20	7.7	100	79	47	104	3.9	141	26	2.8	0.47	16.1	6.1	210	343	87	5.4	0	2.5	0.7	2.8	0.1
B2_315	315	Flu B Study B	B	75 mg bid	-2	26	69	15	8	21	7.7	110	77	42	104	4	142	29.8	7.3	0.46	15.6	7.8	208	339	87	5.3	0.1	1.9	0.7	5	0.1
B2_315	315	Flu B Study B	B	75 mg bid	3	22	59	14	9	19	7	110	72	41	102	4.3	141	30.9	5.8	0.46	15.4	8.6	177	338	87	5.2	0.1	1.3	0.6	6.5	0.1
B2_315	315	Flu B Study B	B	75 mg bid	5	22	55	16	14	19	8.5	110	69	40	104	3.6	144	29.9	3.4	0.44	14.9	5.7	164	341	87	5	0	1.9	0.6	3.1	0.1
B2_316	316	Flu B Study B	B	75 mg bid	-15	18	85	21	11	39	9	90	84	46	104	4.2	144	28	5.3	0.42	14.5	9.4	306	346	89	4.7	0.1	3.7	0.6	4.5	0.5
B2_316	316	Flu B Study B	B	75 mg bid	-2	16	78	18	15	33	6.3	80	78	42	103	3.3	143	34.4	4.6	0.41	13.9	7.4	271	344	90	4.5	0	2.8	0.6	3.6	0.4
B2_316	316	Flu B Study B	B	75 mg bid	3	18	75	27	17	32	6.7	80	79	42	104	4	143	29	4	0.42	14.5	7.5	268	343	90	4.7	0.1	2.6	0.6	3.7	0.5
B2_316	316	Flu B Study B	B	75 mg bid	5	18	69	28	18	31	8.2	80	75	40	107	3.8	144	28	5.5	0.41	14	6.4	251	342	90	4.6	0.1	2.1	0.5	3.2	0.5
B2_317	317	Flu B Study B	B	Placebo	-15	23	78	18	14	17	7.7	100	80	44	102	4.6	140	25.8	4.5	0.41	14.5	6.4	198	351	91	4.5	0.1	1.3	0.5	4.4	0.1
B2_317	317	Flu B Study B	B	Placebo	-2	26	82	20	11	17	7	90	76	40	105	3.8	140	25.6	4.8	0.41	14.3	7.5	216	351	91	4.4	0.1	1.5	0.6	5.1	0.2
B2_317	317	Flu B Study B	B	Placebo	3	20	73	20	13	18	7.7	100	74	39	97	3.7	135	27.2	6.6	0.4	13.9	6.7	195	348	92	4.3	0	0.6	1.2	4.8	0.1
B2_317	317	Flu B Study B	B	Placebo	5	23	75	20	10	19	7.5	90	75	40	95	3.8	134	29.2	5.2	0.41	14.1	4.2	180	345	92	4.4	0	0.9	1	2.2	0.1
B2_318	318	Flu B Study B	B	75 mg bid	-15	40	54	16	9	12	4.2	60	78	42	107	3.6	141	26.6	4.4	0.37	12.7	5.2	186	338	81	4.6	0	1.9	0.7	2.6	0
B2_318	318	Flu B Study B	B	75 mg bid	-2	17	62	13	6	13	6	60	78	40	105	3.7	142	30.8	3.4	0.38	12.9	7.9	195	337	81	4.7	0	2.2	0.8	4.8	0.1
B2_318	318	Flu B Study B	B	75 mg bid	3	15	57	11	8	13	5.1	60	73	37	103	3.8	141	28.6	4.6	0.37	12.4	5.2	196	333	82	4.5	0	1.7	0.7	2.7	0.1
B2_318	318	Flu B Study B	B	75 mg bid	5	15	53	11	9	13	5.4	60	70	36	106	4	142	27.4	5.1	0.36	12.1	5.9	179	340	82	4.4	0	1.6	0.4	3.8	0.1
B2_319	319	Flu B Study B	B	Placebo	-9	24	76	21	13	15	5.1	70	82	42	104	4	141	27.8	3.3	0.45	15.5	5.5	248	345	88	5.1	0	2.2	0.5	2.6	0.2
B2_319	319	Flu B Study B	B	Placebo	-2	37	62	24	9	12	6.3	70	78	39	108	4	144	27.9	4.4	0.42	14.3	5	212	341	89	4.7	0	2.9	0.1	2	0.1
B2_319	319	Flu B Study B	B	Placebo	3	21	62	16	16	13	6	80	83	43	103	4	140	25.6	4.3	0.49	16.8	6	237	344	88	5.6	0	2.1	0.6	3.2	0.1
B2_319	319	Flu B Study B	B	Placebo	5	23	57	15	18	12	6.6	80	76	40	104	4.7	143	28.7	5	0.47	16.4	6.3	203	346	89	5.3	0	2.1	0.6	3.5	0.1
B2_320	320	Flu B Study B	B	75 mg bid	-14	21	71	15	22	17	5.1	90	76	41	108	3.8	144	25.7	3.9	0.43	15	6.6	177	350	87	4.9	0	2.7	1	2.6	0.3
B2_320	320	Flu B Study B	B	75 mg bid	-2	19	69	12	15	17	5.4	80	80	44	106	4	144	27.8	4.3	0.45	15.4	8.2	209	346	87	5.1	0	2.7	0.9	4.3	0.3
B2_320	320	Flu B Study B	B	75 mg bid	3	17	69	14	14	16	4.7	70	76	42	104	4.4	143	29.5	4.9	0.44	15.3	7.6	211	347	86	5.1	0.1	2.2	1.1	3.9	0.3
B2_320	320	Flu B Study B	B	75 mg bid	5	26	65	15	13	15	5.4	80	79	42	105	4.9	144	30.5	4.6	0.45	15.6	7.5	216	347	87	5.2	0.1	2	1.1	4.1	0.2
B2_321	321	Flu B Study B	B	75 mg bid	-9	25	134	48	7	42	7.7	110	80	43	104	4.1	141	26.7	4.4	0.46	16	7.1	274	347	91	5.1	0	1.8	0.5	4.7	0.1
B2_321	321	Flu B Study B	B	75 mg bid	-2	25	128	47	8	43	6.6	100	79	41	107	3.8	142	26.6	5	0.46	15.7	7.8	278	343	92	5	0.1	1.7	0.4	5.5	0.1
B2_321	321	Flu B Study B	B	75 mg bid	3	19	114	39	6	48	5.7	80	76	39	103	4	141	29.4	5	0.46	15.7	6.4	266	340	91	5.1	0	1.8	0.5	4	0.1
B2_321	321	Flu B Study B	B	75 mg bid	5	23	114	46	7	55	6.9	90	76	40	NA	2.8	142.8	27.4	5.5	0.47	16.3	6.8	265	345	91	5.2	0.1	1.9	0.5	4.2	0.1
B2_322	322	Flu B Study B	B	75 mg bid	-15	24	147	11	5	44	5.3	70	73	41	109	4.6	143	25.9	4.2	0.4	13.4	10	NA	336	91	4.4	0	2	0.5	7.2	0.3
B2_322	322	Flu B Study B	B	75 mg bid	-2	25	175	17	6	54	7.1	70	76	41	108	3.7	145	31	3.9	0.41	13.6	8.6	259	334	91	4.5	0.1	1.8	0.6	5.8	0.3
B2_322	322	Flu B Study B	B	75 mg bid	3	19	157	17	6	53	5.2	70	72	39	105	4.1	145	29.8	4.1	0.42	13.9	7.1	289	331	92	4.6	0.1	1.5	0.8	4.3	0.4
B2_322	322	Flu B Study B	B	75 mg bid	5	22	154	20	7	56	7.6	70	69	38	107	3.9	146	29.3	4.5	0.4	13.6	6.4	266	338	90	4.5	0.1	1.7	0.7	3.4	0.5
B2_323	323	Flu B Study B	B	75 mg bid	-15	19	77	13	5	14	5.8	80	82	43	108	3.8	143	25.3	3.6	0.42	14.4	6.7	275	343	88	4.8	0.1	2.6	0.6	3.2	0.2
B2_323	323	Flu B Study B	B	75 mg bid	-2	20	68	16	7	14	5.1	70	81	40	106	4.2	141	27.5	4	0.41	13.8	7.3	287	335	88	4.7	0.1	3.1	0.7	3.2	0.2
B2_323	323	Flu B Study B	B	75 mg bid	3	16	58	15	6	12	4.7	70	71	35	108	4.1	141	26	3.7	0.4	13.4	6.3	238	337	87	4.5	0.1	2.5	0.6	2.9	0.2
B2_323	323	Flu B Study B	B	75 mg bid	5	16	57	14	7	11	4	70	68	34	109	3.8	145	27.3	5.7	0.39	13	6.4	231	338	88	4.4	0.1	2.7	0.7	2.7	0.2
B2_324	324	Flu B Study B	B	Placebo	-15	25	65	15	8	11	5.4	60	81	45	106	3.8	143	27.6	4.7	0.39	13.4	5.8	248	340	86	4.6	0	1.9	0.6	3.2	0.1
B2_324	324	Flu B Study B	B	Placebo	-2	26	68	14	6	11	4	60	85	46	105	3.8	141	25.7	5.6	0.41	13.9	7.1	244	343	86	4.7	0.1	2	0.7	4.2	0.1
B2_324	324	Flu B Study B	B	Placebo	3	17	61	13	8	11	5.2	60	80	44	106	5.8	146	29.9	5	0.41	14.1	6	224	341	86	4.8	0.1	1.9	0.6	3.3	0.1
B2_324	324	Flu B Study B	B	Placebo	5	19	68	13	9	12	5	60	83	45	105	5.3	146	30.1	7.2	0.42	14.5	6	224	344	86	4.9	0.1	1.6	0.5	3.7	0.1
B2_325	325	Flu B Study B	B	75 mg bid	-15	24	76	17	11	15	4.1	60	79	45	105	4.1	138	25.3	3.3	0.39	13.4	7.3	307	343	89	4.4	0	2.6	0.8	3.7	0.2
B2_325	325	Flu B Study B	B	75 mg bid	-2	22	70	22	8	15	4.7	60	77	39	107	3.5	142	28.8	5.2	0.39	13.2	6.7	339	338	89	4.4	0	2.5	0.6	3.5	0.1
B2_325	325	Flu B Study B	B	75 mg bid	3	19	62	21	9	14	4	50	76	40	102	4.1	141	29	5.2	0.41	14	6.6	294	339	88	4.7	0	1.7	0.7	4.1	0.1
B2_325	325	Flu B Study B	B	75 mg bid	5	19	64	21	11	14	4.6	60	77	40	105	3.9	142	26.9	6	0.41	13.8	6.1	310	337	88	4.6	0	2.1	0.6	3.2	0.2
B2_326	326	Flu B Study B	B	75 mg bid	-15	16	94	11	6	13	4.2	60	77	46	106	4.2	140	26.4	3.8	0.39	13.5	5.6	201	348	86	4.5	0	1.9	0.5	3.1	0.1
B2_326	326	Flu B Study B	B	75 mg bid	-2	16	103	13	8	13	4.6	60	78	42	105	3.8	143	36.4	4	0.4	13.5	4.7	243	342	86	4.6	0	2.2	0.4	2	0.1
B2_326	326	Flu B Study B	B	75 mg bid	3	13	91	12	8	11	4.7	60	72	39	104	4.2	143	29.9	4	0.4	13.7	5	233	341	87	4.7	0	1.8	0.5	2.6	0.1
B2_326	326	Flu B Study B	B	75 mg bid	5	14	85	11	8	11	5.2	60	72	39	104	4.1	142	29.5	7	0.4	13.7	5	194	345	86	4.6	0	1.8	0.4	2.7	0.1
B2_327	327	Flu B Study B	B	Placebo	-28	15	49	13	12	12	3.6	70	72	44	107	3.5	143	25.6	4.5	0.42	14.4	7.3	212	339	93	4.6	0.1	2	0.3	4.8	0.1
B2_327	327	Flu B Study B	B	Placebo	-2	16	35	17	8	15	3.1	70	74	44	107	3.5	146	25.3	5.9	0.43	14.6	9.7	227	339	92	4.7	0	2.2	0.6	6.8	0.1
B2_327	327	Flu B Study B	B	Placebo	3	15	41	21	9	15	4.1	70	71	40	106	4	143	27.2	2.3	0.43	14.8	6.1	195	342	92	4.7	0	1.7	0.5	3.6	0.3
B2_327	327	Flu B Study B	B	Placebo	5	18	43	27	11	16	4.5	70	72	42	106	3.8	144	29.5	4.2	0.45	15.2	5.6	193	340	93	4.8	0.1	2.1	0.6	2.6	0.2
B2_328	328	Flu B Study B	B	75 mg bid	-14	19	85	18	15	15	5.3	90	81	42	102	4.1	140	26.9	4.8	0.46	15.8	5.2	228	347	92	5	0.1	1.7	0.5	2.8	0.1
B2_328	328	Flu B Study B	B	75 mg bid	-2	14	84	12	8	13	4.6	90	82	45	102	4	141	28.1	4.4	0.42	14.5	8.6	229	342	92	4.6	0	1.3	0.8	6.3	0.2
B2_328	328	Flu B Study B	B	75 mg bid	3	13	76	12	8	14	5.6	80	81	42	102	3.8	141	27.9	4	0.44	15.1	6.4	256	340	91	4.9	0	1.6	0.5	4.2	0.1
B2_328	328	Flu B Study B	B	75 mg bid	5	13	76	13	8	14	5.8	80	80	41	102	4.5	143	31.2	4.1	0.44	15.1	5.6	251	341	91	4.8	0	1.6	0.4	3.5	0.1
B2_329	329	Flu B Study B	B	Placebo	-14	20	97	16	9	21	5.7	80	79	43	101	4.2	138	28.7	4.4	0.44	15.2	5.8	222	348	90	4.8	0.1	1.5	0.7	3.3	0.2
B2_329	329	Flu B Study B	B	Placebo	-2	16	102	14	5	17	4.9	80	75	44	106	3.5	143	27.9	4.7	0.43	14.6	6.1	291	342	91	4.7	0.1	1.9	0.5	3.3	0.3
B2_329	329	Flu B Study B	B	Placebo	3	20	98	19	9	20	5.6	80	78	43	103	3.8	142	29.5	3.1	0.46	15.6	6.2	274	339	92	5	0.1	1.9	0.6	3.3	0.3
B2_329	329	Flu B Study B	B	Placebo	5	23	98	27	8	20	5.4	80	77	43	104	4.2	141	29.5	4.4	0.46	15.6	4.9	242	343	90	5	0.1	1.5	0.7	2.4	0.2
B2_330	330	Flu B Study B	B	75 mg bid	-14	23	63	15	8	43	4.4	60	83	42	102	3.9	140	27.2	3	0.43	14.7	6.6	255	342	87	5	0	1.8	0.7	3.6	0.5
B2_330	330	Flu B Study B	B	75 mg bid	-2	20	63	14	8	30	3.5	60	80	43	106	3.7	143	23.5	4.8	0.41	14.2	9.4	267	343	87	4.7	0.1	2.4	0.9	5.3	0.7
B2_330	330	Flu B Study B	B	75 mg bid	3	18	65	13	8	30	3.3	60	83	43	104	3.9	143	27.5	3.4	0.46	15.3	6.9	257	335	88	5.2	0.1	1.7	0.7	3.7	0.7
B2_330	330	Flu B Study B	B	75 mg bid	5	17	62	13	7	27	4.5	60	75	39	106	4	144	28.5	5.6	0.43	14.4	5.9	220	337	88	4.9	0.1	1.8	0.6	2.7	0.7
B2_331	331	Flu B Study B	B	Placebo	-14	23	84	17	14	18	5.6	90	75	40	101	3.4	140	29	4.3	0.49	17.1	7.8	237	347	91	5.4	0	1.9	0.6	5.2	0.1
B2_331	331	Flu B Study B	B	Placebo	-2	18	72	12	7	16	5.1	90	69	37	106	4	144	28.2	4.4	0.45	15.9	6	213	350	90	5	0	1.4	0.5	3.7	0.4
B2_331	331	Flu B Study B	B	Placebo	3	16	65	16	9	16	4.4	90	65	34	103	3.5	142	30.7	3.8	0.47	16.1	5.3	208	346	90	5.2	0	1.6	0.5	3	0.2
B2_331	331	Flu B Study B	B	Placebo	5	21	69	20	10	17	4.8	90	70	37	104	3.9	145	30.7	5.4	0.48	16.6	5.5	208	348	91	5.3	0	1.6	0.6	3.1	0.2
B2_332	332	Flu B Study B	B	75 mg bid	-14	19	53	13	17	13	2.5	50	82	42	102	3.9	139	26.1	3.8	0.38	12.6	5	290	334	81	4.7	0.2	1.7	0.2	2.8	0.1
B2_332	332	Flu B Study B	B	75 mg bid	-2	20	56	15	18	14	3.5	50	82	46	106	3.5	146	26.1	3.4	0.37	12.3	7.1	248	334	82	4.5	0.1	2.7	0.5	3.7	0.1
B2_332	332	Flu B Study B	B	75 mg bid	3	16	60	12	14	13	3.2	60	81	43	107	4.1	145	26.7	3.6	0.37	12.4	4.3	191	340	82	4.5	0.1	1.1	0.5	2.5	0.1
B2_332	332	Flu B Study B	B	75 mg bid	5	14	58	11	8	13	3.3	60	78	42	109	4.6	146	27.2	5	0.37	12.6	3.1	159	340	81	4.6	0	1.2	0.4	1.4	0.1
B2_332	332	Flu B Study B	B	75 mg bid	9	NA	NA	NA	NA	NA	NA	NA	NA	NA	NA	NA	NA	NA	NA	NA	NA	NA	NA	NA	NA	NA	NA	NA	NA	2.4	NA
B2_333	333	Flu B Study B	B	75 mg bid	-22	23	104	26	12	13	3.9	70	78	41	105	3.9	141	25	3.5	0.41	14.1	10.2	252	344	87	4.7	0	1.6	0.9	7.2	0.5
B2_333	333	Flu B Study B	B	75 mg bid	-2	25	88	31	13	15	4.2	70	75	41	105	3.7	143	27.2	4.1	0.41	14	8.4	278	344	87	4.7	0.1	1.8	0.9	5.1	0.5
B2_333	333	Flu B Study B	B	75 mg bid	3	22	94	25	12	16	3	70	78	41	106	3.5	143	26	4.3	0.4	14.1	8	246	350	87	4.7	0.1	1.3	0.6	5.6	0.4
B2_333	333	Flu B Study B	B	75 mg bid	5	23	81	28	10	14	4.3	70	76	40	106	3.9	143	28.2	4.8	0.41	14.5	6.4	230	352	86	4.8	0.1	1.3	0.6	4.1	0.3
B2_334	334	Flu B Study B	B	75 mg bid	-14	19	73	11	7	17	4.5	70	78	40	103	3.9	140	28	5	0.39	13.5	5.1	169	343	92	4.3	0.1	2.6	0.4	1.9	0.1
B2_334	334	Flu B Study B	B	75 mg bid	-2	25	81	23	6	19	4.3	70	81	43	102	3.5	142	28.2	4.2	0.41	13.9	6.1	202	342	92	4.4	0	2	0.6	3.4	0.1
B2_334	334	Flu B Study B	B	75 mg bid	3	19	77	20	7	18	4.9	60	73	38	104	3.9	140	27.5	4.6	0.37	12.9	5.8	185	346	92	4.1	0	2	0.6	3.1	0.1
B2_334	334	Flu B Study B	B	75 mg bid	5	16	72	16	6	18	5.1	60	74	38	106	4	141	27	5.2	0.39	13.4	5.5	175	345	92	4.2	0	1.9	0.5	3	0.1
B2_335	335	Flu B Study B	B	75 mg bid	-22	23	118	28	19	33	4.7	70	82	45	101	4.1	143	29.6	4.4	0.47	16.3	7.8	302	346	96	4.9	0	1	0.6	6.1	0.1
B2_335	335	Flu B Study B	B	75 mg bid	-2	23	105	34	13	42	4.9	70	78	46	103	3.7	142	27.7	5.4	0.45	15.7	5.1	331	346	95	4.8	0	1.2	0.5	3.3	0.1
B2_335	335	Flu B Study B	B	75 mg bid	3	22	101	44	8	40	6	70	77	43	103	3.8	144	29.5	4.4	0.47	16.3	7.5	315	350	95	4.9	0.1	1.4	0.6	5.3	0.1
B2_335	335	Flu B Study B	B	75 mg bid	5	22	95	47	11	40	6.8	70	74	41	101	4.1	140	31.1	5	0.45	15.9	6.6	271	351	95	4.8	0	1.4	0.6	4.5	0.1
B2_336	336	Flu B Study B	B	Placebo	-14	16	58	18	10	10	3.4	80	73	39	104	3.8	138	25.8	4.5	0.39	13.2	7.4	237	342	89	4.3	0	2.2	0.22	4.7	0.3
B2_336	336	Flu B Study B	B	Placebo	-2	15	57	16	8	12	5.3	90	71	42	106	3.6	144	26.7	4.2	0.39	12.8	6.2	250	331	90	4.3	0	2.1	0.3	3.4	0.4
B2_336	336	Flu B Study B	B	Placebo	3	12	57	17	8	11	4.8	80	74	41	105	3.6	144	27.1	4.5	0.39	13.3	6.3	247	338	89	4.4	0.1	2	0.5	3.3	0.4
B2_336	336	Flu B Study B	B	Placebo	5	13	53	15	7	11	4.6	80	73	40	104	3.9	142	29	6.5	0.39	13.2	6.1	239	338	89	4.4	0	1.8	0.4	3.5	0.4
B2_337	337	Flu B Study B	B	Placebo	-14	24	133	22	7	25	4.6	80	81	41	101	4.8	140	29	4.2	0.44	14.7	7.8	202	334	84	5.3	0.1	1.8	0.7	4.6	0.6
B2_337	337	Flu B Study B	B	Placebo	-2	22	121	20	9	21	4.3	90	79	42	101	3.7	143	30.3	5.5	0.41	13.6	9	NA	332	84	4.9	0	1.6	0.8	6.1	0.5
B2_337	337	Flu B Study B	B	Placebo	3	19	122	22	7	23	4.7	80	81	42	101	4	140	28.7	4.6	0.44	14.7	6.2	243	333	84	5.3	0.1	0.8	0.8	4	0.5
B2_337	337	Flu B Study B	B	Placebo	5	17	106	18	4	21	4.8	80	74	38	104	4.2	143	29.8	5.2	0.42	14.1	5.7	NA	333	84	5	0.1	1.4	1	2.8	0.4
B2_338	338	Flu B Study B	B	75 mg bid	-14	13	84	10	7	13	5.3	60	71	39	105	4.2	139	23.8	4.8	0.4	13.7	8.1	232	345	92	4.3	0	2.6	0.5	4.9	0.1
B2_338	338	Flu B Study B	B	75 mg bid	-2	11	89	8	9	13	4.9	60	68	41	107	3.5	144	25.6	5.1	0.39	13.3	10.1	256	345	91	4.2	0.1	3.1	0.7	6	0.2
B2_338	338	Flu B Study B	B	75 mg bid	3	21	92	21	7	18	6.7	60	77	42	105	4.2	143	28.4	3.2	0.41	14	7.5	257	342	91	4.5	0.1	2.6	0.6	4	0.2
B2_338	338	Flu B Study B	B	75 mg bid	5	18	80	24	8	14	5.2	60	67	37	108	4.3	144	27.6	5.2	0.39	13.1	6.9	239	339	92	4.2	0.1	2.3	0.6	3.7	0.2
B2_339	339	Flu B Study B	B	75 mg bid	-14	22	58	17	10	13	4.6	70	80	41	102	3.9	139	26.9	6.1	0.44	14.8	6	257	340	85	5.1	0	1.7	0.5	3.7	0.1
B2_339	339	Flu B Study B	B	75 mg bid	-2	24	54	29	11	12	3.2	60	73	41	105	3.5	142	25.4	6	0.4	13.5	6.1	234	341	85	4.7	0	1.4	0.5	4.2	0
B2_339	339	Flu B Study B	B	75 mg bid	3	18	50	20	8	11	3.2	60	73	38	104	4	140	26.7	3.7	0.39	13.5	5.9	216	343	84	4.7	0	1.2	0.5	4.1	0.1
B2_339	339	Flu B Study B	B	75 mg bid	5	17	46	20	8	13	3.5	60	74	39	104	4.1	140	27.2	5.8	0.4	13.9	5.4	232	347	84	4.8	0	1.3	0.5	3.6	0
B2_340	340	Flu B Study B	B	75 mg bid	-14	24	97	14	9	18	5.1	90	80	43	105	3.9	144	27.2	4.7	0.43	14.7	5.5	221	344	92	4.6	0	2.4	0.5	2.5	0.1
B2_340	340	Flu B Study B	B	75 mg bid	-2	21	95	17	12	18	6.4	90	82	46	104	3.2	143	28.5	6	0.43	14.8	4.9	237	343	92	4.7	0	2	0.5	2.4	0
B2_340	340	Flu B Study B	B	75 mg bid	3	15	90	14	9	18	6	90	77	43	105	3.7	145	29.8	3.9	0.43	14.7	5.5	228	342	92	4.7	0	2	0.5	2.9	0.1
B2_340	340	Flu B Study B	B	75 mg bid	5	16	94	14	9	18	5.5	100	78	42	105	3.9	144	30.4	5.7	0.45	15.3	5	184	343	92	4.8	0	2.1	0.4	2.4	0.1
B2_341	341	Flu B Study B	B	75 mg bid	-14	29	92	31	11	28	4.8	90	75	42	102	4.1	141	28.2	4.7	0.43	15	6.1	219	347	91	4.8	0	2.2	0.7	2.9	0.3
B2_341	341	Flu B Study B	B	75 mg bid	-2	30	103	21	8	22	6.1	90	75	43	106	4.1	145	28.6	3.6	0.43	14.5	5.9	118	342	91	4.7	0	2.3	0.5	2.8	0.3
B2_341	341	Flu B Study B	B	75 mg bid	2	NA	NA	NA	NA	NA	NA	NA	NA	NA	NA	NA	NA	NA	NA	NA	NA	NA	222	NA	NA	NA	NA	NA	NA	NA	NA
B2_341	341	Flu B Study B	B	75 mg bid	3	26	102	26	8	20	5.3	80	73	41	102	4	141	27.9	3.1	0.43	15.2	5	228	351	90	4.8	0	1.7	0.7	2.4	0.2
B2_341	341	Flu B Study B	B	75 mg bid	5	26	97	32	11	23	5.4	90	76	43	101	4.2	142	30	4	0.47	16	4.9	199	343	91	5.1	0	1.7	0.5	2.5	0.2
B2_342	342	Flu B Study B	B	Placebo	-14	31	91	25	11	23	4.3	90	81	40	102	3.9	138	27.4	4.1	0.48	16.6	5.2	251	346	90	5.3	0	1.8	0.8	2.4	0.2
B2_342	342	Flu B Study B	B	Placebo	-2	25	86	16	15	19	6.5	90	82	44	104	3.5	145	30	3.8	0.47	16	4.7	311	339	90	5.2	0	2.1	0.4	1.9	0.3
B2_342	342	Flu B Study B	B	Placebo	2	NA	NA	NA	NA	NA	NA	NA	NA	NA	NA	NA	NA	NA	NA	NA	NA	NA	NA	NA	NA	NA	NA	NA	NA	NA	NA
B2_342	342	Flu B Study B	B	Placebo	3	31	85	19	10	18	5.7	80	77	40	106	4	142	25.1	4.4	0.47	16.1	6.2	301	345	90	5.2	0.1	2.2	0.9	2.6	0.4
B2_342	342	Flu B Study B	B	Placebo	5	25	83	21	8	18	5	90	76	40	103	3.7	143	31	6.5	0.47	16.2	5.3	298	343	91	5.2	0	2.2	0.7	2	0.4
B2_343	343	Flu B Study B	B	75 mg bid	-14	22	56	21	29	15	5.5	70	76	42	103	4.1	141	28	5.6	0.43	14.9	4.5	243	345	84	5.1	0	2	0.3	2.1	0.1
B2_343	343	Flu B Study B	B	75 mg bid	-2	24	55	17	34	12	5.6	70	71	42	104	3.2	143	28.6	4.6	0.41	14.1	4.4	251	342	85	4.9	0	1.9	0.4	2	0.1
B2_343	343	Flu B Study B	B	75 mg bid	3	18	62	24	21	15	5.4	70	77	41	103	3.8	144	31.6	2.3	0.43	15.2	4.6	239	353	83	5.2	0	1.7	0.5	2.3	0.1
B2_343	343	Flu B Study B	B	75 mg bid	5	18	60	26	18	14	6.4	70	73	41	103	3.8	142	28.8	5.2	0.43	15	4.4	212	346	85	5.1	0	1.3	0.4	2.6	0.1
B2_344	344	Flu B Study B	B	Placebo	-14	30	76	33	20	21	4.5	80	76	42	101	3.9	138	28.1	2.8	0.46	15.9	8.1	144	343	91	5.1	0	3.4	0.7	3.8	0.2
B2_344	344	Flu B Study B	B	Placebo	-2	26	77	25	16	24	3.3	80	77	44	103	3.5	140	25.8	4.4	0.44	15	10.8	NA	338	91	4.9	0.1	3.7	1.2	5.4	0.4
B2_344	344	Flu B Study B	B	Placebo	3	22	94	26	11	26	4.2	80	76	41	101	3.4	140	30	3	0.43	14.9	12.7	187	345	90	4.8	0.1	2.2	1.1	9.1	0.2
B2_344	344	Flu B Study B	B	Placebo	5	19	89	23	10	23	4	70	73	40	102	3.7	141	29.3	4.4	0.43	14.6	8	200	341	91	4.7	0	2.6	0.7	4.4	0.3
B2_345	345	Flu B Study B	B	75 mg bid	-14	17	103	25	10	37	5.8	70	74	41	102	4.1	138	28.6	3.7	0.44	15.5	4.4	270	352	92	4.8	0	1.6	0.6	2.1	0.1
B2_345	345	Flu B Study B	B	75 mg bid	-2	17	110	23	9	43	5.5	70	76	42	104	3.9	142	25.7	4.3	0.45	15.7	5.5	331	348	93	4.9	0	1.9	0.5	2.9	0.2
B2_345	345	Flu B Study B	B	75 mg bid	3	23	123	47	10	54	5.5	70	78	42	101	3.6	141	29.3	4	0.46	16.4	6.3	321	357	92	5	0	1.8	0.6	3.7	0.2
B2_345	345	Flu B Study B	B	75 mg bid	5	20	104	46	10	46	5.2	70	69	39	104	4.6	141	27.7	4.8	0.44	15.5	4.8	297	351	93	4.7	0	1.6	0.5	2.6	0.1
B2_346	346	Flu B Study B	B	Placebo	-14	53	70	29	4	26	5.7	80	78	40	106	5.3	137	22.1	3.7	0.47	15.8	5.2	223	339	91	5.1	0	1.6	0.6	2.9	0.1
B2_346	346	Flu B Study B	B	Placebo	-2	26	65	22	9	27	5.5	70	73	43	108	3.8	143	24.2	5.2	0.45	15	5.7	226	334	91	4.9	0	1.5	0.7	3.4	0.1
B2_346	346	Flu B Study B	B	Placebo	3	17	66	18	8	27	5.3	70	72	40	104	4.3	143	28.9	2.3	0.46	15.8	5.8	216	346	89	5.1	0	1.5	0.7	3.5	0.1
B2_346	346	Flu B Study B	B	Placebo	5	15	65	16	6	26	4.3	80	70	39	106	4.3	145	29.7	4.1	0.46	15.3	5.8	187	335	90	5.1	0	1.6	0.7	3.4	0.1
B2_347	347	Flu B Study B	B	75 mg bid	-28	17	85	11	8	12	4.9	80	81	46	109	4.4	143	25.7	3.6	0.44	14.9	10.8	245	336	85	5.2	0.1	1.9	1.2	7.3	0.3
B2_347	347	Flu B Study B	B	75 mg bid	-2	16	65	12	21	12	4.9	80	78	43	107	4.1	147	28.3	5.1	0.41	14	4.9	248	341	84	4.9	0	1.4	0.4	3	0.1
B2_347	347	Flu B Study B	B	75 mg bid	3	16	70	14	16	12	6.5	80	84	43	102	4.5	142	29.7	3	0.46	15.6	6.6	234	340	85	5.4	0	1.7	0.7	4	0.2
B2_347	347	Flu B Study B	B	75 mg bid	5	14	64	12	14	12	6.4	80	79	42	103	4.4	141	30.7	3.8	0.44	15	6.2	225	339	84	5.3	0	1.4	0.8	3.8	0.2
B2_348	348	Flu B Study B	B	75 mg bid	-14	18	75	18	13	36	6.3	90	72	40	103	4.1	140	28.3	5.2	0.45	15.3	7.9	237	343	93	4.8	0	3.1	1.1	3.6	0.1
B2_348	348	Flu B Study B	B	75 mg bid	-2	24	71	36	10	53	4.6	90	70	42	104	3.4	141	25.9	5.9	0.43	14.6	8.6	244	336	93	4.7	0.1	3	0.9	4.5	0.1
B2_348	348	Flu B Study B	B	75 mg bid	3	23	71	37	9	57	5	80	73	40	102	3.7	142	29.9	4.1	0.44	15.3	8.6	221	346	91	4.9	0.1	2.4	1.5	4.5	0.1
B2_348	348	Flu B Study B	B	75 mg bid	5	27	69	54	8	66	4.7	80	75	42	102	3.8	144	30.1	6.5	0.45	15.4	7.1	217	344	92	4.9	0	2.3	0.9	3.8	0.1
B2_349	349	Flu B Study B	B	75 mg bid	-14	18	75	12	12	11	4.6	70	78	43	102	3.6	141	28.8	4.2	0.42	14.4	6.4	222	344	88	4.8	0	2	0.6	3.7	0.1
B2_349	349	Flu B Study B	B	75 mg bid	-2	22	78	14	10	11	3.8	70	75	44	104	3.3	143	26.7	4.1	0.42	14.2	7.3	223	338	88	4.7	0	2.3	0.6	4.3	0.1
B2_349	349	Flu B Study B	B	75 mg bid	3	18	77	15	9	12	4.7	70	75	42	105	3.6	144	30	3.9	0.41	14.3	6.2	210	350	87	4.7	0	1.8	0.6	3.6	0.2
B2_349	349	Flu B Study B	B	75 mg bid	5	19	73	14	9	12	6	70	77	44	104	4	142	29.4	5	0.43	14.7	6.1	220	344	88	4.9	0	1.9	0.6	3.4	0.2
B2_350	350	Flu B Study B	B	Placebo	-14	18	53	14	9	20	3.2	60	78	41	105	3.8	139	25.8	4.1	0.38	12.9	4	197	339	86	4.4	0.1	1.4	0.3	2	0.2
B2_350	350	Flu B Study B	B	Placebo	-2	15	49	9	8	16	4.6	60	70	39	106	3.7	142	25.7	5.1	0.35	11.9	6.1	209	338	86	4.1	0	1.7	0.4	3.8	0.2
B2_350	350	Flu B Study B	B	Placebo	3	13	51	10	8	16	4.7	60	73	39	105	3.6	143	27.4	3.2	0.35	12.3	4.8	208	349	85	4.2	0	1.5	0.5	2.7	0.1
B2_350	350	Flu B Study B	B	Placebo	5	15	48	13	7	16	3.9	60	73	38	105	4.1	140	27.4	4.5	0.38	12.9	5.6	200	341	86	4.4	0	1.8	0.5	3.2	0.1
B2_351	351	Flu B Study B	B	75 mg bid	-14	22	52	26	11	26	7.1	80	75	39	102	4	141	29.2	4.1	0.41	14	5.8	250	342	89	4.6	0	2	0.6	3	0.2
B2_351	351	Flu B Study B	B	75 mg bid	-2	18	48	19	9	24	7.2	70	72	41	108	3.5	147	28.8	3.7	0.4	13.4	6.5	228	335	90	4.5	0	1.8	0.5	4	0.2
B2_351	351	Flu B Study B	B	75 mg bid	3	22	49	35	8	27	7.1	70	73	40	102	4	140	31.5	4.6	0.41	14.3	5.9	207	348	89	4.6	0.1	1.8	0.7	3.1	0.2
B2_351	351	Flu B Study B	B	75 mg bid	5	40	53	70	8	33	7.6	70	75	41	104	4.6	144	32.7	4.7	0.43	14.6	6	226	340	89	4.8	0	1.6	0.7	3.5	0.2
B2_351	351	Flu B Study B	B	75 mg bid	8	NA	NA	93	NA	NA	NA	NA	NA	NA	NA	NA	NA	NA	NA	NA	NA	NA	NA	NA	NA	NA	NA	NA	NA	NA	NA
