# Supplementary material for: Modeling viral shedding and symptom outcomes in oseltamivir-treated experimental influenza infection
Source: PLoS One. 2026 Feb 10;21(2):e0342676. doi: 10.1371/journal.pone.0342676 (PMC12890086; doi:10.1371/journal.pone.0342676)
Supplement: S4 Table — Original body temperature for each participant extracted from the Flu A study is listed in S4_Table. (CSV) [file pone.0342676.s008.csv]

StudyID	ID	Study	Geontype	Treatment	StudyDay	Time	Temperature
A_4	4	Flu A	A	Placebo	SCREENING	SCREENING	35.8888888888889
A_4	4	Flu A	A	Placebo	1	AM	35.9444444444444
A_4	4	Flu A	A	Placebo	1	PM	36.8888888888889
A_4	4	Flu A	A	Placebo	2	FIRST AM	36.8888888888889
A_4	4	Flu A	A	Placebo	2	SECOND AM	36.5555555555556
A_4	4	Flu A	A	Placebo	2	FIRST PM	36.5555555555556
A_4	4	Flu A	A	Placebo	2	SECOND PM	36.8333333333333
A_4	4	Flu A	A	Placebo	3	FIRST AM	37
A_4	4	Flu A	A	Placebo	3	SECOND AM	37.1111111111111
A_4	4	Flu A	A	Placebo	3	FIRST PM	37.2222222222222
A_4	4	Flu A	A	Placebo	3	SECOND PM	38.8888888888889
A_4	4	Flu A	A	Placebo	4	FIRST AM	37.5555555555556
A_4	4	Flu A	A	Placebo	4	SECOND AM	37.2222222222222
A_4	4	Flu A	A	Placebo	4	FIRST PM	37.1666666666667
A_4	4	Flu A	A	Placebo	4	SECOND PM	37.4444444444444
A_4	4	Flu A	A	Placebo	5	FIRST AM	36.2222222222222
A_4	4	Flu A	A	Placebo	5	SECOND AM	36.2222222222222
A_4	4	Flu A	A	Placebo	5	FIRST PM	36.8888888888889
A_4	4	Flu A	A	Placebo	5	SECOND PM	36.6666666666667
A_4	4	Flu A	A	Placebo	6	FIRST AM	36.7222222222222
A_4	4	Flu A	A	Placebo	6	SECOND AM	36.6111111111111
A_4	4	Flu A	A	Placebo	6	FIRST PM	36.5555555555556
A_4	4	Flu A	A	Placebo	6	SECOND PM	37.2222222222222
A_4	4	Flu A	A	Placebo	7	FIRST AM	36.3888888888889
A_4	4	Flu A	A	Placebo	7	SECOND AM	36.6666666666667
A_4	4	Flu A	A	Placebo	7	FIRST PM	36.9444444444444
A_4	4	Flu A	A	Placebo	7	SECOND PM	36.6111111111111
A_4	4	Flu A	A	Placebo	8	FIRST AM	36.0555555555556
A_4	4	Flu A	A	Placebo	8	SECOND AM	36.2222222222222
A_4	4	Flu A	A	Placebo	8	FIRST PM	36.6111111111111
A_4	4	Flu A	A	Placebo	8	SECOND PM	37
A_4	4	Flu A	A	Placebo	9	AM	36.1666666666667
A_7	7	Flu A	A	Placebo	SCREENING	SCREENING	35.5
A_7	7	Flu A	A	Placebo	1	AM	35.6666666666667
A_7	7	Flu A	A	Placebo	1	PM	36.8333333333333
A_7	7	Flu A	A	Placebo	2	FIRST AM	37
A_7	7	Flu A	A	Placebo	2	SECOND AM	37
A_7	7	Flu A	A	Placebo	2	FIRST PM	36.8888888888889
A_7	7	Flu A	A	Placebo	2	SECOND PM	36.7777777777778
A_7	7	Flu A	A	Placebo	3	FIRST AM	36.7777777777778
A_7	7	Flu A	A	Placebo	3	SECOND AM	37
A_7	7	Flu A	A	Placebo	3	FIRST PM	37
A_7	7	Flu A	A	Placebo	3	SECOND PM	36.8888888888889
A_7	7	Flu A	A	Placebo	4	FIRST AM	36.2222222222222
A_7	7	Flu A	A	Placebo	4	SECOND AM	36.3333333333333
A_7	7	Flu A	A	Placebo	4	FIRST PM	36.3333333333333
A_7	7	Flu A	A	Placebo	4	SECOND PM	36.2222222222222
A_7	7	Flu A	A	Placebo	5	FIRST AM	36.1111111111111
A_7	7	Flu A	A	Placebo	5	SECOND AM	36.2222222222222
A_7	7	Flu A	A	Placebo	5	FIRST PM	36.1111111111111
A_7	7	Flu A	A	Placebo	5	SECOND PM	36.1111111111111
A_7	7	Flu A	A	Placebo	6	FIRST AM	36.1111111111111
A_7	7	Flu A	A	Placebo	6	SECOND AM	36.2222222222222
A_7	7	Flu A	A	Placebo	6	FIRST PM	36.3333333333333
A_7	7	Flu A	A	Placebo	6	SECOND PM	36.2222222222222
A_7	7	Flu A	A	Placebo	7	FIRST AM	36.1111111111111
A_7	7	Flu A	A	Placebo	7	SECOND AM	36.6666666666667
A_7	7	Flu A	A	Placebo	7	FIRST PM	36.5555555555556
A_7	7	Flu A	A	Placebo	7	SECOND PM	36.6666666666667
A_7	7	Flu A	A	Placebo	8	FIRST AM	36.1111111111111
A_7	7	Flu A	A	Placebo	8	SECOND AM	36.2222222222222
A_7	7	Flu A	A	Placebo	8	FIRST PM	36.4444444444444
A_7	7	Flu A	A	Placebo	8	SECOND PM	36
A_7	7	Flu A	A	Placebo	9	AM	36.0555555555556
A_12	12	Flu A	A	Placebo	SCREENING	SCREENING	35.5
A_12	12	Flu A	A	Placebo	1	AM	35.6666666666667
A_12	12	Flu A	A	Placebo	1	PM	36.8333333333333
A_12	12	Flu A	A	Placebo	2	FIRST AM	37
A_12	12	Flu A	A	Placebo	2	SECOND AM	37
A_12	12	Flu A	A	Placebo	2	FIRST PM	36.8888888888889
A_12	12	Flu A	A	Placebo	2	SECOND PM	36.7777777777778
A_12	12	Flu A	A	Placebo	3	FIRST AM	36.7777777777778
A_12	12	Flu A	A	Placebo	3	SECOND AM	37
A_12	12	Flu A	A	Placebo	3	FIRST PM	37
A_12	12	Flu A	A	Placebo	3	SECOND PM	36.8888888888889
A_12	12	Flu A	A	Placebo	4	FIRST AM	36.2222222222222
A_12	12	Flu A	A	Placebo	4	SECOND AM	36.3333333333333
A_12	12	Flu A	A	Placebo	4	FIRST PM	36.3333333333333
A_12	12	Flu A	A	Placebo	4	SECOND PM	36.2222222222222
A_12	12	Flu A	A	Placebo	5	FIRST AM	36.1111111111111
A_12	12	Flu A	A	Placebo	5	SECOND AM	36.2222222222222
A_12	12	Flu A	A	Placebo	5	FIRST PM	36.1111111111111
A_12	12	Flu A	A	Placebo	5	SECOND PM	36.1111111111111
A_12	12	Flu A	A	Placebo	6	FIRST AM	36.1111111111111
A_12	12	Flu A	A	Placebo	6	SECOND AM	36.2222222222222
A_12	12	Flu A	A	Placebo	6	FIRST PM	36.3333333333333
A_12	12	Flu A	A	Placebo	6	SECOND PM	36.2222222222222
A_12	12	Flu A	A	Placebo	7	FIRST AM	36.1111111111111
A_12	12	Flu A	A	Placebo	7	SECOND AM	36.6666666666667
A_12	12	Flu A	A	Placebo	7	FIRST PM	36.5555555555556
A_12	12	Flu A	A	Placebo	7	SECOND PM	36.6666666666667
A_12	12	Flu A	A	Placebo	8	FIRST AM	36.1111111111111
A_12	12	Flu A	A	Placebo	8	SECOND AM	36.2222222222222
A_12	12	Flu A	A	Placebo	8	FIRST PM	36.4444444444444
A_12	12	Flu A	A	Placebo	8	SECOND PM	36
A_12	12	Flu A	A	Placebo	9	AM	36.0555555555556
A_18	18	Flu A	A	Placebo	SCREENING	SCREENING	36.3888888888889
A_18	18	Flu A	A	Placebo	1	AM	36.5555555555556
A_18	18	Flu A	A	Placebo	1	PM	37
A_18	18	Flu A	A	Placebo	2	FIRST AM	37
A_18	18	Flu A	A	Placebo	2	SECOND AM	37
A_18	18	Flu A	A	Placebo	2	FIRST PM	37.0555555555556
A_18	18	Flu A	A	Placebo	2	SECOND PM	37.2222222222222
A_18	18	Flu A	A	Placebo	3	FIRST AM	37.2222222222222
A_18	18	Flu A	A	Placebo	3	SECOND AM	37
A_18	18	Flu A	A	Placebo	3	FIRST PM	37
A_18	18	Flu A	A	Placebo	3	SECOND PM	37
A_18	18	Flu A	A	Placebo	4	FIRST AM	38.0555555555556
A_18	18	Flu A	A	Placebo	4	SECOND AM	36.6666666666667
A_18	18	Flu A	A	Placebo	4	FIRST PM	37.8888888888889
A_18	18	Flu A	A	Placebo	4	SECOND PM	37.2222222222222
A_18	18	Flu A	A	Placebo	5	FIRST AM	36.7777777777778
A_18	18	Flu A	A	Placebo	5	SECOND AM	36.8333333333333
A_18	18	Flu A	A	Placebo	5	FIRST PM	36.6111111111111
A_18	18	Flu A	A	Placebo	5	SECOND PM	36.7222222222222
A_18	18	Flu A	A	Placebo	6	FIRST AM	36.4444444444444
A_18	18	Flu A	A	Placebo	6	SECOND AM	36.5555555555556
A_18	18	Flu A	A	Placebo	6	FIRST PM	36.7222222222222
A_18	18	Flu A	A	Placebo	6	SECOND PM	37
A_18	18	Flu A	A	Placebo	7	FIRST AM	36.6666666666667
A_18	18	Flu A	A	Placebo	7	SECOND AM	36.9444444444444
A_18	18	Flu A	A	Placebo	7	FIRST PM	37
A_18	18	Flu A	A	Placebo	7	SECOND PM	37
A_18	18	Flu A	A	Placebo	8	FIRST AM	36.2777777777778
A_18	18	Flu A	A	Placebo	8	SECOND AM	36.5555555555556
A_18	18	Flu A	A	Placebo	8	FIRST PM	36.5555555555556
A_18	18	Flu A	A	Placebo	8	SECOND PM	36.5555555555556
A_18	18	Flu A	A	Placebo	9	AM	36
A_21	21	Flu A	A	Placebo	SCREENING	SCREENING	36.7777777777778
A_21	21	Flu A	A	Placebo	1	AM	36.7777777777778
A_21	21	Flu A	A	Placebo	1	PM	36.7777777777778
A_21	21	Flu A	A	Placebo	2	FIRST AM	36.7777777777778
A_21	21	Flu A	A	Placebo	2	SECOND AM	36.6666666666667
A_21	21	Flu A	A	Placebo	2	FIRST PM	36.7777777777778
A_21	21	Flu A	A	Placebo	2	SECOND PM	36.7777777777778
A_21	21	Flu A	A	Placebo	3	FIRST AM	36.4444444444444
A_21	21	Flu A	A	Placebo	3	SECOND AM	36.7777777777778
A_21	21	Flu A	A	Placebo	3	FIRST PM	37
A_21	21	Flu A	A	Placebo	3	SECOND PM	36.7777777777778
A_21	21	Flu A	A	Placebo	4	FIRST AM	36.2222222222222
A_21	21	Flu A	A	Placebo	4	SECOND AM	36.6666666666667
A_21	21	Flu A	A	Placebo	4	FIRST PM	37
A_21	21	Flu A	A	Placebo	4	SECOND PM	36.3333333333333
A_21	21	Flu A	A	Placebo	5	FIRST AM	36.3333333333333
A_21	21	Flu A	A	Placebo	5	SECOND AM	37
A_21	21	Flu A	A	Placebo	5	FIRST PM	37
A_21	21	Flu A	A	Placebo	5	SECOND PM	36.7777777777778
A_21	21	Flu A	A	Placebo	6	FIRST AM	36.3333333333333
A_21	21	Flu A	A	Placebo	6	SECOND AM	36.6666666666667
A_21	21	Flu A	A	Placebo	6	FIRST PM	36.8888888888889
A_21	21	Flu A	A	Placebo	6	SECOND PM	36.3333333333333
A_21	21	Flu A	A	Placebo	7	FIRST AM	36.6666666666667
A_21	21	Flu A	A	Placebo	7	SECOND AM	36.4444444444444
A_21	21	Flu A	A	Placebo	7	FIRST PM	36.8888888888889
A_21	21	Flu A	A	Placebo	7	SECOND PM	36.7777777777778
A_21	21	Flu A	A	Placebo	8	FIRST AM	36.4444444444444
A_21	21	Flu A	A	Placebo	8	SECOND AM	36.7777777777778
A_21	21	Flu A	A	Placebo	8	FIRST PM	36.4444444444444
A_21	21	Flu A	A	Placebo	8	SECOND PM	36.3333333333333
A_21	21	Flu A	A	Placebo	9	AM	36.4444444444444
A_30	30	Flu A	A	Placebo	SCREENING	SCREENING	36.7222222222222
A_30	30	Flu A	A	Placebo	1	AM	36.5
A_30	30	Flu A	A	Placebo	1	PM	36.8888888888889
A_30	30	Flu A	A	Placebo	2	FIRST AM	36.5
A_30	30	Flu A	A	Placebo	2	SECOND AM	36.6666666666667
A_30	30	Flu A	A	Placebo	2	FIRST PM	36.7777777777778
A_30	30	Flu A	A	Placebo	2	SECOND PM	36.8888888888889
A_30	30	Flu A	A	Placebo	3	FIRST AM	36.5555555555556
A_30	30	Flu A	A	Placebo	3	SECOND AM	36.6666666666667
A_30	30	Flu A	A	Placebo	3	FIRST PM	36.7777777777778
A_30	30	Flu A	A	Placebo	3	SECOND PM	36.5555555555556
A_30	30	Flu A	A	Placebo	4	FIRST AM	37
A_30	30	Flu A	A	Placebo	4	SECOND AM	36.9444444444444
A_30	30	Flu A	A	Placebo	4	FIRST PM	37.5
A_30	30	Flu A	A	Placebo	4	SECOND PM	36.8333333333333
A_30	30	Flu A	A	Placebo	5	FIRST AM	37.2777777777778
A_30	30	Flu A	A	Placebo	5	SECOND AM	37.2222222222222
A_30	30	Flu A	A	Placebo	5	FIRST PM	36.8333333333333
A_30	30	Flu A	A	Placebo	5	SECOND PM	37
A_30	30	Flu A	A	Placebo	6	FIRST AM	36.3888888888889
A_30	30	Flu A	A	Placebo	6	SECOND AM	36.7777777777778
A_30	30	Flu A	A	Placebo	6	FIRST PM	36.7777777777778
A_30	30	Flu A	A	Placebo	6	SECOND PM	36.8333333333333
A_30	30	Flu A	A	Placebo	7	FIRST AM	36.2777777777778
A_30	30	Flu A	A	Placebo	7	SECOND AM	36.9444444444444
A_30	30	Flu A	A	Placebo	7	FIRST PM	37
A_30	30	Flu A	A	Placebo	7	SECOND PM	37
A_30	30	Flu A	A	Placebo	8	FIRST AM	36.3333333333333
A_30	30	Flu A	A	Placebo	8	SECOND AM	37
A_30	30	Flu A	A	Placebo	8	FIRST PM	36.9444444444444
A_30	30	Flu A	A	Placebo	8	SECOND PM	36.7777777777778
A_30	30	Flu A	A	Placebo	9	AM	36.2222222222222
A_33	33	Flu A	A	Placebo	SCREENING	SCREENING	36.6111111111111
A_33	33	Flu A	A	Placebo	1	AM	36.8888888888889
A_33	33	Flu A	A	Placebo	1	PM	37
A_33	33	Flu A	A	Placebo	2	FIRST AM	36.6666666666667
A_33	33	Flu A	A	Placebo	2	SECOND AM	36.7777777777778
A_33	33	Flu A	A	Placebo	2	FIRST PM	37.2222222222222
A_33	33	Flu A	A	Placebo	2	SECOND PM	36.8888888888889
A_33	33	Flu A	A	Placebo	3	FIRST AM	36.2222222222222
A_33	33	Flu A	A	Placebo	3	SECOND AM	37.2222222222222
A_33	33	Flu A	A	Placebo	3	FIRST PM	37.2222222222222
A_33	33	Flu A	A	Placebo	3	SECOND PM	37
A_33	33	Flu A	A	Placebo	4	FIRST AM	36.8888888888889
A_33	33	Flu A	A	Placebo	4	SECOND AM	37.1111111111111
A_33	33	Flu A	A	Placebo	4	FIRST PM	37.1666666666667
A_33	33	Flu A	A	Placebo	4	SECOND PM	37
A_33	33	Flu A	A	Placebo	5	FIRST AM	36.7777777777778
A_33	33	Flu A	A	Placebo	5	SECOND AM	37
A_33	33	Flu A	A	Placebo	5	FIRST PM	36.7777777777778
A_33	33	Flu A	A	Placebo	5	SECOND PM	36.5555555555556
A_33	33	Flu A	A	Placebo	6	FIRST AM	36.8888888888889
A_33	33	Flu A	A	Placebo	6	SECOND AM	37.1111111111111
A_33	33	Flu A	A	Placebo	6	FIRST PM	37.2222222222222
A_33	33	Flu A	A	Placebo	6	SECOND PM	37.2222222222222
A_33	33	Flu A	A	Placebo	7	FIRST AM	36.2777777777778
A_33	33	Flu A	A	Placebo	7	SECOND AM	37.3333333333333
A_33	33	Flu A	A	Placebo	7	FIRST PM	37.1111111111111
A_33	33	Flu A	A	Placebo	7	SECOND PM	36.8888888888889
A_33	33	Flu A	A	Placebo	8	FIRST AM	36.5555555555556
A_33	33	Flu A	A	Placebo	8	SECOND AM	37
A_33	33	Flu A	A	Placebo	8	FIRST PM	36.8888888888889
A_33	33	Flu A	A	Placebo	8	SECOND PM	36.8888888888889
A_33	33	Flu A	A	Placebo	9	AM	36.6666666666667
A_38	38	Flu A	A	Placebo	SCREENING	SCREENING	37.2222222222222
A_38	38	Flu A	A	Placebo	1	AM	37.2777777777778
A_38	38	Flu A	A	Placebo	1	PM	37.3333333333333
A_38	38	Flu A	A	Placebo	2	FIRST AM	36.8888888888889
A_38	38	Flu A	A	Placebo	2	SECOND AM	37.1111111111111
A_38	38	Flu A	A	Placebo	2	FIRST PM	37.3333333333333
A_38	38	Flu A	A	Placebo	2	SECOND PM	37.1111111111111
A_38	38	Flu A	A	Placebo	3	FIRST AM	37.1111111111111
A_38	38	Flu A	A	Placebo	3	SECOND AM	37.1111111111111
A_38	38	Flu A	A	Placebo	3	FIRST PM	37.1111111111111
A_38	38	Flu A	A	Placebo	3	SECOND PM	37.0555555555556
A_38	38	Flu A	A	Placebo	4	FIRST AM	37.1111111111111
A_38	38	Flu A	A	Placebo	4	SECOND AM	37.2222222222222
A_38	38	Flu A	A	Placebo	4	FIRST PM	37.2222222222222
A_38	38	Flu A	A	Placebo	4	SECOND PM	37.1666666666667
A_38	38	Flu A	A	Placebo	5	FIRST AM	37.2222222222222
A_38	38	Flu A	A	Placebo	5	SECOND AM	37.2777777777778
A_38	38	Flu A	A	Placebo	5	FIRST PM	37.3333333333333
A_38	38	Flu A	A	Placebo	5	SECOND PM	37.3333333333333
A_38	38	Flu A	A	Placebo	6	FIRST AM	37.3333333333333
A_38	38	Flu A	A	Placebo	6	SECOND AM	37.3333333333333
A_38	38	Flu A	A	Placebo	6	FIRST PM	37.3333333333333
A_38	38	Flu A	A	Placebo	6	SECOND PM	37.3333333333333
A_38	38	Flu A	A	Placebo	7	FIRST AM	37.3333333333333
A_38	38	Flu A	A	Placebo	7	SECOND AM	37.1666666666667
A_38	38	Flu A	A	Placebo	7	FIRST PM	37.2222222222222
A_38	38	Flu A	A	Placebo	7	SECOND PM	37.2777777777778
A_38	38	Flu A	A	Placebo	8	FIRST AM	36.8888888888889
A_38	38	Flu A	A	Placebo	8	SECOND AM	37.4444444444444
A_38	38	Flu A	A	Placebo	8	FIRST PM	36.8888888888889
A_38	38	Flu A	A	Placebo	8	SECOND PM	36.9444444444444
A_38	38	Flu A	A	Placebo	9	AM	37.2222222222222
A_41	41	Flu A	A	Placebo	SCREENING	SCREENING	36.0555555555556
A_41	41	Flu A	A	Placebo	1	AM	36.0555555555556
A_41	41	Flu A	A	Placebo	1	PM	36.8888888888889
A_41	41	Flu A	A	Placebo	2	FIRST AM	36.6666666666667
A_41	41	Flu A	A	Placebo	2	SECOND AM	36.6666666666667
A_41	41	Flu A	A	Placebo	2	FIRST PM	36.6666666666667
A_41	41	Flu A	A	Placebo	2	SECOND PM	36.6666666666667
A_41	41	Flu A	A	Placebo	3	FIRST AM	36.1666666666667
A_41	41	Flu A	A	Placebo	3	SECOND AM	36.3888888888889
A_41	41	Flu A	A	Placebo	3	FIRST PM	36.6666666666667
A_41	41	Flu A	A	Placebo	3	SECOND PM	36.6666666666667
A_41	41	Flu A	A	Placebo	4	FIRST AM	36.3333333333333
A_41	41	Flu A	A	Placebo	4	SECOND AM	36.6666666666667
A_41	41	Flu A	A	Placebo	4	FIRST PM	36.7777777777778
A_41	41	Flu A	A	Placebo	4	SECOND PM	36.6666666666667
A_41	41	Flu A	A	Placebo	5	FIRST AM	36.1111111111111
A_41	41	Flu A	A	Placebo	5	SECOND AM	36.6666666666667
A_41	41	Flu A	A	Placebo	5	FIRST PM	36.6666666666667
A_41	41	Flu A	A	Placebo	5	SECOND PM	36.8888888888889
A_41	41	Flu A	A	Placebo	6	FIRST AM	36.7777777777778
A_41	41	Flu A	A	Placebo	6	SECOND AM	36.6666666666667
A_41	41	Flu A	A	Placebo	6	FIRST PM	36.7777777777778
A_41	41	Flu A	A	Placebo	6	SECOND PM	36.6666666666667
A_41	41	Flu A	A	Placebo	7	FIRST AM	36.2222222222222
A_41	41	Flu A	A	Placebo	7	SECOND AM	37.1111111111111
A_41	41	Flu A	A	Placebo	7	FIRST PM	36.8888888888889
A_41	41	Flu A	A	Placebo	7	SECOND PM	36.6666666666667
A_41	41	Flu A	A	Placebo	8	FIRST AM	36.3333333333333
A_41	41	Flu A	A	Placebo	8	SECOND AM	36.3333333333333
A_41	41	Flu A	A	Placebo	8	FIRST PM	36.3333333333333
A_41	41	Flu A	A	Placebo	8	SECOND PM	36.6666666666667
A_41	41	Flu A	A	Placebo	9	AM	36.3333333333333
A_48	48	Flu A	A	Placebo	SCREENING	SCREENING	36.3888888888889
A_48	48	Flu A	A	Placebo	1	AM	36.3888888888889
A_48	48	Flu A	A	Placebo	1	PM	36.8888888888889
A_48	48	Flu A	A	Placebo	2	FIRST AM	36.7777777777778
A_48	48	Flu A	A	Placebo	2	SECOND AM	36.8888888888889
A_48	48	Flu A	A	Placebo	2	FIRST PM	37.2222222222222
A_48	48	Flu A	A	Placebo	2	SECOND PM	37.2222222222222
A_48	48	Flu A	A	Placebo	3	FIRST AM	37.1111111111111
A_48	48	Flu A	A	Placebo	3	SECOND AM	37.1111111111111
A_48	48	Flu A	A	Placebo	3	FIRST PM	37.1111111111111
A_48	48	Flu A	A	Placebo	3	SECOND PM	37.2222222222222
A_48	48	Flu A	A	Placebo	4	FIRST AM	37.2222222222222
A_48	48	Flu A	A	Placebo	4	SECOND AM	37.3333333333333
A_48	48	Flu A	A	Placebo	4	FIRST PM	37.2222222222222
A_48	48	Flu A	A	Placebo	4	SECOND PM	37.1111111111111
A_48	48	Flu A	A	Placebo	5	FIRST AM	37.1111111111111
A_48	48	Flu A	A	Placebo	5	SECOND AM	37.1111111111111
A_48	48	Flu A	A	Placebo	5	FIRST PM	37.1111111111111
A_48	48	Flu A	A	Placebo	5	SECOND PM	37
A_48	48	Flu A	A	Placebo	6	FIRST AM	37.1111111111111
A_48	48	Flu A	A	Placebo	6	SECOND AM	37
A_48	48	Flu A	A	Placebo	6	FIRST PM	37
A_48	48	Flu A	A	Placebo	6	SECOND PM	36.8888888888889
A_48	48	Flu A	A	Placebo	7	FIRST AM	36.6666666666667
A_48	48	Flu A	A	Placebo	7	SECOND AM	36.7777777777778
A_48	48	Flu A	A	Placebo	7	FIRST PM	36.6666666666667
A_48	48	Flu A	A	Placebo	7	SECOND PM	36.6666666666667
A_48	48	Flu A	A	Placebo	8	FIRST AM	36.6666666666667
A_48	48	Flu A	A	Placebo	8	SECOND AM	36.6666666666667
A_48	48	Flu A	A	Placebo	8	FIRST PM	36.7777777777778
A_48	48	Flu A	A	Placebo	8	SECOND PM	36.8888888888889
A_48	48	Flu A	A	Placebo	9	AM	36.7777777777778
A_52	52	Flu A	A	Placebo	SCREENING	SCREENING	36.7777777777778
A_52	52	Flu A	A	Placebo	1	AM	36.7222222222222
A_52	52	Flu A	A	Placebo	1	PM	36.6666666666667
A_52	52	Flu A	A	Placebo	2	FIRST AM	36.7777777777778
A_52	52	Flu A	A	Placebo	2	SECOND AM	36.7222222222222
A_52	52	Flu A	A	Placebo	2	FIRST PM	36.8333333333333
A_52	52	Flu A	A	Placebo	2	SECOND PM	36.8333333333333
A_52	52	Flu A	A	Placebo	3	FIRST AM	37
A_52	52	Flu A	A	Placebo	3	SECOND AM	36.8333333333333
A_52	52	Flu A	A	Placebo	3	FIRST PM	37.0555555555556
A_52	52	Flu A	A	Placebo	3	SECOND PM	36.8888888888889
A_52	52	Flu A	A	Placebo	4	FIRST AM	36.8888888888889
A_52	52	Flu A	A	Placebo	4	SECOND AM	36.8888888888889
A_52	52	Flu A	A	Placebo	4	FIRST PM	36.8888888888889
A_52	52	Flu A	A	Placebo	4	SECOND PM	37.2222222222222
A_52	52	Flu A	A	Placebo	5	FIRST AM	37.2222222222222
A_52	52	Flu A	A	Placebo	5	SECOND AM	37.2222222222222
A_52	52	Flu A	A	Placebo	5	FIRST PM	37.2222222222222
A_52	52	Flu A	A	Placebo	5	SECOND PM	37.2222222222222
A_52	52	Flu A	A	Placebo	6	FIRST AM	37.1666666666667
A_52	52	Flu A	A	Placebo	6	SECOND AM	37.1111111111111
A_52	52	Flu A	A	Placebo	6	FIRST PM	37.1666666666667
A_52	52	Flu A	A	Placebo	6	SECOND PM	37.4444444444444
A_52	52	Flu A	A	Placebo	7	FIRST AM	37.1111111111111
A_52	52	Flu A	A	Placebo	7	SECOND AM	36.8888888888889
A_52	52	Flu A	A	Placebo	7	FIRST PM	36.6666666666667
A_52	52	Flu A	A	Placebo	7	SECOND PM	36.8888888888889
A_52	52	Flu A	A	Placebo	8	FIRST AM	36.7777777777778
A_52	52	Flu A	A	Placebo	8	SECOND AM	37
A_52	52	Flu A	A	Placebo	8	FIRST PM	36.7777777777778
A_52	52	Flu A	A	Placebo	8	SECOND PM	36.8888888888889
A_52	52	Flu A	A	Placebo	9	AM	37
A_58	58	Flu A	A	Placebo	SCREENING	SCREENING	36.7222222222222
A_58	58	Flu A	A	Placebo	1	AM	36.7222222222222
A_58	58	Flu A	A	Placebo	1	PM	37.2777777777778
A_58	58	Flu A	A	Placebo	2	FIRST AM	36.8888888888889
A_58	58	Flu A	A	Placebo	2	SECOND AM	36.9444444444444
A_58	58	Flu A	A	Placebo	2	FIRST PM	37.1111111111111
A_58	58	Flu A	A	Placebo	2	SECOND PM	37.2222222222222
A_58	58	Flu A	A	Placebo	3	FIRST AM	36.5555555555556
A_58	58	Flu A	A	Placebo	3	SECOND AM	36.8888888888889
A_58	58	Flu A	A	Placebo	3	FIRST PM	36.6111111111111
A_58	58	Flu A	A	Placebo	3	SECOND PM	36.5555555555556
A_58	58	Flu A	A	Placebo	4	FIRST AM	36.5
A_58	58	Flu A	A	Placebo	4	SECOND AM	36.7777777777778
A_58	58	Flu A	A	Placebo	4	FIRST PM	37
A_58	58	Flu A	A	Placebo	4	SECOND PM	37.0555555555556
A_58	58	Flu A	A	Placebo	5	FIRST AM	36.5555555555556
A_58	58	Flu A	A	Placebo	5	SECOND AM	37
A_58	58	Flu A	A	Placebo	5	FIRST PM	37.3333333333333
A_58	58	Flu A	A	Placebo	5	SECOND PM	36.8888888888889
A_58	58	Flu A	A	Placebo	6	FIRST AM	36.5555555555556
A_58	58	Flu A	A	Placebo	6	SECOND AM	36.8888888888889
A_58	58	Flu A	A	Placebo	6	FIRST PM	37.2222222222222
A_58	58	Flu A	A	Placebo	6	SECOND PM	36.8888888888889
A_58	58	Flu A	A	Placebo	7	FIRST AM	36.7777777777778
A_58	58	Flu A	A	Placebo	7	SECOND AM	37
A_58	58	Flu A	A	Placebo	7	FIRST PM	37.2777777777778
A_58	58	Flu A	A	Placebo	7	SECOND PM	37.2777777777778
A_58	58	Flu A	A	Placebo	8	FIRST AM	36.6666666666667
A_58	58	Flu A	A	Placebo	8	SECOND AM	36.8888888888889
A_58	58	Flu A	A	Placebo	8	FIRST PM	37.3333333333333
A_58	58	Flu A	A	Placebo	8	SECOND PM	37.3333333333333
A_61	61	Flu A	A	Placebo	9	AM	36.8888888888889
A_61	61	Flu A	A	Placebo	SCREENING	SCREENING	36.6111111111111
A_61	61	Flu A	A	Placebo	1	AM	36.7222222222222
A_61	61	Flu A	A	Placebo	1	PM	36.8333333333333
A_61	61	Flu A	A	Placebo	2	FIRST AM	36.8888888888889
A_61	61	Flu A	A	Placebo	2	SECOND AM	36.7777777777778
A_61	61	Flu A	A	Placebo	2	FIRST PM	36.9444444444444
A_61	61	Flu A	A	Placebo	2	SECOND PM	36.7777777777778
A_61	61	Flu A	A	Placebo	3	FIRST AM	36.3333333333333
A_61	61	Flu A	A	Placebo	3	SECOND AM	36.9444444444444
A_61	61	Flu A	A	Placebo	3	FIRST PM	36.8888888888889
A_61	61	Flu A	A	Placebo	3	SECOND PM	37
A_61	61	Flu A	A	Placebo	4	FIRST AM	37
A_61	61	Flu A	A	Placebo	4	SECOND AM	37
A_61	61	Flu A	A	Placebo	4	FIRST PM	36.8888888888889
A_61	61	Flu A	A	Placebo	4	SECOND PM	37.0555555555556
A_61	61	Flu A	A	Placebo	5	FIRST AM	37.0555555555556
A_61	61	Flu A	A	Placebo	5	SECOND AM	36.6111111111111
A_61	61	Flu A	A	Placebo	5	FIRST PM	36.6666666666667
A_61	61	Flu A	A	Placebo	5	SECOND PM	36.8333333333333
A_61	61	Flu A	A	Placebo	6	FIRST AM	36.8333333333333
A_61	61	Flu A	A	Placebo	6	SECOND AM	36.6111111111111
A_61	61	Flu A	A	Placebo	6	FIRST PM	37
A_61	61	Flu A	A	Placebo	6	SECOND PM	37
A_61	61	Flu A	A	Placebo	7	FIRST AM	36.9444444444444
A_61	61	Flu A	A	Placebo	7	SECOND AM	36.7222222222222
A_61	61	Flu A	A	Placebo	7	FIRST PM	36.9444444444444
A_61	61	Flu A	A	Placebo	7	SECOND PM	36.8888888888889
A_61	61	Flu A	A	Placebo	8	FIRST AM	36.8888888888889
A_61	61	Flu A	A	Placebo	8	SECOND AM	36.8333333333333
A_61	61	Flu A	A	Placebo	8	FIRST PM	36.8888888888889
A_61	61	Flu A	A	Placebo	8	SECOND PM	36.8333333333333
A_61	61	Flu A	A	Placebo	9	AM	36.8333333333333
A_67	67	Flu A	A	Placebo	SCREENING	SCREENING	36.6111111111111
A_67	67	Flu A	A	Placebo	1	AM	36.2222222222222
A_67	67	Flu A	A	Placebo	1	PM	36.5555555555556
A_67	67	Flu A	A	Placebo	2	FIRST AM	36.6666666666667
A_67	67	Flu A	A	Placebo	2	SECOND AM	36.5555555555556
A_67	67	Flu A	A	Placebo	2	FIRST PM	36.6666666666667
A_67	67	Flu A	A	Placebo	2	SECOND PM	36.7777777777778
A_67	67	Flu A	A	Placebo	3	FIRST AM	36.7777777777778
A_67	67	Flu A	A	Placebo	3	SECOND AM	36.6666666666667
A_67	67	Flu A	A	Placebo	3	FIRST PM	36.5555555555556
A_67	67	Flu A	A	Placebo	3	SECOND PM	36.7777777777778
A_67	67	Flu A	A	Placebo	4	FIRST AM	36.2222222222222
A_67	67	Flu A	A	Placebo	4	SECOND AM	36.3333333333333
A_67	67	Flu A	A	Placebo	4	FIRST PM	36.8888888888889
A_67	67	Flu A	A	Placebo	4	SECOND PM	36.7777777777778
A_67	67	Flu A	A	Placebo	5	FIRST AM	36.3333333333333
A_67	67	Flu A	A	Placebo	5	SECOND AM	36.4444444444444
A_67	67	Flu A	A	Placebo	5	FIRST PM	36.7777777777778
A_67	67	Flu A	A	Placebo	5	SECOND PM	36.7777777777778
A_67	67	Flu A	A	Placebo	6	FIRST AM	36.5555555555556
A_67	67	Flu A	A	Placebo	6	SECOND AM	36.8333333333333
A_67	67	Flu A	A	Placebo	6	FIRST PM	36.7777777777778
A_67	67	Flu A	A	Placebo	6	SECOND PM	36.7777777777778
A_67	67	Flu A	A	Placebo	7	FIRST AM	36.4444444444444
A_67	67	Flu A	A	Placebo	7	SECOND AM	36.5555555555556
A_67	67	Flu A	A	Placebo	7	FIRST PM	37.1111111111111
A_67	67	Flu A	A	Placebo	7	SECOND PM	36.8888888888889
A_67	67	Flu A	A	Placebo	8	FIRST AM	36.3333333333333
A_67	67	Flu A	A	Placebo	8	SECOND AM	36.3333333333333
A_67	67	Flu A	A	Placebo	8	FIRST PM	36.7777777777778
A_67	67	Flu A	A	Placebo	8	SECOND PM	36.4444444444444
A_67	67	Flu A	A	Placebo	9	AM	36.5555555555556
A_71	71	Flu A	A	Placebo	SCREENING	SCREENING	37.1111111111111
A_71	71	Flu A	A	Placebo	1	AM	36.5
A_71	71	Flu A	A	Placebo	1	PM	37
A_71	71	Flu A	A	Placebo	2	FIRST AM	37
A_71	71	Flu A	A	Placebo	2	SECOND AM	37
A_71	71	Flu A	A	Placebo	2	FIRST PM	37
A_71	71	Flu A	A	Placebo	2	SECOND PM	37
A_71	71	Flu A	A	Placebo	3	FIRST AM	36.7777777777778
A_71	71	Flu A	A	Placebo	3	SECOND AM	36.7222222222222
A_71	71	Flu A	A	Placebo	3	FIRST PM	37.3333333333333
A_71	71	Flu A	A	Placebo	3	SECOND PM	37.5555555555556
A_71	71	Flu A	A	Placebo	4	FIRST AM	37.5555555555556
A_71	71	Flu A	A	Placebo	4	SECOND AM	37.1111111111111
A_71	71	Flu A	A	Placebo	4	FIRST PM	36.8888888888889
A_71	71	Flu A	A	Placebo	4	SECOND PM	37.4444444444444
A_71	71	Flu A	A	Placebo	5	FIRST AM	37.4444444444444
A_71	71	Flu A	A	Placebo	5	SECOND AM	37.4444444444444
A_71	71	Flu A	A	Placebo	5	FIRST PM	36.8888888888889
A_71	71	Flu A	A	Placebo	5	SECOND PM	37.2222222222222
A_71	71	Flu A	A	Placebo	6	FIRST AM	36.7777777777778
A_71	71	Flu A	A	Placebo	6	SECOND AM	36.7777777777778
A_71	71	Flu A	A	Placebo	6	FIRST PM	37.2222222222222
A_71	71	Flu A	A	Placebo	6	SECOND PM	37.1111111111111
A_71	71	Flu A	A	Placebo	7	FIRST AM	36.8333333333333
A_71	71	Flu A	A	Placebo	7	SECOND AM	36.7777777777778
A_71	71	Flu A	A	Placebo	7	FIRST PM	37.2222222222222
A_71	71	Flu A	A	Placebo	7	SECOND PM	37.2222222222222
A_71	71	Flu A	A	Placebo	8	FIRST AM	36.7777777777778
A_71	71	Flu A	A	Placebo	8	SECOND AM	36.7777777777778
A_71	71	Flu A	A	Placebo	8	FIRST PM	37
A_71	71	Flu A	A	Placebo	8	SECOND PM	37.1111111111111
A_71	71	Flu A	A	Placebo	9	AM	36.5
A_71	71	Flu A	A	Placebo	SCREENING	SCREENING	37
A_77	77	Flu A	A	Placebo	1	AM	36.9444444444444
A_77	77	Flu A	A	Placebo	1	PM	36.6666666666667
A_77	77	Flu A	A	Placebo	2	FIRST AM	35.7222222222222
A_77	77	Flu A	A	Placebo	2	SECOND AM	36.6666666666667
A_77	77	Flu A	A	Placebo	2	FIRST PM	36.6666666666667
A_77	77	Flu A	A	Placebo	2	SECOND PM	36.7777777777778
A_77	77	Flu A	A	Placebo	3	FIRST AM	36.2222222222222
A_77	77	Flu A	A	Placebo	3	SECOND AM	36.8888888888889
A_77	77	Flu A	A	Placebo	3	FIRST PM	39.6666666666667
A_77	77	Flu A	A	Placebo	3	SECOND PM	38
A_77	77	Flu A	A	Placebo	4	FIRST AM	36.7777777777778
A_77	77	Flu A	A	Placebo	4	SECOND AM	37.1666666666667
A_77	77	Flu A	A	Placebo	4	FIRST PM	37.5555555555556
A_77	77	Flu A	A	Placebo	4	SECOND PM	37.1111111111111
A_77	77	Flu A	A	Placebo	5	FIRST AM	36.2222222222222
A_77	77	Flu A	A	Placebo	5	SECOND AM	36.1111111111111
A_77	77	Flu A	A	Placebo	5	FIRST PM	36.4444444444444
A_77	77	Flu A	A	Placebo	5	SECOND PM	36.4444444444444
A_77	77	Flu A	A	Placebo	6	FIRST AM	35.8888888888889
A_77	77	Flu A	A	Placebo	6	SECOND AM	36.4444444444444
A_77	77	Flu A	A	Placebo	6	FIRST PM	36.7777777777778
A_77	77	Flu A	A	Placebo	6	SECOND PM	36.5555555555556
A_77	77	Flu A	A	Placebo	7	FIRST AM	36.1111111111111
A_77	77	Flu A	A	Placebo	7	SECOND AM	36.4444444444444
A_77	77	Flu A	A	Placebo	7	FIRST PM	36.6666666666667
A_77	77	Flu A	A	Placebo	7	SECOND PM	37
A_77	77	Flu A	A	Placebo	8	FIRST AM	36.1111111111111
A_77	77	Flu A	A	Placebo	8	SECOND AM	36.2222222222222
A_77	77	Flu A	A	Placebo	8	FIRST PM	36.6666666666667
A_77	77	Flu A	A	Placebo	8	SECOND PM	36.8333333333333
A_77	77	Flu A	A	Placebo	9	AM	35.7222222222222
A_2	2	Flu A	A	20 mg bid	SCREENING	SCREENING	36.2777777777778
A_2	2	Flu A	A	20 mg bid	1	AM	36.2222222222222
A_2	2	Flu A	A	20 mg bid	1	PM	36.7777777777778
A_2	2	Flu A	A	20 mg bid	2	FIRST AM	36.3333333333333
A_2	2	Flu A	A	20 mg bid	2	SECOND AM	36.5555555555556
A_2	2	Flu A	A	20 mg bid	2	FIRST PM	36.4444444444444
A_2	2	Flu A	A	20 mg bid	2	SECOND PM	36.2222222222222
A_2	2	Flu A	A	20 mg bid	3	FIRST AM	35.8888888888889
A_2	2	Flu A	A	20 mg bid	3	SECOND AM	36.3333333333333
A_2	2	Flu A	A	20 mg bid	3	FIRST PM	36.6111111111111
A_2	2	Flu A	A	20 mg bid	3	SECOND PM	36.8333333333333
A_2	2	Flu A	A	20 mg bid	4	FIRST AM	36.1111111111111
A_2	2	Flu A	A	20 mg bid	4	SECOND AM	36.6111111111111
A_2	2	Flu A	A	20 mg bid	4	FIRST PM	36.5
A_2	2	Flu A	A	20 mg bid	4	SECOND PM	36.5555555555556
A_2	2	Flu A	A	20 mg bid	5	FIRST AM	36.2222222222222
A_2	2	Flu A	A	20 mg bid	5	SECOND AM	36.8888888888889
A_2	2	Flu A	A	20 mg bid	5	FIRST PM	36.6666666666667
A_2	2	Flu A	A	20 mg bid	5	SECOND PM	36.4444444444444
A_2	2	Flu A	A	20 mg bid	6	FIRST AM	36.1111111111111
A_2	2	Flu A	A	20 mg bid	6	SECOND AM	36.6666666666667
A_2	2	Flu A	A	20 mg bid	6	FIRST PM	36.6111111111111
A_2	2	Flu A	A	20 mg bid	6	SECOND PM	36.7777777777778
A_2	2	Flu A	A	20 mg bid	7	FIRST AM	36.1111111111111
A_2	2	Flu A	A	20 mg bid	7	SECOND AM	36.8888888888889
A_2	2	Flu A	A	20 mg bid	7	FIRST PM	36.7222222222222
A_2	2	Flu A	A	20 mg bid	7	SECOND PM	36.6666666666667
A_2	2	Flu A	A	20 mg bid	8	FIRST AM	36.1111111111111
A_2	2	Flu A	A	20 mg bid	8	SECOND AM	36.2222222222222
A_2	2	Flu A	A	20 mg bid	8	FIRST PM	36.7777777777778
A_2	2	Flu A	A	20 mg bid	8	SECOND PM	36.5555555555556
A_2	2	Flu A	A	20 mg bid	9	AM	36
A_9	9	Flu A	A	20 mg bid	SCREENING	SCREENING	35.7777777777778
A_9	9	Flu A	A	20 mg bid	1	AM	35.5555555555556
A_9	9	Flu A	A	20 mg bid	1	PM	37
A_9	9	Flu A	A	20 mg bid	2	FIRST AM	37.0555555555556
A_9	9	Flu A	A	20 mg bid	2	SECOND AM	37.1666666666667
A_9	9	Flu A	A	20 mg bid	2	FIRST PM	37.5
A_9	9	Flu A	A	20 mg bid	2	SECOND PM	37.3333333333333
A_9	9	Flu A	A	20 mg bid	3	FIRST AM	36.8333333333333
A_9	9	Flu A	A	20 mg bid	3	SECOND AM	37.0555555555556
A_9	9	Flu A	A	20 mg bid	3	FIRST PM	37.4444444444444
A_9	9	Flu A	A	20 mg bid	3	SECOND PM	37.2777777777778
A_9	9	Flu A	A	20 mg bid	4	FIRST AM	37.0555555555556
A_9	9	Flu A	A	20 mg bid	4	SECOND AM	37.2222222222222
A_9	9	Flu A	A	20 mg bid	4	FIRST PM	37.1666666666667
A_9	9	Flu A	A	20 mg bid	4	SECOND PM	37.2777777777778
A_9	9	Flu A	A	20 mg bid	5	FIRST AM	37.0555555555556
A_9	9	Flu A	A	20 mg bid	5	SECOND AM	37.1111111111111
A_9	9	Flu A	A	20 mg bid	5	FIRST PM	37.0555555555556
A_9	9	Flu A	A	20 mg bid	5	SECOND PM	37.3333333333333
A_9	9	Flu A	A	20 mg bid	6	FIRST AM	37.0555555555556
A_9	9	Flu A	A	20 mg bid	6	SECOND AM	37.1666666666667
A_9	9	Flu A	A	20 mg bid	6	FIRST PM	37.0555555555556
A_9	9	Flu A	A	20 mg bid	6	SECOND PM	37.0555555555556
A_9	9	Flu A	A	20 mg bid	7	FIRST AM	37.0555555555556
A_9	9	Flu A	A	20 mg bid	7	SECOND AM	37.2777777777778
A_9	9	Flu A	A	20 mg bid	7	FIRST PM	37.1666666666667
A_9	9	Flu A	A	20 mg bid	7	SECOND PM	37.1666666666667
A_9	9	Flu A	A	20 mg bid	8	FIRST AM	37.1666666666667
A_9	9	Flu A	A	20 mg bid	8	SECOND AM	37.2222222222222
A_9	9	Flu A	A	20 mg bid	8	FIRST PM	37.4444444444444
A_9	9	Flu A	A	20 mg bid	8	SECOND PM	37.1111111111111
A_9	9	Flu A	A	20 mg bid	9	AM	36.7777777777778
A_15	15	Flu A	A	20 mg bid	SCREENING	SCREENING	36.7777777777778
A_15	15	Flu A	A	20 mg bid	1	AM	36.6111111111111
A_15	15	Flu A	A	20 mg bid	1	PM	37.2222222222222
A_15	15	Flu A	A	20 mg bid	2	FIRST AM	37.3333333333333
A_15	15	Flu A	A	20 mg bid	2	SECOND AM	36.7777777777778
A_15	15	Flu A	A	20 mg bid	2	FIRST PM	37.2222222222222
A_15	15	Flu A	A	20 mg bid	2	SECOND PM	37.3333333333333
A_15	15	Flu A	A	20 mg bid	3	FIRST AM	36.5555555555556
A_15	15	Flu A	A	20 mg bid	3	SECOND AM	37.2222222222222
A_15	15	Flu A	A	20 mg bid	3	FIRST PM	38.6111111111111
A_15	15	Flu A	A	20 mg bid	3	SECOND PM	38.9444444444444
A_15	15	Flu A	A	20 mg bid	4	FIRST AM	38.1111111111111
A_15	15	Flu A	A	20 mg bid	4	SECOND AM	36.6111111111111
A_15	15	Flu A	A	20 mg bid	4	FIRST PM	37.1111111111111
A_15	15	Flu A	A	20 mg bid	4	SECOND PM	37.3333333333333
A_15	15	Flu A	A	20 mg bid	5	FIRST AM	36.3333333333333
A_15	15	Flu A	A	20 mg bid	5	SECOND AM	36.6666666666667
A_15	15	Flu A	A	20 mg bid	5	FIRST PM	37
A_15	15	Flu A	A	20 mg bid	5	SECOND PM	37.3333333333333
A_15	15	Flu A	A	20 mg bid	6	FIRST AM	36.5555555555556
A_15	15	Flu A	A	20 mg bid	6	SECOND AM	36.5555555555556
A_15	15	Flu A	A	20 mg bid	6	FIRST PM	36.5555555555556
A_15	15	Flu A	A	20 mg bid	6	SECOND PM	37.1111111111111
A_15	15	Flu A	A	20 mg bid	7	FIRST AM	36.5555555555556
A_15	15	Flu A	A	20 mg bid	7	SECOND AM	36.5555555555556
A_15	15	Flu A	A	20 mg bid	7	FIRST PM	37.1111111111111
A_15	15	Flu A	A	20 mg bid	7	SECOND PM	37.1111111111111
A_15	15	Flu A	A	20 mg bid	8	FIRST AM	36.1666666666667
A_15	15	Flu A	A	20 mg bid	8	SECOND AM	36.4444444444444
A_15	15	Flu A	A	20 mg bid	8	FIRST PM	37.1111111111111
A_15	15	Flu A	A	20 mg bid	8	SECOND PM	36.4444444444444
A_15	15	Flu A	A	20 mg bid	9	AM	36.0555555555556
A_20	20	Flu A	A	20 mg bid	SCREENING	SCREENING	36.5
A_20	20	Flu A	A	20 mg bid	1	AM	36.8888888888889
A_20	20	Flu A	A	20 mg bid	1	PM	37
A_20	20	Flu A	A	20 mg bid	2	FIRST AM	37
A_20	20	Flu A	A	20 mg bid	2	SECOND AM	36.8888888888889
A_20	20	Flu A	A	20 mg bid	2	FIRST PM	36.6666666666667
A_20	20	Flu A	A	20 mg bid	2	SECOND PM	37
A_20	20	Flu A	A	20 mg bid	3	FIRST AM	36.7777777777778
A_20	20	Flu A	A	20 mg bid	3	SECOND AM	37.2777777777778
A_20	20	Flu A	A	20 mg bid	3	FIRST PM	37.3333333333333
A_20	20	Flu A	A	20 mg bid	3	SECOND PM	37.3333333333333
A_20	20	Flu A	A	20 mg bid	4	FIRST AM	37.1111111111111
A_20	20	Flu A	A	20 mg bid	4	SECOND AM	37.5555555555556
A_20	20	Flu A	A	20 mg bid	4	FIRST PM	37.2777777777778
A_20	20	Flu A	A	20 mg bid	4	SECOND PM	37.3333333333333
A_20	20	Flu A	A	20 mg bid	5	FIRST AM	37
A_20	20	Flu A	A	20 mg bid	5	SECOND AM	37
A_20	20	Flu A	A	20 mg bid	5	FIRST PM	37
A_20	20	Flu A	A	20 mg bid	5	SECOND PM	37.2222222222222
A_20	20	Flu A	A	20 mg bid	6	FIRST AM	36.7777777777778
A_20	20	Flu A	A	20 mg bid	6	SECOND AM	37.2222222222222
A_20	20	Flu A	A	20 mg bid	6	FIRST PM	36.7777777777778
A_20	20	Flu A	A	20 mg bid	6	SECOND PM	37.2222222222222
A_20	20	Flu A	A	20 mg bid	7	FIRST AM	37.1111111111111
A_20	20	Flu A	A	20 mg bid	7	SECOND AM	37
A_20	20	Flu A	A	20 mg bid	7	FIRST PM	36.7777777777778
A_20	20	Flu A	A	20 mg bid	7	SECOND PM	37.1111111111111
A_20	20	Flu A	A	20 mg bid	8	FIRST AM	36.8888888888889
A_20	20	Flu A	A	20 mg bid	8	SECOND AM	36.8888888888889
A_20	20	Flu A	A	20 mg bid	8	FIRST PM	37.2222222222222
A_20	20	Flu A	A	20 mg bid	8	SECOND PM	37.1111111111111
A_20	20	Flu A	A	20 mg bid	9	AM	36.7777777777778
A_23	23	Flu A	A	20 mg bid	SCREENING	SCREENING	37.1111111111111
A_23	23	Flu A	A	20 mg bid	1	AM	36.5555555555556
A_23	23	Flu A	A	20 mg bid	1	PM	37
A_23	23	Flu A	A	20 mg bid	2	FIRST AM	37
A_23	23	Flu A	A	20 mg bid	2	SECOND AM	36.8888888888889
A_23	23	Flu A	A	20 mg bid	2	FIRST PM	37
A_23	23	Flu A	A	20 mg bid	2	SECOND PM	37
A_23	23	Flu A	A	20 mg bid	3	FIRST AM	37
A_23	23	Flu A	A	20 mg bid	3	SECOND AM	36.7777777777778
A_23	23	Flu A	A	20 mg bid	3	FIRST PM	36.5555555555556
A_23	23	Flu A	A	20 mg bid	3	SECOND PM	36.8888888888889
A_23	23	Flu A	A	20 mg bid	4	FIRST AM	36.5555555555556
A_23	23	Flu A	A	20 mg bid	4	SECOND AM	37
A_23	23	Flu A	A	20 mg bid	4	FIRST PM	37
A_23	23	Flu A	A	20 mg bid	4	SECOND PM	36.8888888888889
A_23	23	Flu A	A	20 mg bid	5	FIRST AM	36.3333333333333
A_23	23	Flu A	A	20 mg bid	5	SECOND AM	36.2222222222222
A_23	23	Flu A	A	20 mg bid	5	FIRST PM	36.7777777777778
A_23	23	Flu A	A	20 mg bid	5	SECOND PM	37
A_23	23	Flu A	A	20 mg bid	6	FIRST AM	36.3333333333333
A_23	23	Flu A	A	20 mg bid	6	SECOND AM	36.8333333333333
A_23	23	Flu A	A	20 mg bid	6	FIRST PM	37.1111111111111
A_23	23	Flu A	A	20 mg bid	6	SECOND PM	37.0555555555556
A_23	23	Flu A	A	20 mg bid	7	FIRST AM	36.1666666666667
A_23	23	Flu A	A	20 mg bid	7	SECOND AM	36.7777777777778
A_23	23	Flu A	A	20 mg bid	7	FIRST PM	36.9444444444444
A_23	23	Flu A	A	20 mg bid	7	SECOND PM	36.8888888888889
A_23	23	Flu A	A	20 mg bid	8	FIRST AM	36.1111111111111
A_23	23	Flu A	A	20 mg bid	8	SECOND AM	36.5555555555556
A_23	23	Flu A	A	20 mg bid	8	FIRST PM	36.5555555555556
A_23	23	Flu A	A	20 mg bid	8	SECOND PM	36.5555555555556
A_23	23	Flu A	A	20 mg bid	9	AM	36.3333333333333
A_28	28	Flu A	A	20 mg bid	SCREENING	SCREENING	36.6111111111111
A_28	28	Flu A	A	20 mg bid	1	AM	37.1111111111111
A_28	28	Flu A	A	20 mg bid	1	PM	37.1111111111111
A_28	28	Flu A	A	20 mg bid	2	FIRST AM	37.2222222222222
A_28	28	Flu A	A	20 mg bid	2	SECOND AM	37.4444444444444
A_28	28	Flu A	A	20 mg bid	2	FIRST PM	37.1111111111111
A_28	28	Flu A	A	20 mg bid	2	SECOND PM	37.1111111111111
A_28	28	Flu A	A	20 mg bid	3	FIRST AM	36.6666666666667
A_28	28	Flu A	A	20 mg bid	3	SECOND AM	37.4444444444444
A_28	28	Flu A	A	20 mg bid	3	FIRST PM	37.3333333333333
A_28	28	Flu A	A	20 mg bid	3	SECOND PM	37.3333333333333
A_28	28	Flu A	A	20 mg bid	4	FIRST AM	37.1111111111111
A_28	28	Flu A	A	20 mg bid	4	SECOND AM	37.3333333333333
A_28	28	Flu A	A	20 mg bid	4	FIRST PM	37.3333333333333
A_28	28	Flu A	A	20 mg bid	4	SECOND PM	37.1111111111111
A_28	28	Flu A	A	20 mg bid	5	FIRST AM	36.7777777777778
A_28	28	Flu A	A	20 mg bid	5	SECOND AM	37.2222222222222
A_28	28	Flu A	A	20 mg bid	5	FIRST PM	37.3333333333333
A_28	28	Flu A	A	20 mg bid	5	SECOND PM	37.4444444444444
A_28	28	Flu A	A	20 mg bid	6	FIRST AM	37
A_28	28	Flu A	A	20 mg bid	6	SECOND AM	37.2222222222222
A_28	28	Flu A	A	20 mg bid	6	FIRST PM	37.2222222222222
A_28	28	Flu A	A	20 mg bid	6	SECOND PM	37.2222222222222
A_28	28	Flu A	A	20 mg bid	7	FIRST AM	36.7777777777778
A_28	28	Flu A	A	20 mg bid	7	SECOND AM	36.8888888888889
A_28	28	Flu A	A	20 mg bid	7	FIRST PM	37.2222222222222
A_28	28	Flu A	A	20 mg bid	7	SECOND PM	37
A_28	28	Flu A	A	20 mg bid	8	FIRST AM	36.5555555555556
A_28	28	Flu A	A	20 mg bid	8	SECOND AM	36.6666666666667
A_28	28	Flu A	A	20 mg bid	8	FIRST PM	36.8888888888889
A_28	28	Flu A	A	20 mg bid	8	SECOND PM	36.8888888888889
A_28	28	Flu A	A	20 mg bid	9	AM	36.6666666666667
A_32	32	Flu A	A	20 mg bid	SCREENING	SCREENING	36.8888888888889
A_32	32	Flu A	A	20 mg bid	1	AM	36.7222222222222
A_32	32	Flu A	A	20 mg bid	1	PM	37.1111111111111
A_32	32	Flu A	A	20 mg bid	2	FIRST AM	37
A_32	32	Flu A	A	20 mg bid	2	SECOND AM	37.1111111111111
A_32	32	Flu A	A	20 mg bid	2	FIRST PM	36.8888888888889
A_32	32	Flu A	A	20 mg bid	2	SECOND PM	37
A_32	32	Flu A	A	20 mg bid	3	FIRST AM	37
A_32	32	Flu A	A	20 mg bid	3	SECOND AM	37
A_32	32	Flu A	A	20 mg bid	3	FIRST PM	37.0555555555556
A_32	32	Flu A	A	20 mg bid	3	SECOND PM	36.5555555555556
A_32	32	Flu A	A	20 mg bid	4	FIRST AM	36.1111111111111
A_32	32	Flu A	A	20 mg bid	4	SECOND AM	36.2222222222222
A_32	32	Flu A	A	20 mg bid	4	FIRST PM	36.6666666666667
A_32	32	Flu A	A	20 mg bid	4	SECOND PM	36.8888888888889
A_32	32	Flu A	A	20 mg bid	5	FIRST AM	36.4444444444444
A_32	32	Flu A	A	20 mg bid	5	SECOND AM	36.5555555555556
A_32	32	Flu A	A	20 mg bid	5	FIRST PM	37
A_32	32	Flu A	A	20 mg bid	5	SECOND PM	36.5555555555556
A_32	32	Flu A	A	20 mg bid	6	FIRST AM	36
A_32	32	Flu A	A	20 mg bid	6	SECOND AM	36.4444444444444
A_32	32	Flu A	A	20 mg bid	6	FIRST PM	36.7777777777778
A_32	32	Flu A	A	20 mg bid	6	SECOND PM	37
A_32	32	Flu A	A	20 mg bid	7	FIRST AM	36.5555555555556
A_32	32	Flu A	A	20 mg bid	7	SECOND AM	36.2222222222222
A_32	32	Flu A	A	20 mg bid	7	FIRST PM	36.7777777777778
A_32	32	Flu A	A	20 mg bid	7	SECOND PM	36.8888888888889
A_32	32	Flu A	A	20 mg bid	8	FIRST AM	36
A_32	32	Flu A	A	20 mg bid	8	SECOND AM	36
A_32	32	Flu A	A	20 mg bid	8	FIRST PM	36.7777777777778
A_32	32	Flu A	A	20 mg bid	8	SECOND PM	36.5555555555556
A_32	32	Flu A	A	20 mg bid	9	AM	35.5555555555556
A_36	36	Flu A	A	20 mg bid	SCREENING	SCREENING	36.2222222222222
A_36	36	Flu A	A	20 mg bid	1	AM	36.5555555555556
A_36	36	Flu A	A	20 mg bid	1	PM	37.1111111111111
A_36	36	Flu A	A	20 mg bid	2	FIRST AM	36.7777777777778
A_36	36	Flu A	A	20 mg bid	2	SECOND AM	37
A_36	36	Flu A	A	20 mg bid	2	FIRST PM	36.9444444444444
A_36	36	Flu A	A	20 mg bid	2	SECOND PM	37.1111111111111
A_36	36	Flu A	A	20 mg bid	3	FIRST AM	36.5
A_36	36	Flu A	A	20 mg bid	3	SECOND AM	37.1666666666667
A_36	36	Flu A	A	20 mg bid	3	FIRST PM	36.6666666666667
A_36	36	Flu A	A	20 mg bid	3	SECOND PM	37
A_36	36	Flu A	A	20 mg bid	4	FIRST AM	36.4444444444444
A_36	36	Flu A	A	20 mg bid	4	SECOND AM	36.8888888888889
A_36	36	Flu A	A	20 mg bid	4	FIRST PM	36.7777777777778
A_36	36	Flu A	A	20 mg bid	4	SECOND PM	37
A_36	36	Flu A	A	20 mg bid	5	FIRST AM	36.3333333333333
A_36	36	Flu A	A	20 mg bid	5	SECOND AM	36.6666666666667
A_36	36	Flu A	A	20 mg bid	5	FIRST PM	36.8888888888889
A_36	36	Flu A	A	20 mg bid	5	SECOND PM	37.2222222222222
A_36	36	Flu A	A	20 mg bid	6	FIRST AM	36.1111111111111
A_36	36	Flu A	A	20 mg bid	6	SECOND AM	36.5555555555556
A_36	36	Flu A	A	20 mg bid	6	FIRST PM	36.8888888888889
A_36	36	Flu A	A	20 mg bid	6	SECOND PM	37.1111111111111
A_36	36	Flu A	A	20 mg bid	7	FIRST AM	36.3333333333333
A_36	36	Flu A	A	20 mg bid	7	SECOND AM	36.8888888888889
A_36	36	Flu A	A	20 mg bid	7	FIRST PM	36.8888888888889
A_36	36	Flu A	A	20 mg bid	7	SECOND PM	36.8888888888889
A_36	36	Flu A	A	20 mg bid	8	FIRST AM	36.2222222222222
A_36	36	Flu A	A	20 mg bid	8	SECOND AM	36.5555555555556
A_36	36	Flu A	A	20 mg bid	8	FIRST PM	36.3333333333333
A_36	36	Flu A	A	20 mg bid	8	SECOND PM	36.7777777777778
A_36	36	Flu A	A	20 mg bid	9	AM	36.4444444444444
A_45	45	Flu A	A	20 mg bid	SCREENING	SCREENING	36.7777777777778
A_45	45	Flu A	A	20 mg bid	1	AM	37.0555555555556
A_45	45	Flu A	A	20 mg bid	1	PM	36.8888888888889
A_45	45	Flu A	A	20 mg bid	2	FIRST AM	37
A_45	45	Flu A	A	20 mg bid	2	SECOND AM	37
A_45	45	Flu A	A	20 mg bid	2	FIRST PM	37
A_45	45	Flu A	A	20 mg bid	2	SECOND PM	37
A_45	45	Flu A	A	20 mg bid	3	FIRST AM	37
A_45	45	Flu A	A	20 mg bid	3	SECOND AM	36.8888888888889
A_45	45	Flu A	A	20 mg bid	3	FIRST PM	37
A_45	45	Flu A	A	20 mg bid	3	SECOND PM	36.8888888888889
A_45	45	Flu A	A	20 mg bid	4	FIRST AM	37
A_45	45	Flu A	A	20 mg bid	4	SECOND AM	NA
A_45	45	Flu A	A	20 mg bid	4	FIRST PM	37
A_45	45	Flu A	A	20 mg bid	4	SECOND PM	37.1111111111111
A_45	45	Flu A	A	20 mg bid	5	FIRST AM	37.2222222222222
A_45	45	Flu A	A	20 mg bid	5	SECOND AM	37.2222222222222
A_45	45	Flu A	A	20 mg bid	5	FIRST PM	37.2222222222222
A_45	45	Flu A	A	20 mg bid	5	SECOND PM	37.2222222222222
A_45	45	Flu A	A	20 mg bid	6	FIRST AM	37.2222222222222
A_45	45	Flu A	A	20 mg bid	6	SECOND AM	37.2222222222222
A_45	45	Flu A	A	20 mg bid	6	FIRST PM	37.2222222222222
A_45	45	Flu A	A	20 mg bid	6	SECOND PM	37.2222222222222
A_45	45	Flu A	A	20 mg bid	7	FIRST AM	37.2222222222222
A_45	45	Flu A	A	20 mg bid	7	SECOND AM	37.2222222222222
A_45	45	Flu A	A	20 mg bid	7	FIRST PM	37.2222222222222
A_45	45	Flu A	A	20 mg bid	7	SECOND PM	37.3333333333333
A_45	45	Flu A	A	20 mg bid	8	FIRST AM	37.3333333333333
A_45	45	Flu A	A	20 mg bid	8	SECOND AM	37.2222222222222
A_45	45	Flu A	A	20 mg bid	8	FIRST PM	37.2222222222222
A_45	45	Flu A	A	20 mg bid	8	SECOND PM	37.1111111111111
A_45	45	Flu A	A	20 mg bid	9	AM	37
A_46	46	Flu A	A	20 mg bid	SCREENING	SCREENING	36.5
A_46	46	Flu A	A	20 mg bid	1	AM	35.6666666666667
A_46	46	Flu A	A	20 mg bid	1	PM	37
A_46	46	Flu A	A	20 mg bid	2	FIRST AM	36.1111111111111
A_46	46	Flu A	A	20 mg bid	2	SECOND AM	36.4444444444444
A_46	46	Flu A	A	20 mg bid	2	FIRST PM	36.6111111111111
A_46	46	Flu A	A	20 mg bid	2	SECOND PM	36.9444444444444
A_46	46	Flu A	A	20 mg bid	3	FIRST AM	36.1111111111111
A_46	46	Flu A	A	20 mg bid	3	SECOND AM	36.4444444444444
A_46	46	Flu A	A	20 mg bid	3	FIRST PM	36.2777777777778
A_46	46	Flu A	A	20 mg bid	3	SECOND PM	36.9444444444444
A_46	46	Flu A	A	20 mg bid	4	FIRST AM	35.8333333333333
A_46	46	Flu A	A	20 mg bid	4	SECOND AM	36.5
A_46	46	Flu A	A	20 mg bid	4	FIRST PM	36.4444444444444
A_46	46	Flu A	A	20 mg bid	4	SECOND PM	36.8888888888889
A_46	46	Flu A	A	20 mg bid	5	FIRST AM	35.8888888888889
A_46	46	Flu A	A	20 mg bid	5	SECOND AM	36.1111111111111
A_46	46	Flu A	A	20 mg bid	5	FIRST PM	36.6666666666667
A_46	46	Flu A	A	20 mg bid	5	SECOND PM	37.2222222222222
A_46	46	Flu A	A	20 mg bid	6	FIRST AM	35.8333333333333
A_46	46	Flu A	A	20 mg bid	6	SECOND AM	36.4444444444444
A_46	46	Flu A	A	20 mg bid	6	FIRST PM	36.8888888888889
A_46	46	Flu A	A	20 mg bid	6	SECOND PM	36.7777777777778
A_46	46	Flu A	A	20 mg bid	7	FIRST AM	36
A_46	46	Flu A	A	20 mg bid	7	SECOND AM	36.1666666666667
A_46	46	Flu A	A	20 mg bid	7	FIRST PM	36.9444444444444
A_46	46	Flu A	A	20 mg bid	7	SECOND PM	37.1666666666667
A_46	46	Flu A	A	20 mg bid	8	FIRST AM	36.3333333333333
A_46	46	Flu A	A	20 mg bid	8	SECOND AM	36.3333333333333
A_46	46	Flu A	A	20 mg bid	8	FIRST PM	36.9444444444444
A_46	46	Flu A	A	20 mg bid	8	SECOND PM	36.8333333333333
A_46	46	Flu A	A	20 mg bid	9	AM	36.3333333333333
A_51	51	Flu A	A	20 mg bid	SCREENING	SCREENING	36.8888888888889
A_51	51	Flu A	A	20 mg bid	1	AM	36.8333333333333
A_51	51	Flu A	A	20 mg bid	1	PM	37.1111111111111
A_51	51	Flu A	A	20 mg bid	2	FIRST AM	37
A_51	51	Flu A	A	20 mg bid	2	SECOND AM	36.6666666666667
A_51	51	Flu A	A	20 mg bid	2	FIRST PM	37
A_51	51	Flu A	A	20 mg bid	2	SECOND PM	36.6666666666667
A_51	51	Flu A	A	20 mg bid	3	FIRST AM	36.8888888888889
A_51	51	Flu A	A	20 mg bid	3	SECOND AM	37.7777777777778
A_51	51	Flu A	A	20 mg bid	3	FIRST PM	37.6666666666667
A_51	51	Flu A	A	20 mg bid	3	SECOND PM	38
A_51	51	Flu A	A	20 mg bid	4	FIRST AM	36.6666666666667
A_51	51	Flu A	A	20 mg bid	4	SECOND AM	37.2222222222222
A_51	51	Flu A	A	20 mg bid	4	FIRST PM	37.1111111111111
A_51	51	Flu A	A	20 mg bid	4	SECOND PM	37.1111111111111
A_51	51	Flu A	A	20 mg bid	5	FIRST AM	36.2222222222222
A_51	51	Flu A	A	20 mg bid	5	SECOND AM	37
A_51	51	Flu A	A	20 mg bid	5	FIRST PM	36.6666666666667
A_51	51	Flu A	A	20 mg bid	5	SECOND PM	36.6666666666667
A_51	51	Flu A	A	20 mg bid	6	FIRST AM	36
A_51	51	Flu A	A	20 mg bid	6	SECOND AM	36.3333333333333
A_51	51	Flu A	A	20 mg bid	6	FIRST PM	36.7777777777778
A_51	51	Flu A	A	20 mg bid	6	SECOND PM	36.8888888888889
A_51	51	Flu A	A	20 mg bid	7	FIRST AM	36.1111111111111
A_51	51	Flu A	A	20 mg bid	7	SECOND AM	36.5555555555556
A_51	51	Flu A	A	20 mg bid	7	FIRST PM	37
A_51	51	Flu A	A	20 mg bid	7	SECOND PM	37.1111111111111
A_51	51	Flu A	A	20 mg bid	8	FIRST AM	36.2222222222222
A_51	51	Flu A	A	20 mg bid	8	SECOND AM	36.1111111111111
A_51	51	Flu A	A	20 mg bid	8	FIRST PM	36.8888888888889
A_51	51	Flu A	A	20 mg bid	8	SECOND PM	36.8888888888889
A_51	51	Flu A	A	20 mg bid	9	AM	35.8888888888889
A_56	56	Flu A	A	20 mg bid	SCREENING	SCREENING	36.3888888888889
A_56	56	Flu A	A	20 mg bid	1	AM	37.1666666666667
A_56	56	Flu A	A	20 mg bid	1	PM	37.2777777777778
A_56	56	Flu A	A	20 mg bid	2	FIRST AM	36.7777777777778
A_56	56	Flu A	A	20 mg bid	2	SECOND AM	37
A_56	56	Flu A	A	20 mg bid	2	FIRST PM	37.1666666666667
A_56	56	Flu A	A	20 mg bid	2	SECOND PM	37.2222222222222
A_56	56	Flu A	A	20 mg bid	3	FIRST AM	36.2222222222222
A_56	56	Flu A	A	20 mg bid	3	SECOND AM	36.7777777777778
A_56	56	Flu A	A	20 mg bid	3	FIRST PM	37
A_56	56	Flu A	A	20 mg bid	3	SECOND PM	36.7777777777778
A_56	56	Flu A	A	20 mg bid	4	FIRST AM	36.1111111111111
A_56	56	Flu A	A	20 mg bid	4	SECOND AM	36.5555555555556
A_56	56	Flu A	A	20 mg bid	4	FIRST PM	36.7777777777778
A_56	56	Flu A	A	20 mg bid	4	SECOND PM	37.1111111111111
A_56	56	Flu A	A	20 mg bid	5	FIRST AM	37
A_56	56	Flu A	A	20 mg bid	5	SECOND AM	37.1111111111111
A_56	56	Flu A	A	20 mg bid	5	FIRST PM	36.8888888888889
A_56	56	Flu A	A	20 mg bid	5	SECOND PM	37
A_56	56	Flu A	A	20 mg bid	6	FIRST AM	36.2222222222222
A_56	56	Flu A	A	20 mg bid	6	SECOND AM	36.8888888888889
A_56	56	Flu A	A	20 mg bid	6	FIRST PM	37.3333333333333
A_56	56	Flu A	A	20 mg bid	6	SECOND PM	37.3333333333333
A_56	56	Flu A	A	20 mg bid	7	FIRST AM	36.3333333333333
A_56	56	Flu A	A	20 mg bid	7	SECOND AM	36.7777777777778
A_56	56	Flu A	A	20 mg bid	7	FIRST PM	37
A_56	56	Flu A	A	20 mg bid	7	SECOND PM	37
A_56	56	Flu A	A	20 mg bid	8	FIRST AM	36.3333333333333
A_56	56	Flu A	A	20 mg bid	8	SECOND AM	36.7777777777778
A_56	56	Flu A	A	20 mg bid	8	FIRST PM	37.1111111111111
A_56	56	Flu A	A	20 mg bid	8	SECOND PM	37
A_56	56	Flu A	A	20 mg bid	9	AM	36.5555555555556
A_65	65	Flu A	A	20 mg bid	SCREENING	SCREENING	36.6666666666667
A_65	65	Flu A	A	20 mg bid	1	AM	36.6666666666667
A_65	65	Flu A	A	20 mg bid	1	PM	36.4444444444444
A_65	65	Flu A	A	20 mg bid	2	FIRST AM	36.5555555555556
A_65	65	Flu A	A	20 mg bid	2	SECOND AM	36.8888888888889
A_65	65	Flu A	A	20 mg bid	2	FIRST PM	36.8888888888889
A_65	65	Flu A	A	20 mg bid	2	SECOND PM	36.8888888888889
A_65	65	Flu A	A	20 mg bid	3	FIRST AM	36.8888888888889
A_65	65	Flu A	A	20 mg bid	3	SECOND AM	36.8888888888889
A_65	65	Flu A	A	20 mg bid	3	FIRST PM	36.8888888888889
A_65	65	Flu A	A	20 mg bid	3	SECOND PM	37.1111111111111
A_65	65	Flu A	A	20 mg bid	4	FIRST AM	36.8888888888889
A_65	65	Flu A	A	20 mg bid	4	SECOND AM	36.7777777777778
A_65	65	Flu A	A	20 mg bid	4	FIRST PM	37.1666666666667
A_65	65	Flu A	A	20 mg bid	4	SECOND PM	37.1666666666667
A_65	65	Flu A	A	20 mg bid	5	FIRST AM	36.4444444444444
A_65	65	Flu A	A	20 mg bid	5	SECOND AM	36.8333333333333
A_65	65	Flu A	A	20 mg bid	5	FIRST PM	37
A_65	65	Flu A	A	20 mg bid	5	SECOND PM	37.1111111111111
A_65	65	Flu A	A	20 mg bid	6	FIRST AM	36.2777777777778
A_65	65	Flu A	A	20 mg bid	6	SECOND AM	36.8888888888889
A_65	65	Flu A	A	20 mg bid	6	FIRST PM	37.1111111111111
A_65	65	Flu A	A	20 mg bid	6	SECOND PM	37.1111111111111
A_65	65	Flu A	A	20 mg bid	7	FIRST AM	37.0555555555556
A_65	65	Flu A	A	20 mg bid	7	SECOND AM	36.7777777777778
A_65	65	Flu A	A	20 mg bid	7	FIRST PM	37.0555555555556
A_65	65	Flu A	A	20 mg bid	7	SECOND PM	37
A_65	65	Flu A	A	20 mg bid	8	FIRST AM	36.1111111111111
A_65	65	Flu A	A	20 mg bid	8	SECOND AM	36.6666666666667
A_65	65	Flu A	A	20 mg bid	8	FIRST PM	36.8888888888889
A_65	65	Flu A	A	20 mg bid	8	SECOND PM	36.8888888888889
A_65	65	Flu A	A	20 mg bid	9	AM	36.7777777777778
A_68	68	Flu A	A	20 mg bid	SCREENING	SCREENING	36.7777777777778
A_68	68	Flu A	A	20 mg bid	1	AM	36.5
A_68	68	Flu A	A	20 mg bid	1	PM	36.7777777777778
A_68	68	Flu A	A	20 mg bid	2	FIRST AM	36.1111111111111
A_68	68	Flu A	A	20 mg bid	2	SECOND AM	35.7222222222222
A_68	68	Flu A	A	20 mg bid	2	FIRST PM	35.9444444444444
A_68	68	Flu A	A	20 mg bid	2	SECOND PM	36.7222222222222
A_68	68	Flu A	A	20 mg bid	3	FIRST AM	36.1111111111111
A_68	68	Flu A	A	20 mg bid	3	SECOND AM	36.2777777777778
A_68	68	Flu A	A	20 mg bid	3	FIRST PM	36.6111111111111
A_68	68	Flu A	A	20 mg bid	3	SECOND PM	36.5555555555556
A_68	68	Flu A	A	20 mg bid	4	FIRST AM	36.1666666666667
A_68	68	Flu A	A	20 mg bid	4	SECOND AM	36.2777777777778
A_68	68	Flu A	A	20 mg bid	4	FIRST PM	35.6111111111111
A_68	68	Flu A	A	20 mg bid	4	SECOND PM	36.8888888888889
A_68	68	Flu A	A	20 mg bid	5	FIRST AM	35.7777777777778
A_68	68	Flu A	A	20 mg bid	5	SECOND AM	36.4444444444444
A_68	68	Flu A	A	20 mg bid	5	FIRST PM	36.6111111111111
A_68	68	Flu A	A	20 mg bid	5	SECOND PM	36.8333333333333
A_68	68	Flu A	A	20 mg bid	6	FIRST AM	35.8333333333333
A_68	68	Flu A	A	20 mg bid	6	SECOND AM	36.2777777777778
A_68	68	Flu A	A	20 mg bid	6	FIRST PM	35.6666666666667
A_68	68	Flu A	A	20 mg bid	6	SECOND PM	37.2777777777778
A_68	68	Flu A	A	20 mg bid	7	FIRST AM	35.5555555555556
A_68	68	Flu A	A	20 mg bid	7	SECOND AM	36.5555555555556
A_68	68	Flu A	A	20 mg bid	7	FIRST PM	36.7222222222222
A_68	68	Flu A	A	20 mg bid	7	SECOND PM	37
A_68	68	Flu A	A	20 mg bid	8	FIRST AM	35.6666666666667
A_68	68	Flu A	A	20 mg bid	8	SECOND AM	35.7222222222222
A_68	68	Flu A	A	20 mg bid	8	FIRST PM	37.1111111111111
A_68	68	Flu A	A	20 mg bid	8	SECOND PM	36.7777777777778
A_68	68	Flu A	A	20 mg bid	9	AM	36.2222222222222
A_75	75	Flu A	A	20 mg bid	SCREENING	SCREENING	36.1111111111111
A_75	75	Flu A	A	20 mg bid	1	AM	36.6666666666667
A_75	75	Flu A	A	20 mg bid	1	PM	37.1111111111111
A_75	75	Flu A	A	20 mg bid	2	FIRST AM	37.1111111111111
A_75	75	Flu A	A	20 mg bid	2	SECOND AM	37
A_75	75	Flu A	A	20 mg bid	2	FIRST PM	37
A_75	75	Flu A	A	20 mg bid	2	SECOND PM	37.3333333333333
A_75	75	Flu A	A	20 mg bid	3	FIRST AM	37
A_75	75	Flu A	A	20 mg bid	3	SECOND AM	37
A_75	75	Flu A	A	20 mg bid	3	FIRST PM	37.1666666666667
A_75	75	Flu A	A	20 mg bid	3	SECOND PM	37.2222222222222
A_75	75	Flu A	A	20 mg bid	4	FIRST AM	37
A_75	75	Flu A	A	20 mg bid	4	SECOND AM	37
A_75	75	Flu A	A	20 mg bid	4	FIRST PM	37.1666666666667
A_75	75	Flu A	A	20 mg bid	4	SECOND PM	37.1666666666667
A_75	75	Flu A	A	20 mg bid	5	FIRST AM	36.7777777777778
A_75	75	Flu A	A	20 mg bid	5	SECOND AM	36.8888888888889
A_75	75	Flu A	A	20 mg bid	5	FIRST PM	36.8333333333333
A_75	75	Flu A	A	20 mg bid	5	SECOND PM	37.1111111111111
A_75	75	Flu A	A	20 mg bid	6	FIRST AM	36.6111111111111
A_75	75	Flu A	A	20 mg bid	6	SECOND AM	37
A_75	75	Flu A	A	20 mg bid	6	FIRST PM	37.0555555555556
A_75	75	Flu A	A	20 mg bid	6	SECOND PM	37.2777777777778
A_75	75	Flu A	A	20 mg bid	7	FIRST AM	37.3333333333333
A_75	75	Flu A	A	20 mg bid	7	SECOND AM	37.0555555555556
A_75	75	Flu A	A	20 mg bid	7	FIRST PM	37.2777777777778
A_75	75	Flu A	A	20 mg bid	7	SECOND PM	37.2222222222222
A_75	75	Flu A	A	20 mg bid	8	FIRST AM	36.8333333333333
A_75	75	Flu A	A	20 mg bid	8	SECOND AM	36.7777777777778
A_75	75	Flu A	A	20 mg bid	8	FIRST PM	37
A_75	75	Flu A	A	20 mg bid	8	SECOND PM	37.2777777777778
A_75	75	Flu A	A	20 mg bid	9	AM	36.8888888888889
A_79	79	Flu A	A	20 mg bid	SCREENING	SCREENING	36.6666666666667
A_79	79	Flu A	A	20 mg bid	1	AM	36.9444444444444
A_79	79	Flu A	A	20 mg bid	1	PM	37.2222222222222
A_79	79	Flu A	A	20 mg bid	2	FIRST AM	36.6666666666667
A_79	79	Flu A	A	20 mg bid	2	SECOND AM	36.6666666666667
A_79	79	Flu A	A	20 mg bid	2	FIRST PM	36.6666666666667
A_79	79	Flu A	A	20 mg bid	2	SECOND PM	36.6666666666667
A_79	79	Flu A	A	20 mg bid	3	FIRST AM	36.2777777777778
A_79	79	Flu A	A	20 mg bid	3	SECOND AM	36.6666666666667
A_79	79	Flu A	A	20 mg bid	3	FIRST PM	36.6666666666667
A_79	79	Flu A	A	20 mg bid	3	SECOND PM	36.6111111111111
A_79	79	Flu A	A	20 mg bid	4	FIRST AM	36.3333333333333
A_79	79	Flu A	A	20 mg bid	4	SECOND AM	36.6666666666667
A_79	79	Flu A	A	20 mg bid	4	FIRST PM	36.6666666666667
A_79	79	Flu A	A	20 mg bid	4	SECOND PM	36.8333333333333
A_79	79	Flu A	A	20 mg bid	5	FIRST AM	36.2777777777778
A_79	79	Flu A	A	20 mg bid	5	SECOND AM	36.6111111111111
A_79	79	Flu A	A	20 mg bid	5	FIRST PM	36.4444444444444
A_79	79	Flu A	A	20 mg bid	5	SECOND PM	36.6111111111111
A_79	79	Flu A	A	20 mg bid	6	FIRST AM	36.2777777777778
A_79	79	Flu A	A	20 mg bid	6	SECOND AM	36.4444444444444
A_79	79	Flu A	A	20 mg bid	6	FIRST PM	36.6111111111111
A_79	79	Flu A	A	20 mg bid	6	SECOND PM	36.6111111111111
A_79	79	Flu A	A	20 mg bid	7	FIRST AM	36.1111111111111
A_79	79	Flu A	A	20 mg bid	7	SECOND AM	36.6111111111111
A_79	79	Flu A	A	20 mg bid	7	FIRST PM	36.6666666666667
A_79	79	Flu A	A	20 mg bid	7	SECOND PM	36.6666666666667
A_79	79	Flu A	A	20 mg bid	8	FIRST AM	36.4444444444444
A_79	79	Flu A	A	20 mg bid	8	SECOND AM	36.4444444444444
A_79	79	Flu A	A	20 mg bid	8	FIRST PM	36.8888888888889
A_79	79	Flu A	A	20 mg bid	8	SECOND PM	36.8888888888889
A_79	79	Flu A	A	20 mg bid	9	AM	36.4444444444444
A_3	3	Flu A	A	100 mg bid	SCREENING	SCREENING	36.2777777777778
A_3	3	Flu A	A	100 mg bid	1	AM	36.0555555555556
A_3	3	Flu A	A	100 mg bid	1	PM	36.7777777777778
A_3	3	Flu A	A	100 mg bid	2	FIRST AM	37
A_3	3	Flu A	A	100 mg bid	2	SECOND AM	37.3333333333333
A_3	3	Flu A	A	100 mg bid	2	FIRST PM	36.7777777777778
A_3	3	Flu A	A	100 mg bid	2	SECOND PM	37
A_3	3	Flu A	A	100 mg bid	3	FIRST AM	38.1111111111111
A_3	3	Flu A	A	100 mg bid	3	SECOND AM	37.8888888888889
A_3	3	Flu A	A	100 mg bid	3	FIRST PM	38.5555555555556
A_3	3	Flu A	A	100 mg bid	3	SECOND PM	36.7777777777778
A_3	3	Flu A	A	100 mg bid	4	FIRST AM	36.4444444444444
A_3	3	Flu A	A	100 mg bid	4	SECOND AM	36.2222222222222
A_3	3	Flu A	A	100 mg bid	4	FIRST PM	36.7777777777778
A_3	3	Flu A	A	100 mg bid	4	SECOND PM	37
A_3	3	Flu A	A	100 mg bid	5	FIRST AM	36.1111111111111
A_3	3	Flu A	A	100 mg bid	5	SECOND AM	36.3333333333333
A_3	3	Flu A	A	100 mg bid	5	FIRST PM	36.7777777777778
A_3	3	Flu A	A	100 mg bid	5	SECOND PM	36.5555555555556
A_3	3	Flu A	A	100 mg bid	6	FIRST AM	36.2222222222222
A_3	3	Flu A	A	100 mg bid	6	SECOND AM	36.3333333333333
A_3	3	Flu A	A	100 mg bid	6	FIRST PM	36.8888888888889
A_3	3	Flu A	A	100 mg bid	6	SECOND PM	36.8888888888889
A_3	3	Flu A	A	100 mg bid	7	FIRST AM	36.8888888888889
A_3	3	Flu A	A	100 mg bid	7	SECOND AM	36.4444444444444
A_3	3	Flu A	A	100 mg bid	7	FIRST PM	37
A_3	3	Flu A	A	100 mg bid	7	SECOND PM	36.6666666666667
A_3	3	Flu A	A	100 mg bid	8	FIRST AM	36.1111111111111
A_3	3	Flu A	A	100 mg bid	8	SECOND AM	36.5555555555556
A_3	3	Flu A	A	100 mg bid	8	FIRST PM	36.7777777777778
A_3	3	Flu A	A	100 mg bid	8	SECOND PM	37.2222222222222
A_3	3	Flu A	A	100 mg bid	9	AM	36.2222222222222
A_10	10	Flu A	A	100 mg bid	SCREENING	SCREENING	36.7777777777778
A_10	10	Flu A	A	100 mg bid	1	AM	36.9444444444444
A_10	10	Flu A	A	100 mg bid	1	PM	37
A_10	10	Flu A	A	100 mg bid	2	FIRST AM	37.0555555555556
A_10	10	Flu A	A	100 mg bid	2	SECOND AM	37.0555555555556
A_10	10	Flu A	A	100 mg bid	2	FIRST PM	37.4444444444444
A_10	10	Flu A	A	100 mg bid	2	SECOND PM	37.4444444444444
A_10	10	Flu A	A	100 mg bid	3	FIRST AM	37.2222222222222
A_10	10	Flu A	A	100 mg bid	3	SECOND AM	37.1111111111111
A_10	10	Flu A	A	100 mg bid	3	FIRST PM	37.4444444444444
A_10	10	Flu A	A	100 mg bid	3	SECOND PM	37.2222222222222
A_10	10	Flu A	A	100 mg bid	4	FIRST AM	36.8888888888889
A_10	10	Flu A	A	100 mg bid	4	SECOND AM	37.2222222222222
A_10	10	Flu A	A	100 mg bid	4	FIRST PM	37.3888888888889
A_10	10	Flu A	A	100 mg bid	4	SECOND PM	37.3333333333333
A_10	10	Flu A	A	100 mg bid	5	FIRST AM	36.8888888888889
A_10	10	Flu A	A	100 mg bid	5	SECOND AM	37.2222222222222
A_10	10	Flu A	A	100 mg bid	5	FIRST PM	37.3333333333333
A_10	10	Flu A	A	100 mg bid	5	SECOND PM	37.5555555555556
A_10	10	Flu A	A	100 mg bid	6	FIRST AM	36.8888888888889
A_10	10	Flu A	A	100 mg bid	6	SECOND AM	36.9444444444444
A_10	10	Flu A	A	100 mg bid	6	FIRST PM	37.3333333333333
A_10	10	Flu A	A	100 mg bid	6	SECOND PM	37.1111111111111
A_10	10	Flu A	A	100 mg bid	7	FIRST AM	36.7777777777778
A_10	10	Flu A	A	100 mg bid	7	SECOND AM	37.1111111111111
A_10	10	Flu A	A	100 mg bid	7	FIRST PM	36.7777777777778
A_10	10	Flu A	A	100 mg bid	7	SECOND PM	37.3888888888889
A_10	10	Flu A	A	100 mg bid	8	FIRST AM	37
A_10	10	Flu A	A	100 mg bid	8	SECOND AM	37.1111111111111
A_10	10	Flu A	A	100 mg bid	8	FIRST PM	37.3333333333333
A_10	10	Flu A	A	100 mg bid	8	SECOND PM	37.3888888888889
A_10	10	Flu A	A	100 mg bid	9	AM	37.1666666666667
A_13	13	Flu A	A	100 mg bid	SCREENING	SCREENING	36.3333333333333
A_13	13	Flu A	A	100 mg bid	1	AM	36.6111111111111
A_13	13	Flu A	A	100 mg bid	1	PM	37.3333333333333
A_13	13	Flu A	A	100 mg bid	2	FIRST AM	37.4444444444444
A_13	13	Flu A	A	100 mg bid	2	SECOND AM	37
A_13	13	Flu A	A	100 mg bid	2	FIRST PM	37.3333333333333
A_13	13	Flu A	A	100 mg bid	2	SECOND PM	37.2222222222222
A_13	13	Flu A	A	100 mg bid	3	FIRST AM	36.5555555555556
A_13	13	Flu A	A	100 mg bid	3	SECOND AM	37.1111111111111
A_13	13	Flu A	A	100 mg bid	3	FIRST PM	37.1111111111111
A_13	13	Flu A	A	100 mg bid	3	SECOND PM	37.4444444444444
A_13	13	Flu A	A	100 mg bid	4	FIRST AM	36.8888888888889
A_13	13	Flu A	A	100 mg bid	4	SECOND AM	37
A_13	13	Flu A	A	100 mg bid	4	FIRST PM	37.4444444444444
A_13	13	Flu A	A	100 mg bid	4	SECOND PM	37.2222222222222
A_13	13	Flu A	A	100 mg bid	5	FIRST AM	36.2222222222222
A_13	13	Flu A	A	100 mg bid	5	SECOND AM	36.6666666666667
A_13	13	Flu A	A	100 mg bid	5	FIRST PM	37.3333333333333
A_13	13	Flu A	A	100 mg bid	5	SECOND PM	37.3333333333333
A_13	13	Flu A	A	100 mg bid	6	FIRST AM	36.6666666666667
A_13	13	Flu A	A	100 mg bid	6	SECOND AM	37
A_13	13	Flu A	A	100 mg bid	6	FIRST PM	37.6666666666667
A_13	13	Flu A	A	100 mg bid	6	SECOND PM	37.4444444444444
A_13	13	Flu A	A	100 mg bid	7	FIRST AM	36.6666666666667
A_13	13	Flu A	A	100 mg bid	7	SECOND AM	36.8888888888889
A_13	13	Flu A	A	100 mg bid	7	FIRST PM	36.8888888888889
A_13	13	Flu A	A	100 mg bid	7	SECOND PM	37.1111111111111
A_13	13	Flu A	A	100 mg bid	8	FIRST AM	36.8888888888889
A_13	13	Flu A	A	100 mg bid	8	SECOND AM	36.7777777777778
A_13	13	Flu A	A	100 mg bid	8	FIRST PM	36.8888888888889
A_13	13	Flu A	A	100 mg bid	8	SECOND PM	36.8888888888889
A_13	13	Flu A	A	100 mg bid	9	AM	36.8888888888889
A_19	19	Flu A	A	100 mg bid	SCREENING	SCREENING	36.2777777777778
A_19	19	Flu A	A	100 mg bid	1	AM	36.6666666666667
A_19	19	Flu A	A	100 mg bid	1	PM	36.5555555555556
A_19	19	Flu A	A	100 mg bid	2	FIRST AM	36
A_19	19	Flu A	A	100 mg bid	2	SECOND AM	36.5555555555556
A_19	19	Flu A	A	100 mg bid	2	FIRST PM	37.0555555555556
A_19	19	Flu A	A	100 mg bid	2	SECOND PM	36.6666666666667
A_19	19	Flu A	A	100 mg bid	3	FIRST AM	36
A_19	19	Flu A	A	100 mg bid	3	SECOND AM	36.4444444444444
A_19	19	Flu A	A	100 mg bid	3	FIRST PM	36.2222222222222
A_19	19	Flu A	A	100 mg bid	3	SECOND PM	36.7777777777778
A_19	19	Flu A	A	100 mg bid	4	FIRST AM	36
A_19	19	Flu A	A	100 mg bid	4	SECOND AM	36.4444444444444
A_19	19	Flu A	A	100 mg bid	4	FIRST PM	37
A_19	19	Flu A	A	100 mg bid	4	SECOND PM	37
A_19	19	Flu A	A	100 mg bid	5	FIRST AM	36.0555555555556
A_19	19	Flu A	A	100 mg bid	5	SECOND AM	36.3333333333333
A_19	19	Flu A	A	100 mg bid	5	FIRST PM	36.8888888888889
A_19	19	Flu A	A	100 mg bid	5	SECOND PM	36.5555555555556
A_19	19	Flu A	A	100 mg bid	6	FIRST AM	36
A_19	19	Flu A	A	100 mg bid	6	SECOND AM	36.3333333333333
A_19	19	Flu A	A	100 mg bid	6	FIRST PM	36.7777777777778
A_19	19	Flu A	A	100 mg bid	6	SECOND PM	36.6666666666667
A_19	19	Flu A	A	100 mg bid	7	FIRST AM	36
A_19	19	Flu A	A	100 mg bid	7	SECOND AM	36.3333333333333
A_19	19	Flu A	A	100 mg bid	7	FIRST PM	36.8888888888889
A_19	19	Flu A	A	100 mg bid	7	SECOND PM	36.7777777777778
A_19	19	Flu A	A	100 mg bid	8	FIRST AM	36.2222222222222
A_19	19	Flu A	A	100 mg bid	8	SECOND AM	36.5555555555556
A_19	19	Flu A	A	100 mg bid	8	FIRST PM	36.7777777777778
A_19	19	Flu A	A	100 mg bid	8	SECOND PM	37
A_19	19	Flu A	A	100 mg bid	9	AM	35.7777777777778
A_24	24	Flu A	A	100 mg bid	SCREENING	SCREENING	35.8888888888889
A_24	24	Flu A	A	100 mg bid	1	AM	36.8888888888889
A_24	24	Flu A	A	100 mg bid	1	PM	36.7777777777778
A_24	24	Flu A	A	100 mg bid	2	FIRST AM	36.7777777777778
A_24	24	Flu A	A	100 mg bid	2	SECOND AM	35.6666666666667
A_24	24	Flu A	A	100 mg bid	2	FIRST PM	36.8888888888889
A_24	24	Flu A	A	100 mg bid	2	SECOND PM	36.7777777777778
A_24	24	Flu A	A	100 mg bid	3	FIRST AM	36.6666666666667
A_24	24	Flu A	A	100 mg bid	3	SECOND AM	36.6666666666667
A_24	24	Flu A	A	100 mg bid	3	FIRST PM	36.7777777777778
A_24	24	Flu A	A	100 mg bid	3	SECOND PM	36.6666666666667
A_24	24	Flu A	A	100 mg bid	4	FIRST AM	36.3333333333333
A_24	24	Flu A	A	100 mg bid	4	SECOND AM	36.4444444444444
A_24	24	Flu A	A	100 mg bid	4	FIRST PM	36.8888888888889
A_24	24	Flu A	A	100 mg bid	4	SECOND PM	36.7777777777778
A_24	24	Flu A	A	100 mg bid	5	FIRST AM	36.1111111111111
A_24	24	Flu A	A	100 mg bid	5	SECOND AM	36.6666666666667
A_24	24	Flu A	A	100 mg bid	5	FIRST PM	36.7777777777778
A_24	24	Flu A	A	100 mg bid	5	SECOND PM	36.8888888888889
A_24	24	Flu A	A	100 mg bid	6	FIRST AM	36.5555555555556
A_24	24	Flu A	A	100 mg bid	6	SECOND AM	36.6666666666667
A_24	24	Flu A	A	100 mg bid	6	FIRST PM	36.7777777777778
A_24	24	Flu A	A	100 mg bid	6	SECOND PM	36.8888888888889
A_24	24	Flu A	A	100 mg bid	7	FIRST AM	36.1111111111111
A_24	24	Flu A	A	100 mg bid	7	SECOND AM	36.7777777777778
A_24	24	Flu A	A	100 mg bid	7	FIRST PM	36.4444444444444
A_24	24	Flu A	A	100 mg bid	7	SECOND PM	36.7777777777778
A_24	24	Flu A	A	100 mg bid	8	FIRST AM	36.1111111111111
A_24	24	Flu A	A	100 mg bid	8	SECOND AM	36.5555555555556
A_24	24	Flu A	A	100 mg bid	8	FIRST PM	36.3333333333333
A_24	24	Flu A	A	100 mg bid	8	SECOND PM	36.5555555555556
A_24	24	Flu A	A	100 mg bid	9	AM	36.2222222222222
A_29	29	Flu A	A	100 mg bid	SCREENING	SCREENING	36.3888888888889
A_29	29	Flu A	A	100 mg bid	1	AM	36.9444444444444
A_29	29	Flu A	A	100 mg bid	1	PM	36.8888888888889
A_29	29	Flu A	A	100 mg bid	2	FIRST AM	37
A_29	29	Flu A	A	100 mg bid	2	SECOND AM	36.5555555555556
A_29	29	Flu A	A	100 mg bid	2	FIRST PM	36.6666666666667
A_29	29	Flu A	A	100 mg bid	2	SECOND PM	36.6666666666667
A_29	29	Flu A	A	100 mg bid	3	FIRST AM	36.5555555555556
A_29	29	Flu A	A	100 mg bid	3	SECOND AM	36.5555555555556
A_29	29	Flu A	A	100 mg bid	3	FIRST PM	36.7777777777778
A_29	29	Flu A	A	100 mg bid	3	SECOND PM	36.7777777777778
A_29	29	Flu A	A	100 mg bid	4	FIRST AM	36.7777777777778
A_29	29	Flu A	A	100 mg bid	4	SECOND AM	36.7777777777778
A_29	29	Flu A	A	100 mg bid	4	FIRST PM	37.2222222222222
A_29	29	Flu A	A	100 mg bid	4	SECOND PM	37
A_29	29	Flu A	A	100 mg bid	5	FIRST AM	36.3333333333333
A_29	29	Flu A	A	100 mg bid	5	SECOND AM	36.5555555555556
A_29	29	Flu A	A	100 mg bid	5	FIRST PM	36.8888888888889
A_29	29	Flu A	A	100 mg bid	5	SECOND PM	36.7777777777778
A_29	29	Flu A	A	100 mg bid	6	FIRST AM	36.3333333333333
A_29	29	Flu A	A	100 mg bid	6	SECOND AM	36.6666666666667
A_29	29	Flu A	A	100 mg bid	6	FIRST PM	37
A_29	29	Flu A	A	100 mg bid	6	SECOND PM	37
A_29	29	Flu A	A	100 mg bid	7	FIRST AM	36.3333333333333
A_29	29	Flu A	A	100 mg bid	7	SECOND AM	36.9444444444444
A_29	29	Flu A	A	100 mg bid	7	FIRST PM	36.8888888888889
A_29	29	Flu A	A	100 mg bid	7	SECOND PM	36.8333333333333
A_29	29	Flu A	A	100 mg bid	8	FIRST AM	36.3333333333333
A_29	29	Flu A	A	100 mg bid	8	SECOND AM	36.5555555555556
A_29	29	Flu A	A	100 mg bid	8	FIRST PM	36.4444444444444
A_29	29	Flu A	A	100 mg bid	8	SECOND PM	36.4444444444444
A_29	29	Flu A	A	100 mg bid	9	AM	36.5555555555556
A_31	31	Flu A	A	100 mg bid	SCREENING	SCREENING	36.7777777777778
A_31	31	Flu A	A	100 mg bid	1	AM	36.8333333333333
A_31	31	Flu A	A	100 mg bid	1	PM	37.1666666666667
A_31	31	Flu A	A	100 mg bid	2	FIRST AM	37.1111111111111
A_31	31	Flu A	A	100 mg bid	2	SECOND AM	36.6666666666667
A_31	31	Flu A	A	100 mg bid	2	FIRST PM	37.2222222222222
A_31	31	Flu A	A	100 mg bid	2	SECOND PM	37.2777777777778
A_31	31	Flu A	A	100 mg bid	3	FIRST AM	37.3333333333333
A_31	31	Flu A	A	100 mg bid	3	SECOND AM	36.8888888888889
A_31	31	Flu A	A	100 mg bid	3	FIRST PM	37.5555555555556
A_31	31	Flu A	A	100 mg bid	3	SECOND PM	37.3333333333333
A_31	31	Flu A	A	100 mg bid	4	FIRST AM	36.8333333333333
A_31	31	Flu A	A	100 mg bid	4	SECOND AM	36.7222222222222
A_31	31	Flu A	A	100 mg bid	4	FIRST PM	37.0555555555556
A_31	31	Flu A	A	100 mg bid	4	SECOND PM	37.1666666666667
A_31	31	Flu A	A	100 mg bid	5	FIRST AM	36.8888888888889
A_31	31	Flu A	A	100 mg bid	5	SECOND AM	36.8888888888889
A_31	31	Flu A	A	100 mg bid	5	FIRST PM	36.7222222222222
A_31	31	Flu A	A	100 mg bid	5	SECOND PM	37.2777777777778
A_31	31	Flu A	A	100 mg bid	6	FIRST AM	36.5555555555556
A_31	31	Flu A	A	100 mg bid	6	SECOND AM	36.5555555555556
A_31	31	Flu A	A	100 mg bid	6	FIRST PM	37.1666666666667
A_31	31	Flu A	A	100 mg bid	6	SECOND PM	37.3333333333333
A_31	31	Flu A	A	100 mg bid	7	FIRST AM	36.5
A_31	31	Flu A	A	100 mg bid	7	SECOND AM	36.8888888888889
A_31	31	Flu A	A	100 mg bid	7	FIRST PM	37
A_31	31	Flu A	A	100 mg bid	7	SECOND PM	36.9444444444444
A_31	31	Flu A	A	100 mg bid	8	FIRST AM	36.6666666666667
A_31	31	Flu A	A	100 mg bid	8	SECOND AM	36.6666666666667
A_31	31	Flu A	A	100 mg bid	8	FIRST PM	36.9444444444444
A_31	31	Flu A	A	100 mg bid	8	SECOND PM	37.4444444444444
A_31	31	Flu A	A	100 mg bid	9	AM	36.6666666666667
A_39	39	Flu A	A	100 mg bid	SCREENING	SCREENING	36.5
A_39	39	Flu A	A	100 mg bid	1	AM	37
A_39	39	Flu A	A	100 mg bid	1	PM	37
A_39	39	Flu A	A	100 mg bid	2	FIRST AM	37.1111111111111
A_39	39	Flu A	A	100 mg bid	2	SECOND AM	36.1111111111111
A_39	39	Flu A	A	100 mg bid	2	FIRST PM	36.7777777777778
A_39	39	Flu A	A	100 mg bid	2	SECOND PM	36.7777777777778
A_39	39	Flu A	A	100 mg bid	3	FIRST AM	37.3333333333333
A_39	39	Flu A	A	100 mg bid	3	SECOND AM	38.3888888888889
A_39	39	Flu A	A	100 mg bid	3	FIRST PM	39.3888888888889
A_39	39	Flu A	A	100 mg bid	3	SECOND PM	38.4444444444444
A_39	39	Flu A	A	100 mg bid	4	FIRST AM	38.3333333333333
A_39	39	Flu A	A	100 mg bid	4	SECOND AM	37.8333333333333
A_39	39	Flu A	A	100 mg bid	4	FIRST PM	38.3333333333333
A_39	39	Flu A	A	100 mg bid	4	SECOND PM	36.6666666666667
A_39	39	Flu A	A	100 mg bid	5	FIRST AM	36.6666666666667
A_39	39	Flu A	A	100 mg bid	5	SECOND AM	36.7222222222222
A_39	39	Flu A	A	100 mg bid	5	FIRST PM	36.5555555555556
A_39	39	Flu A	A	100 mg bid	5	SECOND PM	36.7777777777778
A_39	39	Flu A	A	100 mg bid	6	FIRST AM	36.7777777777778
A_39	39	Flu A	A	100 mg bid	6	SECOND AM	36.7777777777778
A_39	39	Flu A	A	100 mg bid	6	FIRST PM	36.7777777777778
A_39	39	Flu A	A	100 mg bid	6	SECOND PM	36.7777777777778
A_39	39	Flu A	A	100 mg bid	7	FIRST AM	36.7777777777778
A_39	39	Flu A	A	100 mg bid	7	SECOND AM	36.7777777777778
A_39	39	Flu A	A	100 mg bid	7	FIRST PM	36.6666666666667
A_39	39	Flu A	A	100 mg bid	7	SECOND PM	36.7777777777778
A_39	39	Flu A	A	100 mg bid	8	FIRST AM	36.7777777777778
A_39	39	Flu A	A	100 mg bid	8	SECOND AM	36.5555555555556
A_39	39	Flu A	A	100 mg bid	8	FIRST PM	36.5555555555556
A_39	39	Flu A	A	100 mg bid	8	SECOND PM	36.6666666666667
A_39	39	Flu A	A	100 mg bid	9	AM	36.0555555555556
A_42	42	Flu A	A	100 mg bid	SCREENING	SCREENING	36.6666666666667
A_42	42	Flu A	A	100 mg bid	1	AM	37.0555555555556
A_42	42	Flu A	A	100 mg bid	1	PM	37
A_42	42	Flu A	A	100 mg bid	2	FIRST AM	37
A_42	42	Flu A	A	100 mg bid	2	SECOND AM	36.8888888888889
A_42	42	Flu A	A	100 mg bid	2	FIRST PM	36.8888888888889
A_42	42	Flu A	A	100 mg bid	2	SECOND PM	36.8888888888889
A_42	42	Flu A	A	100 mg bid	3	FIRST AM	36.8888888888889
A_42	42	Flu A	A	100 mg bid	3	SECOND AM	36.8333333333333
A_42	42	Flu A	A	100 mg bid	3	FIRST PM	36.4444444444444
A_42	42	Flu A	A	100 mg bid	3	SECOND PM	36.7777777777778
A_42	42	Flu A	A	100 mg bid	4	FIRST AM	35.7777777777778
A_42	42	Flu A	A	100 mg bid	4	SECOND AM	36
A_42	42	Flu A	A	100 mg bid	4	FIRST PM	36.6111111111111
A_42	42	Flu A	A	100 mg bid	4	SECOND PM	37
A_42	42	Flu A	A	100 mg bid	5	FIRST AM	36
A_42	42	Flu A	A	100 mg bid	5	SECOND AM	35.8888888888889
A_42	42	Flu A	A	100 mg bid	5	FIRST PM	36.6666666666667
A_42	42	Flu A	A	100 mg bid	5	SECOND PM	36.7777777777778
A_42	42	Flu A	A	100 mg bid	6	FIRST AM	36
A_42	42	Flu A	A	100 mg bid	6	SECOND AM	35.7777777777778
A_42	42	Flu A	A	100 mg bid	6	FIRST PM	36.3333333333333
A_42	42	Flu A	A	100 mg bid	6	SECOND PM	36.4444444444444
A_42	42	Flu A	A	100 mg bid	7	FIRST AM	36.4444444444444
A_42	42	Flu A	A	100 mg bid	7	SECOND AM	35.7777777777778
A_42	42	Flu A	A	100 mg bid	7	FIRST PM	36.3333333333333
A_42	42	Flu A	A	100 mg bid	7	SECOND PM	37.1111111111111
A_42	42	Flu A	A	100 mg bid	8	FIRST AM	35.8888888888889
A_42	42	Flu A	A	100 mg bid	8	SECOND AM	35.8333333333333
A_42	42	Flu A	A	100 mg bid	8	FIRST PM	35.8888888888889
A_42	42	Flu A	A	100 mg bid	8	SECOND PM	37.0555555555556
A_42	42	Flu A	A	100 mg bid	9	AM	36.0555555555556
A_47	47	Flu A	A	100 mg bid	SCREENING	SCREENING	36.8888888888889
A_47	47	Flu A	A	100 mg bid	1	AM	36.0555555555556
A_47	47	Flu A	A	100 mg bid	1	PM	37
A_47	47	Flu A	A	100 mg bid	2	FIRST AM	36.6666666666667
A_47	47	Flu A	A	100 mg bid	2	SECOND AM	37.0555555555556
A_47	47	Flu A	A	100 mg bid	2	FIRST PM	37
A_47	47	Flu A	A	100 mg bid	2	SECOND PM	36.6666666666667
A_47	47	Flu A	A	100 mg bid	3	FIRST AM	36.3333333333333
A_47	47	Flu A	A	100 mg bid	3	SECOND AM	37
A_47	47	Flu A	A	100 mg bid	3	FIRST PM	36.6666666666667
A_47	47	Flu A	A	100 mg bid	3	SECOND PM	37
A_47	47	Flu A	A	100 mg bid	4	FIRST AM	36.5555555555556
A_47	47	Flu A	A	100 mg bid	4	SECOND AM	36.5555555555556
A_47	47	Flu A	A	100 mg bid	4	FIRST PM	37.2222222222222
A_47	47	Flu A	A	100 mg bid	4	SECOND PM	37.2222222222222
A_47	47	Flu A	A	100 mg bid	5	FIRST AM	36.4444444444444
A_47	47	Flu A	A	100 mg bid	5	SECOND AM	36.7777777777778
A_47	47	Flu A	A	100 mg bid	5	FIRST PM	37
A_47	47	Flu A	A	100 mg bid	5	SECOND PM	37.2222222222222
A_47	47	Flu A	A	100 mg bid	6	FIRST AM	36.2222222222222
A_47	47	Flu A	A	100 mg bid	6	SECOND AM	36.7777777777778
A_47	47	Flu A	A	100 mg bid	6	FIRST PM	37.2222222222222
A_47	47	Flu A	A	100 mg bid	6	SECOND PM	37.4444444444444
A_47	47	Flu A	A	100 mg bid	7	FIRST AM	36.2222222222222
A_47	47	Flu A	A	100 mg bid	7	SECOND AM	37
A_47	47	Flu A	A	100 mg bid	7	FIRST PM	37.2222222222222
A_47	47	Flu A	A	100 mg bid	7	SECOND PM	37.3333333333333
A_47	47	Flu A	A	100 mg bid	8	FIRST AM	36.6666666666667
A_47	47	Flu A	A	100 mg bid	8	SECOND AM	37
A_47	47	Flu A	A	100 mg bid	8	FIRST PM	37.3333333333333
A_47	47	Flu A	A	100 mg bid	8	SECOND PM	37.3333333333333
A_47	47	Flu A	A	100 mg bid	9	AM	36.6666666666667
A_54	54	Flu A	A	100 mg bid	SCREENING	SCREENING	36.6111111111111
A_54	54	Flu A	A	100 mg bid	1	AM	36
A_54	54	Flu A	A	100 mg bid	1	PM	36.5555555555556
A_54	54	Flu A	A	100 mg bid	2	FIRST AM	36.1111111111111
A_54	54	Flu A	A	100 mg bid	2	SECOND AM	36.2222222222222
A_54	54	Flu A	A	100 mg bid	2	FIRST PM	36.2222222222222
A_54	54	Flu A	A	100 mg bid	2	SECOND PM	36.6111111111111
A_54	54	Flu A	A	100 mg bid	3	FIRST AM	35.6666666666667
A_54	54	Flu A	A	100 mg bid	3	SECOND AM	36.1111111111111
A_54	54	Flu A	A	100 mg bid	3	FIRST PM	36.6111111111111
A_54	54	Flu A	A	100 mg bid	3	SECOND PM	36.7777777777778
A_54	54	Flu A	A	100 mg bid	4	FIRST AM	35.6666666666667
A_54	54	Flu A	A	100 mg bid	4	SECOND AM	36.1111111111111
A_54	54	Flu A	A	100 mg bid	4	FIRST PM	36.2222222222222
A_54	54	Flu A	A	100 mg bid	4	SECOND PM	36.7222222222222
A_54	54	Flu A	A	100 mg bid	5	FIRST AM	36
A_54	54	Flu A	A	100 mg bid	5	SECOND AM	36.3333333333333
A_54	54	Flu A	A	100 mg bid	5	FIRST PM	36.7222222222222
A_54	54	Flu A	A	100 mg bid	5	SECOND PM	36.7777777777778
A_54	54	Flu A	A	100 mg bid	6	FIRST AM	35.7777777777778
A_54	54	Flu A	A	100 mg bid	6	SECOND AM	NA
A_54	54	Flu A	A	100 mg bid	6	FIRST PM	36.7777777777778
A_54	54	Flu A	A	100 mg bid	6	SECOND PM	36.7222222222222
A_54	54	Flu A	A	100 mg bid	7	FIRST AM	36.1666666666667
A_54	54	Flu A	A	100 mg bid	7	SECOND AM	36.2222222222222
A_54	54	Flu A	A	100 mg bid	7	FIRST PM	36.1666666666667
A_54	54	Flu A	A	100 mg bid	7	SECOND PM	36.3333333333333
A_54	54	Flu A	A	100 mg bid	8	FIRST AM	36.3333333333333
A_54	54	Flu A	A	100 mg bid	8	SECOND AM	36.4444444444444
A_54	54	Flu A	A	100 mg bid	8	FIRST PM	36.7222222222222
A_54	54	Flu A	A	100 mg bid	8	SECOND PM	36.3333333333333
A_54	54	Flu A	A	100 mg bid	9	AM	36.0555555555556
A_57	57	Flu A	A	100 mg bid	SCREENING	SCREENING	36.7777777777778
A_57	57	Flu A	A	100 mg bid	1	AM	35.8333333333333
A_57	57	Flu A	A	100 mg bid	1	PM	37.1111111111111
A_57	57	Flu A	A	100 mg bid	2	FIRST AM	37.1111111111111
A_57	57	Flu A	A	100 mg bid	2	SECOND AM	37
A_57	57	Flu A	A	100 mg bid	2	FIRST PM	37.0555555555556
A_57	57	Flu A	A	100 mg bid	2	SECOND PM	37.1111111111111
A_57	57	Flu A	A	100 mg bid	3	FIRST AM	36.7777777777778
A_57	57	Flu A	A	100 mg bid	3	SECOND AM	36.8888888888889
A_57	57	Flu A	A	100 mg bid	3	FIRST PM	37
A_57	57	Flu A	A	100 mg bid	3	SECOND PM	37.1111111111111
A_57	57	Flu A	A	100 mg bid	4	FIRST AM	36.3333333333333
A_57	57	Flu A	A	100 mg bid	4	SECOND AM	37.0555555555556
A_57	57	Flu A	A	100 mg bid	4	FIRST PM	37.1111111111111
A_57	57	Flu A	A	100 mg bid	4	SECOND PM	37.1111111111111
A_57	57	Flu A	A	100 mg bid	5	FIRST AM	36.5555555555556
A_57	57	Flu A	A	100 mg bid	5	SECOND AM	36.8888888888889
A_57	57	Flu A	A	100 mg bid	5	FIRST PM	36.9444444444444
A_57	57	Flu A	A	100 mg bid	5	SECOND PM	37.2222222222222
A_57	57	Flu A	A	100 mg bid	6	FIRST AM	36.3333333333333
A_57	57	Flu A	A	100 mg bid	6	SECOND AM	37.1111111111111
A_57	57	Flu A	A	100 mg bid	6	FIRST PM	37.1666666666667
A_57	57	Flu A	A	100 mg bid	6	SECOND PM	37.1111111111111
A_57	57	Flu A	A	100 mg bid	7	FIRST AM	36.4444444444444
A_57	57	Flu A	A	100 mg bid	7	SECOND AM	36.8888888888889
A_57	57	Flu A	A	100 mg bid	7	FIRST PM	37
A_57	57	Flu A	A	100 mg bid	7	SECOND PM	36.9444444444444
A_57	57	Flu A	A	100 mg bid	8	FIRST AM	36.5555555555556
A_57	57	Flu A	A	100 mg bid	8	SECOND AM	36.8888888888889
A_57	57	Flu A	A	100 mg bid	8	FIRST PM	37.0555555555556
A_57	57	Flu A	A	100 mg bid	8	SECOND PM	37.1111111111111
A_57	57	Flu A	A	100 mg bid	9	AM	36.7777777777778
A_64	64	Flu A	A	100 mg bid	SCREENING	SCREENING	36.2777777777778
A_64	64	Flu A	A	100 mg bid	1	AM	36.7777777777778
A_64	64	Flu A	A	100 mg bid	1	PM	36.7777777777778
A_64	64	Flu A	A	100 mg bid	2	FIRST AM	36.6666666666667
A_64	64	Flu A	A	100 mg bid	2	SECOND AM	36.8888888888889
A_64	64	Flu A	A	100 mg bid	2	FIRST PM	36.8888888888889
A_64	64	Flu A	A	100 mg bid	2	SECOND PM	36.8888888888889
A_64	64	Flu A	A	100 mg bid	3	FIRST AM	36.6666666666667
A_64	64	Flu A	A	100 mg bid	3	SECOND AM	36.7777777777778
A_64	64	Flu A	A	100 mg bid	3	FIRST PM	37.1111111111111
A_64	64	Flu A	A	100 mg bid	3	SECOND PM	37.3333333333333
A_64	64	Flu A	A	100 mg bid	4	FIRST AM	36.4444444444444
A_64	64	Flu A	A	100 mg bid	4	SECOND AM	36.6666666666667
A_64	64	Flu A	A	100 mg bid	4	FIRST PM	36.8888888888889
A_64	64	Flu A	A	100 mg bid	4	SECOND PM	37.2222222222222
A_64	64	Flu A	A	100 mg bid	5	FIRST AM	36.5555555555556
A_64	64	Flu A	A	100 mg bid	5	SECOND AM	36.4444444444444
A_64	64	Flu A	A	100 mg bid	5	FIRST PM	37.1111111111111
A_64	64	Flu A	A	100 mg bid	5	SECOND PM	36.4444444444444
A_64	64	Flu A	A	100 mg bid	6	FIRST AM	36.4444444444444
A_64	64	Flu A	A	100 mg bid	6	SECOND AM	36.8888888888889
A_64	64	Flu A	A	100 mg bid	6	FIRST PM	36.6666666666667
A_64	64	Flu A	A	100 mg bid	6	SECOND PM	36.7777777777778
A_64	64	Flu A	A	100 mg bid	7	FIRST AM	36.2222222222222
A_64	64	Flu A	A	100 mg bid	7	SECOND AM	36.7777777777778
A_64	64	Flu A	A	100 mg bid	7	FIRST PM	36.8888888888889
A_64	64	Flu A	A	100 mg bid	7	SECOND PM	37
A_64	64	Flu A	A	100 mg bid	8	FIRST AM	36.6666666666667
A_64	64	Flu A	A	100 mg bid	8	SECOND AM	36.6666666666667
A_64	64	Flu A	A	100 mg bid	8	FIRST PM	36.4444444444444
A_64	64	Flu A	A	100 mg bid	8	SECOND PM	36.7777777777778
A_64	64	Flu A	A	100 mg bid	9	AM	36
A_69	69	Flu A	A	100 mg bid	SCREENING	SCREENING	36.2222222222222
A_69	69	Flu A	A	100 mg bid	1	AM	36.5555555555556
A_69	69	Flu A	A	100 mg bid	1	PM	36.3333333333333
A_69	69	Flu A	A	100 mg bid	2	FIRST AM	36.2222222222222
A_69	69	Flu A	A	100 mg bid	2	SECOND AM	36.7777777777778
A_69	69	Flu A	A	100 mg bid	2	FIRST PM	36.8333333333333
A_69	69	Flu A	A	100 mg bid	2	SECOND PM	36.8888888888889
A_69	69	Flu A	A	100 mg bid	3	FIRST AM	36.8888888888889
A_69	69	Flu A	A	100 mg bid	3	SECOND AM	36.7777777777778
A_69	69	Flu A	A	100 mg bid	3	FIRST PM	36.8888888888889
A_69	69	Flu A	A	100 mg bid	3	SECOND PM	36.8888888888889
A_69	69	Flu A	A	100 mg bid	4	FIRST AM	36.8888888888889
A_69	69	Flu A	A	100 mg bid	4	SECOND AM	36.7777777777778
A_69	69	Flu A	A	100 mg bid	4	FIRST PM	36.8888888888889
A_69	69	Flu A	A	100 mg bid	4	SECOND PM	36.8888888888889
A_69	69	Flu A	A	100 mg bid	5	FIRST AM	36.7777777777778
A_69	69	Flu A	A	100 mg bid	5	SECOND AM	36.7777777777778
A_69	69	Flu A	A	100 mg bid	5	FIRST PM	37
A_69	69	Flu A	A	100 mg bid	5	SECOND PM	37
A_69	69	Flu A	A	100 mg bid	6	FIRST AM	36.8888888888889
A_69	69	Flu A	A	100 mg bid	6	SECOND AM	36
A_69	69	Flu A	A	100 mg bid	6	FIRST PM	37
A_69	69	Flu A	A	100 mg bid	6	SECOND PM	37
A_69	69	Flu A	A	100 mg bid	7	FIRST AM	37
A_69	69	Flu A	A	100 mg bid	7	SECOND AM	37
A_69	69	Flu A	A	100 mg bid	7	FIRST PM	37
A_69	69	Flu A	A	100 mg bid	7	SECOND PM	37.2222222222222
A_69	69	Flu A	A	100 mg bid	8	FIRST AM	37.2222222222222
A_69	69	Flu A	A	100 mg bid	8	SECOND AM	37.2222222222222
A_69	69	Flu A	A	100 mg bid	8	FIRST PM	37.2222222222222
A_69	69	Flu A	A	100 mg bid	8	SECOND PM	37.2222222222222
A_69	69	Flu A	A	100 mg bid	9	AM	37.2222222222222
A_74	74	Flu A	A	100 mg bid	SCREENING	SCREENING	37
A_74	74	Flu A	A	100 mg bid	1	AM	37.1666666666667
A_74	74	Flu A	A	100 mg bid	1	PM	36.6666666666667
A_74	74	Flu A	A	100 mg bid	2	FIRST AM	36.4444444444444
A_74	74	Flu A	A	100 mg bid	2	SECOND AM	36.6666666666667
A_74	74	Flu A	A	100 mg bid	2	FIRST PM	36.8888888888889
A_74	74	Flu A	A	100 mg bid	2	SECOND PM	36.4444444444444
A_74	74	Flu A	A	100 mg bid	3	FIRST AM	36.6666666666667
A_74	74	Flu A	A	100 mg bid	3	SECOND AM	36.7777777777778
A_74	74	Flu A	A	100 mg bid	3	FIRST PM	37.1111111111111
A_74	74	Flu A	A	100 mg bid	3	SECOND PM	37
A_74	74	Flu A	A	100 mg bid	4	FIRST AM	36.8888888888889
A_74	74	Flu A	A	100 mg bid	4	SECOND AM	37.1666666666667
A_74	74	Flu A	A	100 mg bid	4	FIRST PM	36.8888888888889
A_74	74	Flu A	A	100 mg bid	4	SECOND PM	36.6666666666667
A_74	74	Flu A	A	100 mg bid	5	FIRST AM	36.4444444444444
A_74	74	Flu A	A	100 mg bid	5	SECOND AM	36.8888888888889
A_74	74	Flu A	A	100 mg bid	5	FIRST PM	36.7777777777778
A_74	74	Flu A	A	100 mg bid	5	SECOND PM	36.8888888888889
A_74	74	Flu A	A	100 mg bid	6	FIRST AM	36.4444444444444
A_74	74	Flu A	A	100 mg bid	6	SECOND AM	36.8888888888889
A_74	74	Flu A	A	100 mg bid	6	FIRST PM	37.1111111111111
A_74	74	Flu A	A	100 mg bid	6	SECOND PM	36.7777777777778
A_74	74	Flu A	A	100 mg bid	7	FIRST AM	36.2222222222222
A_74	74	Flu A	A	100 mg bid	7	SECOND AM	36.8888888888889
A_74	74	Flu A	A	100 mg bid	7	FIRST PM	37.2222222222222
A_74	74	Flu A	A	100 mg bid	7	SECOND PM	36.7777777777778
A_74	74	Flu A	A	100 mg bid	8	FIRST AM	36.5555555555556
A_74	74	Flu A	A	100 mg bid	8	SECOND AM	37
A_74	74	Flu A	A	100 mg bid	8	FIRST PM	36.8888888888889
A_74	74	Flu A	A	100 mg bid	8	SECOND PM	36.8888888888889
A_74	74	Flu A	A	100 mg bid	9	AM	36.2222222222222
A_78	78	Flu A	A	100 mg bid	SCREENING	SCREENING	36.3333333333333
A_78	78	Flu A	A	100 mg bid	1	AM	36.2777777777778
A_78	78	Flu A	A	100 mg bid	1	PM	36.6666666666667
A_78	78	Flu A	A	100 mg bid	2	FIRST AM	36.2222222222222
A_78	78	Flu A	A	100 mg bid	2	SECOND AM	37.2222222222222
A_78	78	Flu A	A	100 mg bid	2	FIRST PM	36.7777777777778
A_78	78	Flu A	A	100 mg bid	2	SECOND PM	36.7777777777778
A_78	78	Flu A	A	100 mg bid	3	FIRST AM	36.2222222222222
A_78	78	Flu A	A	100 mg bid	3	SECOND AM	36.2222222222222
A_78	78	Flu A	A	100 mg bid	3	FIRST PM	36.5555555555556
A_78	78	Flu A	A	100 mg bid	3	SECOND PM	36.2222222222222
A_78	78	Flu A	A	100 mg bid	4	FIRST AM	36.2222222222222
A_78	78	Flu A	A	100 mg bid	4	SECOND AM	36.2222222222222
A_78	78	Flu A	A	100 mg bid	4	FIRST PM	36.4444444444444
A_78	78	Flu A	A	100 mg bid	4	SECOND PM	36.5555555555556
A_78	78	Flu A	A	100 mg bid	5	FIRST AM	36.6111111111111
A_78	78	Flu A	A	100 mg bid	5	SECOND AM	36.5
A_78	78	Flu A	A	100 mg bid	5	FIRST PM	36.3333333333333
A_78	78	Flu A	A	100 mg bid	5	SECOND PM	36.8888888888889
A_78	78	Flu A	A	100 mg bid	6	FIRST AM	36.3333333333333
A_78	78	Flu A	A	100 mg bid	6	SECOND AM	36.3333333333333
A_78	78	Flu A	A	100 mg bid	6	FIRST PM	36.3333333333333
A_78	78	Flu A	A	100 mg bid	6	SECOND PM	36.6666666666667
A_78	78	Flu A	A	100 mg bid	7	FIRST AM	36.1111111111111
A_78	78	Flu A	A	100 mg bid	7	SECOND AM	36.3333333333333
A_78	78	Flu A	A	100 mg bid	7	FIRST PM	36.3333333333333
A_78	78	Flu A	A	100 mg bid	7	SECOND PM	36.6666666666667
A_78	78	Flu A	A	100 mg bid	8	FIRST AM	36.1111111111111
A_78	78	Flu A	A	100 mg bid	8	SECOND AM	36.3333333333333
A_78	78	Flu A	A	100 mg bid	8	FIRST PM	36.6111111111111
A_78	78	Flu A	A	100 mg bid	8	SECOND PM	36.6111111111111
A_78	78	Flu A	A	100 mg bid	9	AM	NA
A_5	5	Flu A	A	200 mg bid	SCREENING	SCREENING	36.7222222222222
A_5	5	Flu A	A	200 mg bid	1	AM	36
A_5	5	Flu A	A	200 mg bid	1	PM	36.7777777777778
A_5	5	Flu A	A	200 mg bid	2	FIRST AM	35.6666666666667
A_5	5	Flu A	A	200 mg bid	2	SECOND AM	35.5555555555556
A_5	5	Flu A	A	200 mg bid	2	FIRST PM	36.7222222222222
A_5	5	Flu A	A	200 mg bid	2	SECOND PM	36.7777777777778
A_5	5	Flu A	A	200 mg bid	3	FIRST AM	36.7777777777778
A_5	5	Flu A	A	200 mg bid	3	SECOND AM	36.5555555555556
A_5	5	Flu A	A	200 mg bid	3	FIRST PM	36.6666666666667
A_5	5	Flu A	A	200 mg bid	3	SECOND PM	37.3333333333333
A_5	5	Flu A	A	200 mg bid	4	FIRST AM	36.3333333333333
A_5	5	Flu A	A	200 mg bid	4	SECOND AM	36.5555555555556
A_5	5	Flu A	A	200 mg bid	4	FIRST PM	36.7777777777778
A_5	5	Flu A	A	200 mg bid	4	SECOND PM	36.8888888888889
A_5	5	Flu A	A	200 mg bid	5	FIRST AM	36
A_5	5	Flu A	A	200 mg bid	5	SECOND AM	36.4444444444444
A_5	5	Flu A	A	200 mg bid	5	FIRST PM	36.7777777777778
A_5	5	Flu A	A	200 mg bid	5	SECOND PM	37.2222222222222
A_5	5	Flu A	A	200 mg bid	6	FIRST AM	36.2222222222222
A_5	5	Flu A	A	200 mg bid	6	SECOND AM	36.6666666666667
A_5	5	Flu A	A	200 mg bid	6	FIRST PM	37.1111111111111
A_5	5	Flu A	A	200 mg bid	6	SECOND PM	37
A_5	5	Flu A	A	200 mg bid	7	FIRST AM	36.1111111111111
A_5	5	Flu A	A	200 mg bid	7	SECOND AM	36.4444444444444
A_5	5	Flu A	A	200 mg bid	7	FIRST PM	36.5555555555556
A_5	5	Flu A	A	200 mg bid	7	SECOND PM	36.7777777777778
A_5	5	Flu A	A	200 mg bid	8	FIRST AM	36.2222222222222
A_5	5	Flu A	A	200 mg bid	8	SECOND AM	36.1111111111111
A_5	5	Flu A	A	200 mg bid	8	FIRST PM	36.7777777777778
A_5	5	Flu A	A	200 mg bid	8	SECOND PM	36.5555555555556
A_5	5	Flu A	A	200 mg bid	9	AM	36.6666666666667
A_6	6	Flu A	A	200 mg bid	SCREENING	SCREENING	36
A_6	6	Flu A	A	200 mg bid	1	AM	35.8333333333333
A_6	6	Flu A	A	200 mg bid	1	PM	37.2222222222222
A_6	6	Flu A	A	200 mg bid	2	FIRST AM	35.8333333333333
A_6	6	Flu A	A	200 mg bid	2	SECOND AM	36.2222222222222
A_6	6	Flu A	A	200 mg bid	2	FIRST PM	36.6666666666667
A_6	6	Flu A	A	200 mg bid	2	SECOND PM	36.5555555555556
A_6	6	Flu A	A	200 mg bid	3	FIRST AM	35.8888888888889
A_6	6	Flu A	A	200 mg bid	3	SECOND AM	36.6666666666667
A_6	6	Flu A	A	200 mg bid	3	FIRST PM	36.6111111111111
A_6	6	Flu A	A	200 mg bid	3	SECOND PM	36.6111111111111
A_6	6	Flu A	A	200 mg bid	4	FIRST AM	35.6111111111111
A_6	6	Flu A	A	200 mg bid	4	SECOND AM	36.2222222222222
A_6	6	Flu A	A	200 mg bid	4	FIRST PM	36.6666666666667
A_6	6	Flu A	A	200 mg bid	4	SECOND PM	36.8333333333333
A_6	6	Flu A	A	200 mg bid	5	FIRST AM	36.8888888888889
A_6	6	Flu A	A	200 mg bid	5	SECOND AM	36.5555555555556
A_6	6	Flu A	A	200 mg bid	5	FIRST PM	36.6666666666667
A_6	6	Flu A	A	200 mg bid	5	SECOND PM	36.9444444444444
A_6	6	Flu A	A	200 mg bid	6	FIRST AM	36.2222222222222
A_6	6	Flu A	A	200 mg bid	6	SECOND AM	36.4444444444444
A_6	6	Flu A	A	200 mg bid	6	FIRST PM	37
A_6	6	Flu A	A	200 mg bid	6	SECOND PM	37
A_6	6	Flu A	A	200 mg bid	7	FIRST AM	36
A_6	6	Flu A	A	200 mg bid	7	SECOND AM	36.3333333333333
A_6	6	Flu A	A	200 mg bid	7	FIRST PM	36.6666666666667
A_6	6	Flu A	A	200 mg bid	7	SECOND PM	37
A_6	6	Flu A	A	200 mg bid	8	FIRST AM	36.1111111111111
A_6	6	Flu A	A	200 mg bid	8	SECOND AM	36.2222222222222
A_6	6	Flu A	A	200 mg bid	8	FIRST PM	36.8888888888889
A_6	6	Flu A	A	200 mg bid	8	SECOND PM	37
A_6	6	Flu A	A	200 mg bid	9	AM	36.2222222222222
A_14	14	Flu A	A	200 mg bid	SCREENING	SCREENING	NA
A_14	14	Flu A	A	200 mg bid	1	AM	36.5555555555556
A_14	14	Flu A	A	200 mg bid	1	PM	37
A_14	14	Flu A	A	200 mg bid	2	FIRST AM	36.4444444444444
A_14	14	Flu A	A	200 mg bid	2	SECOND AM	36.6666666666667
A_14	14	Flu A	A	200 mg bid	2	FIRST PM	36.8888888888889
A_14	14	Flu A	A	200 mg bid	2	SECOND PM	37.1111111111111
A_14	14	Flu A	A	200 mg bid	3	FIRST AM	37
A_14	14	Flu A	A	200 mg bid	3	SECOND AM	37.1111111111111
A_14	14	Flu A	A	200 mg bid	3	FIRST PM	37.2222222222222
A_14	14	Flu A	A	200 mg bid	3	SECOND PM	37.1111111111111
A_14	14	Flu A	A	200 mg bid	4	FIRST AM	36.6666666666667
A_14	14	Flu A	A	200 mg bid	4	SECOND AM	36.4444444444444
A_14	14	Flu A	A	200 mg bid	4	FIRST PM	36.8888888888889
A_14	14	Flu A	A	200 mg bid	4	SECOND PM	37
A_14	14	Flu A	A	200 mg bid	5	FIRST AM	37.1111111111111
A_14	14	Flu A	A	200 mg bid	5	SECOND AM	37.1111111111111
A_14	14	Flu A	A	200 mg bid	5	FIRST PM	36.8888888888889
A_14	14	Flu A	A	200 mg bid	5	SECOND PM	36.8888888888889
A_14	14	Flu A	A	200 mg bid	6	FIRST AM	37
A_14	14	Flu A	A	200 mg bid	6	SECOND AM	36.6666666666667
A_14	14	Flu A	A	200 mg bid	6	FIRST PM	36.7777777777778
A_14	14	Flu A	A	200 mg bid	6	SECOND PM	36.7777777777778
A_14	14	Flu A	A	200 mg bid	7	FIRST AM	36.8888888888889
A_14	14	Flu A	A	200 mg bid	7	SECOND AM	36.7777777777778
A_14	14	Flu A	A	200 mg bid	7	FIRST PM	36.7777777777778
A_14	14	Flu A	A	200 mg bid	7	SECOND PM	36.7777777777778
A_14	14	Flu A	A	200 mg bid	8	FIRST AM	36.7777777777778
A_14	14	Flu A	A	200 mg bid	8	SECOND AM	36.8888888888889
A_14	14	Flu A	A	200 mg bid	8	FIRST PM	36.6666666666667
A_14	14	Flu A	A	200 mg bid	8	SECOND PM	36.5555555555556
A_14	14	Flu A	A	200 mg bid	9	AM	36.4444444444444
A_17	17	Flu A	A	200 mg bid	SCREENING	SCREENING	35.7222222222222
A_17	17	Flu A	A	200 mg bid	1	AM	36.7222222222222
A_17	17	Flu A	A	200 mg bid	1	PM	37.1111111111111
A_17	17	Flu A	A	200 mg bid	2	FIRST AM	37.1666666666667
A_17	17	Flu A	A	200 mg bid	2	SECOND AM	37
A_17	17	Flu A	A	200 mg bid	2	FIRST PM	37
A_17	17	Flu A	A	200 mg bid	2	SECOND PM	37.1111111111111
A_17	17	Flu A	A	200 mg bid	3	FIRST AM	37
A_17	17	Flu A	A	200 mg bid	3	SECOND AM	36.8888888888889
A_17	17	Flu A	A	200 mg bid	3	FIRST PM	37
A_17	17	Flu A	A	200 mg bid	3	SECOND PM	37.1111111111111
A_17	17	Flu A	A	200 mg bid	4	FIRST AM	36.5555555555556
A_17	17	Flu A	A	200 mg bid	4	SECOND AM	36.7777777777778
A_17	17	Flu A	A	200 mg bid	4	FIRST PM	37
A_17	17	Flu A	A	200 mg bid	4	SECOND PM	37.1111111111111
A_17	17	Flu A	A	200 mg bid	5	FIRST AM	36.6666666666667
A_17	17	Flu A	A	200 mg bid	5	SECOND AM	36.6666666666667
A_17	17	Flu A	A	200 mg bid	5	FIRST PM	36.7777777777778
A_17	17	Flu A	A	200 mg bid	5	SECOND PM	37.1111111111111
A_17	17	Flu A	A	200 mg bid	6	FIRST AM	36.6666666666667
A_17	17	Flu A	A	200 mg bid	6	SECOND AM	36.7777777777778
A_17	17	Flu A	A	200 mg bid	6	FIRST PM	37.1111111111111
A_17	17	Flu A	A	200 mg bid	6	SECOND PM	37.1666666666667
A_17	17	Flu A	A	200 mg bid	7	FIRST AM	36.7777777777778
A_17	17	Flu A	A	200 mg bid	7	SECOND AM	36.7777777777778
A_17	17	Flu A	A	200 mg bid	7	FIRST PM	37
A_17	17	Flu A	A	200 mg bid	7	SECOND PM	37.1111111111111
A_17	17	Flu A	A	200 mg bid	8	FIRST AM	36.1111111111111
A_17	17	Flu A	A	200 mg bid	8	SECOND AM	36.5555555555556
A_17	17	Flu A	A	200 mg bid	8	FIRST PM	37
A_17	17	Flu A	A	200 mg bid	8	SECOND PM	37.1111111111111
A_17	17	Flu A	A	200 mg bid	9	AM	36.6666666666667
A_22	22	Flu A	A	200 mg bid	SCREENING	SCREENING	36.5555555555556
A_22	22	Flu A	A	200 mg bid	1	AM	36.3333333333333
A_22	22	Flu A	A	200 mg bid	1	PM	36.8888888888889
A_22	22	Flu A	A	200 mg bid	2	FIRST AM	36
A_22	22	Flu A	A	200 mg bid	2	SECOND AM	36
A_22	22	Flu A	A	200 mg bid	2	FIRST PM	36.7777777777778
A_22	22	Flu A	A	200 mg bid	2	SECOND PM	36.5555555555556
A_22	22	Flu A	A	200 mg bid	3	FIRST AM	36.0555555555556
A_22	22	Flu A	A	200 mg bid	3	SECOND AM	36.3333333333333
A_22	22	Flu A	A	200 mg bid	3	FIRST PM	37.1111111111111
A_22	22	Flu A	A	200 mg bid	3	SECOND PM	36.5555555555556
A_22	22	Flu A	A	200 mg bid	4	FIRST AM	36.5555555555556
A_22	22	Flu A	A	200 mg bid	4	SECOND AM	36.4444444444444
A_22	22	Flu A	A	200 mg bid	4	FIRST PM	37.1111111111111
A_22	22	Flu A	A	200 mg bid	4	SECOND PM	36.6666666666667
A_22	22	Flu A	A	200 mg bid	5	FIRST AM	36
A_22	22	Flu A	A	200 mg bid	5	SECOND AM	36.6666666666667
A_22	22	Flu A	A	200 mg bid	5	FIRST PM	37
A_22	22	Flu A	A	200 mg bid	5	SECOND PM	37.3333333333333
A_22	22	Flu A	A	200 mg bid	6	FIRST AM	36.1111111111111
A_22	22	Flu A	A	200 mg bid	6	SECOND AM	36.7777777777778
A_22	22	Flu A	A	200 mg bid	6	FIRST PM	37.1111111111111
A_22	22	Flu A	A	200 mg bid	6	SECOND PM	37.1111111111111
A_22	22	Flu A	A	200 mg bid	7	FIRST AM	37.1111111111111
A_22	22	Flu A	A	200 mg bid	7	SECOND AM	37.1111111111111
A_22	22	Flu A	A	200 mg bid	7	FIRST PM	36.7777777777778
A_22	22	Flu A	A	200 mg bid	7	SECOND PM	36.5555555555556
A_22	22	Flu A	A	200 mg bid	8	FIRST AM	36.1111111111111
A_22	22	Flu A	A	200 mg bid	8	SECOND AM	36.5555555555556
A_22	22	Flu A	A	200 mg bid	8	FIRST PM	36.4444444444444
A_22	22	Flu A	A	200 mg bid	8	SECOND PM	37.1111111111111
A_22	22	Flu A	A	200 mg bid	9	AM	36.3333333333333
A_27	27	Flu A	A	200 mg bid	SCREENING	SCREENING	36.6111111111111
A_27	27	Flu A	A	200 mg bid	1	AM	36.8888888888889
A_27	27	Flu A	A	200 mg bid	1	PM	36.2222222222222
A_27	27	Flu A	A	200 mg bid	2	FIRST AM	37
A_27	27	Flu A	A	200 mg bid	2	SECOND AM	36.9444444444444
A_27	27	Flu A	A	200 mg bid	2	FIRST PM	36.9444444444444
A_27	27	Flu A	A	200 mg bid	2	SECOND PM	36.9444444444444
A_27	27	Flu A	A	200 mg bid	3	FIRST AM	37
A_27	27	Flu A	A	200 mg bid	3	SECOND AM	37
A_27	27	Flu A	A	200 mg bid	3	FIRST PM	37
A_27	27	Flu A	A	200 mg bid	3	SECOND PM	37
A_27	27	Flu A	A	200 mg bid	4	FIRST AM	37
A_27	27	Flu A	A	200 mg bid	4	SECOND AM	37
A_27	27	Flu A	A	200 mg bid	4	FIRST PM	37
A_27	27	Flu A	A	200 mg bid	4	SECOND PM	37
A_27	27	Flu A	A	200 mg bid	5	FIRST AM	37
A_27	27	Flu A	A	200 mg bid	5	SECOND AM	37
A_27	27	Flu A	A	200 mg bid	5	FIRST PM	37
A_27	27	Flu A	A	200 mg bid	5	SECOND PM	37
A_27	27	Flu A	A	200 mg bid	6	FIRST AM	37
A_27	27	Flu A	A	200 mg bid	6	SECOND AM	37
A_27	27	Flu A	A	200 mg bid	6	FIRST PM	37
A_27	27	Flu A	A	200 mg bid	6	SECOND PM	37
A_27	27	Flu A	A	200 mg bid	7	FIRST AM	37
A_27	27	Flu A	A	200 mg bid	7	SECOND AM	36.8888888888889
A_27	27	Flu A	A	200 mg bid	7	FIRST PM	37
A_27	27	Flu A	A	200 mg bid	7	SECOND PM	37
A_27	27	Flu A	A	200 mg bid	8	FIRST AM	37
A_27	27	Flu A	A	200 mg bid	8	SECOND AM	37
A_27	27	Flu A	A	200 mg bid	8	FIRST PM	37
A_27	27	Flu A	A	200 mg bid	8	SECOND PM	37
A_27	27	Flu A	A	200 mg bid	9	AM	37
A_34	34	Flu A	A	200 mg bid	SCREENING	SCREENING	36.8888888888889
A_34	34	Flu A	A	200 mg bid	1	AM	36.5
A_34	34	Flu A	A	200 mg bid	1	PM	37.2222222222222
A_34	34	Flu A	A	200 mg bid	2	FIRST AM	37
A_34	34	Flu A	A	200 mg bid	2	SECOND AM	37
A_34	34	Flu A	A	200 mg bid	2	FIRST PM	37
A_34	34	Flu A	A	200 mg bid	2	SECOND PM	37
A_34	34	Flu A	A	200 mg bid	3	FIRST AM	37
A_34	34	Flu A	A	200 mg bid	3	SECOND AM	37.1111111111111
A_34	34	Flu A	A	200 mg bid	3	FIRST PM	37.1111111111111
A_34	34	Flu A	A	200 mg bid	3	SECOND PM	37.0555555555556
A_34	34	Flu A	A	200 mg bid	4	FIRST AM	36.8888888888889
A_34	34	Flu A	A	200 mg bid	4	SECOND AM	37.1111111111111
A_34	34	Flu A	A	200 mg bid	4	FIRST PM	37.1111111111111
A_34	34	Flu A	A	200 mg bid	4	SECOND PM	37.1111111111111
A_34	34	Flu A	A	200 mg bid	5	FIRST AM	36.8888888888889
A_34	34	Flu A	A	200 mg bid	5	SECOND AM	37
A_34	34	Flu A	A	200 mg bid	5	FIRST PM	37.2222222222222
A_34	34	Flu A	A	200 mg bid	5	SECOND PM	37.2222222222222
A_34	34	Flu A	A	200 mg bid	6	FIRST AM	36.6666666666667
A_34	34	Flu A	A	200 mg bid	6	SECOND AM	37.1111111111111
A_34	34	Flu A	A	200 mg bid	6	FIRST PM	37.2222222222222
A_34	34	Flu A	A	200 mg bid	6	SECOND PM	37.1111111111111
A_34	34	Flu A	A	200 mg bid	7	FIRST AM	37
A_34	34	Flu A	A	200 mg bid	7	SECOND AM	37.1111111111111
A_34	34	Flu A	A	200 mg bid	7	FIRST PM	37.1111111111111
A_34	34	Flu A	A	200 mg bid	7	SECOND PM	37.2222222222222
A_34	34	Flu A	A	200 mg bid	8	FIRST AM	36.8888888888889
A_34	34	Flu A	A	200 mg bid	8	SECOND AM	37
A_34	34	Flu A	A	200 mg bid	8	FIRST PM	37
A_34	34	Flu A	A	200 mg bid	8	SECOND PM	36.7777777777778
A_34	34	Flu A	A	200 mg bid	9	AM	36.4444444444444
A_40	40	Flu A	A	200 mg bid	SCREENING	SCREENING	36.8888888888889
A_40	40	Flu A	A	200 mg bid	1	AM	36.7222222222222
A_40	40	Flu A	A	200 mg bid	1	PM	37.2222222222222
A_40	40	Flu A	A	200 mg bid	2	FIRST AM	37.2222222222222
A_40	40	Flu A	A	200 mg bid	2	SECOND AM	37
A_40	40	Flu A	A	200 mg bid	2	FIRST PM	37.4444444444444
A_40	40	Flu A	A	200 mg bid	2	SECOND PM	37.3333333333333
A_40	40	Flu A	A	200 mg bid	3	FIRST AM	37.2222222222222
A_40	40	Flu A	A	200 mg bid	3	SECOND AM	37.2222222222222
A_40	40	Flu A	A	200 mg bid	3	FIRST PM	37.3333333333333
A_40	40	Flu A	A	200 mg bid	3	SECOND PM	37.5555555555556
A_40	40	Flu A	A	200 mg bid	4	FIRST AM	37.4444444444444
A_40	40	Flu A	A	200 mg bid	4	SECOND AM	37.2222222222222
A_40	40	Flu A	A	200 mg bid	4	FIRST PM	37.3888888888889
A_40	40	Flu A	A	200 mg bid	4	SECOND PM	37.1111111111111
A_40	40	Flu A	A	200 mg bid	5	FIRST AM	37.0555555555556
A_40	40	Flu A	A	200 mg bid	5	SECOND AM	37.0555555555556
A_40	40	Flu A	A	200 mg bid	5	FIRST PM	37.0555555555556
A_40	40	Flu A	A	200 mg bid	5	SECOND PM	37
A_40	40	Flu A	A	200 mg bid	6	FIRST AM	37
A_40	40	Flu A	A	200 mg bid	6	SECOND AM	37
A_40	40	Flu A	A	200 mg bid	6	FIRST PM	36.7777777777778
A_40	40	Flu A	A	200 mg bid	6	SECOND PM	36.8888888888889
A_40	40	Flu A	A	200 mg bid	7	FIRST AM	36.9444444444444
A_40	40	Flu A	A	200 mg bid	7	SECOND AM	36.9444444444444
A_40	40	Flu A	A	200 mg bid	7	FIRST PM	36.9444444444444
A_40	40	Flu A	A	200 mg bid	7	SECOND PM	37
A_40	40	Flu A	A	200 mg bid	8	FIRST AM	37.1111111111111
A_40	40	Flu A	A	200 mg bid	8	SECOND AM	37.1111111111111
A_40	40	Flu A	A	200 mg bid	8	FIRST PM	37.2222222222222
A_40	40	Flu A	A	200 mg bid	8	SECOND PM	37.2222222222222
A_40	40	Flu A	A	200 mg bid	9	AM	37.1666666666667
A_44	44	Flu A	A	200 mg bid	SCREENING	SCREENING	37
A_44	44	Flu A	A	200 mg bid	1	AM	36.7222222222222
A_44	44	Flu A	A	200 mg bid	1	PM	37
A_44	44	Flu A	A	200 mg bid	2	FIRST AM	37
A_44	44	Flu A	A	200 mg bid	2	SECOND AM	37
A_44	44	Flu A	A	200 mg bid	2	FIRST PM	37
A_44	44	Flu A	A	200 mg bid	2	SECOND PM	37
A_44	44	Flu A	A	200 mg bid	3	FIRST AM	37
A_44	44	Flu A	A	200 mg bid	3	SECOND AM	37
A_44	44	Flu A	A	200 mg bid	3	FIRST PM	37
A_44	44	Flu A	A	200 mg bid	3	SECOND PM	36.6666666666667
A_44	44	Flu A	A	200 mg bid	4	FIRST AM	36.1111111111111
A_44	44	Flu A	A	200 mg bid	4	SECOND AM	36.6666666666667
A_44	44	Flu A	A	200 mg bid	4	FIRST PM	36.6666666666667
A_44	44	Flu A	A	200 mg bid	4	SECOND PM	37
A_44	44	Flu A	A	200 mg bid	5	FIRST AM	36.1111111111111
A_44	44	Flu A	A	200 mg bid	5	SECOND AM	36.6666666666667
A_44	44	Flu A	A	200 mg bid	5	FIRST PM	36.8888888888889
A_44	44	Flu A	A	200 mg bid	5	SECOND PM	36.6666666666667
A_44	44	Flu A	A	200 mg bid	6	FIRST AM	36.1111111111111
A_44	44	Flu A	A	200 mg bid	6	SECOND AM	36.1111111111111
A_44	44	Flu A	A	200 mg bid	6	FIRST PM	36.7777777777778
A_44	44	Flu A	A	200 mg bid	6	SECOND PM	36.7222222222222
A_44	44	Flu A	A	200 mg bid	7	FIRST AM	36.2222222222222
A_44	44	Flu A	A	200 mg bid	7	SECOND AM	36.3888888888889
A_44	44	Flu A	A	200 mg bid	7	FIRST PM	36.3888888888889
A_44	44	Flu A	A	200 mg bid	7	SECOND PM	36.8888888888889
A_44	44	Flu A	A	200 mg bid	8	FIRST AM	35.8888888888889
A_44	44	Flu A	A	200 mg bid	8	SECOND AM	36.3888888888889
A_44	44	Flu A	A	200 mg bid	8	FIRST PM	36.6666666666667
A_44	44	Flu A	A	200 mg bid	8	SECOND PM	37.3333333333333
A_44	44	Flu A	A	200 mg bid	9	AM	36.6666666666667
A_50	50	Flu A	A	200 mg bid	SCREENING	SCREENING	36.5
A_50	50	Flu A	A	200 mg bid	1	AM	36.4444444444444
A_50	50	Flu A	A	200 mg bid	1	PM	36.5555555555556
A_50	50	Flu A	A	200 mg bid	2	FIRST AM	35.7777777777778
A_50	50	Flu A	A	200 mg bid	2	SECOND AM	36.4444444444444
A_50	50	Flu A	A	200 mg bid	2	FIRST PM	36.8888888888889
A_50	50	Flu A	A	200 mg bid	2	SECOND PM	37
A_50	50	Flu A	A	200 mg bid	3	FIRST AM	35.8888888888889
A_50	50	Flu A	A	200 mg bid	3	SECOND AM	36.7777777777778
A_50	50	Flu A	A	200 mg bid	3	FIRST PM	37.1111111111111
A_50	50	Flu A	A	200 mg bid	3	SECOND PM	36.8888888888889
A_50	50	Flu A	A	200 mg bid	4	FIRST AM	35.8888888888889
A_50	50	Flu A	A	200 mg bid	4	SECOND AM	36.1111111111111
A_50	50	Flu A	A	200 mg bid	4	FIRST PM	37
A_50	50	Flu A	A	200 mg bid	4	SECOND PM	37.2222222222222
A_50	50	Flu A	A	200 mg bid	5	FIRST AM	36
A_50	50	Flu A	A	200 mg bid	5	SECOND AM	35.7777777777778
A_50	50	Flu A	A	200 mg bid	5	FIRST PM	37.1111111111111
A_50	50	Flu A	A	200 mg bid	5	SECOND PM	37.2222222222222
A_50	50	Flu A	A	200 mg bid	6	FIRST AM	36.1111111111111
A_50	50	Flu A	A	200 mg bid	6	SECOND AM	36.6666666666667
A_50	50	Flu A	A	200 mg bid	6	FIRST PM	36.8888888888889
A_50	50	Flu A	A	200 mg bid	6	SECOND PM	36.8888888888889
A_50	50	Flu A	A	200 mg bid	7	FIRST AM	36.2222222222222
A_50	50	Flu A	A	200 mg bid	7	SECOND AM	35.8888888888889
A_50	50	Flu A	A	200 mg bid	7	FIRST PM	37.1111111111111
A_50	50	Flu A	A	200 mg bid	7	SECOND PM	36.8888888888889
A_50	50	Flu A	A	200 mg bid	8	FIRST AM	36.1111111111111
A_50	50	Flu A	A	200 mg bid	8	SECOND AM	36
A_50	50	Flu A	A	200 mg bid	8	FIRST PM	37
A_50	50	Flu A	A	200 mg bid	8	SECOND PM	36.8888888888889
A_50	50	Flu A	A	200 mg bid	9	AM	36
A_55	55	Flu A	A	200 mg bid	SCREENING	SCREENING	36.8888888888889
A_55	55	Flu A	A	200 mg bid	1	AM	35.8888888888889
A_55	55	Flu A	A	200 mg bid	1	PM	36.8888888888889
A_55	55	Flu A	A	200 mg bid	2	FIRST AM	36.7777777777778
A_55	55	Flu A	A	200 mg bid	2	SECOND AM	36.8888888888889
A_55	55	Flu A	A	200 mg bid	2	FIRST PM	36.8888888888889
A_55	55	Flu A	A	200 mg bid	2	SECOND PM	36.8888888888889
A_55	55	Flu A	A	200 mg bid	3	FIRST AM	36.6666666666667
A_55	55	Flu A	A	200 mg bid	3	SECOND AM	37.2777777777778
A_55	55	Flu A	A	200 mg bid	3	FIRST PM	37.6666666666667
A_55	55	Flu A	A	200 mg bid	3	SECOND PM	37.2222222222222
A_55	55	Flu A	A	200 mg bid	4	FIRST AM	36.7777777777778
A_55	55	Flu A	A	200 mg bid	4	SECOND AM	36.6666666666667
A_55	55	Flu A	A	200 mg bid	4	FIRST PM	36.6666666666667
A_55	55	Flu A	A	200 mg bid	4	SECOND PM	36.7777777777778
A_55	55	Flu A	A	200 mg bid	5	FIRST AM	36.1111111111111
A_55	55	Flu A	A	200 mg bid	5	SECOND AM	36.7777777777778
A_55	55	Flu A	A	200 mg bid	5	FIRST PM	36.6666666666667
A_55	55	Flu A	A	200 mg bid	5	SECOND PM	36.6666666666667
A_55	55	Flu A	A	200 mg bid	6	FIRST AM	36.6111111111111
A_55	55	Flu A	A	200 mg bid	6	SECOND AM	36.5555555555556
A_55	55	Flu A	A	200 mg bid	6	FIRST PM	36.9444444444444
A_55	55	Flu A	A	200 mg bid	6	SECOND PM	36.7222222222222
A_55	55	Flu A	A	200 mg bid	7	FIRST AM	36.6666666666667
A_55	55	Flu A	A	200 mg bid	7	SECOND AM	36.5555555555556
A_55	55	Flu A	A	200 mg bid	7	FIRST PM	37
A_55	55	Flu A	A	200 mg bid	7	SECOND PM	37
A_55	55	Flu A	A	200 mg bid	8	FIRST AM	36.1111111111111
A_55	55	Flu A	A	200 mg bid	8	SECOND AM	37.0555555555556
A_55	55	Flu A	A	200 mg bid	8	FIRST PM	37
A_55	55	Flu A	A	200 mg bid	8	SECOND PM	37.1111111111111
A_55	55	Flu A	A	200 mg bid	9	AM	36
A_59	59	Flu A	A	200 mg bid	SCREENING	SCREENING	36.3888888888889
A_59	59	Flu A	A	200 mg bid	1	AM	36.2777777777778
A_59	59	Flu A	A	200 mg bid	1	PM	36.8888888888889
A_59	59	Flu A	A	200 mg bid	2	FIRST AM	36.1111111111111
A_59	59	Flu A	A	200 mg bid	2	SECOND AM	36.6111111111111
A_59	59	Flu A	A	200 mg bid	2	FIRST PM	36.7777777777778
A_59	59	Flu A	A	200 mg bid	2	SECOND PM	36.9444444444444
A_59	59	Flu A	A	200 mg bid	3	FIRST AM	36.2222222222222
A_59	59	Flu A	A	200 mg bid	3	SECOND AM	36.2222222222222
A_59	59	Flu A	A	200 mg bid	3	FIRST PM	36.8888888888889
A_59	59	Flu A	A	200 mg bid	3	SECOND PM	36.8888888888889
A_59	59	Flu A	A	200 mg bid	4	FIRST AM	36.8888888888889
A_59	59	Flu A	A	200 mg bid	4	SECOND AM	36.2222222222222
A_59	59	Flu A	A	200 mg bid	4	FIRST PM	36.8333333333333
A_59	59	Flu A	A	200 mg bid	4	SECOND PM	37
A_59	59	Flu A	A	200 mg bid	5	FIRST AM	37
A_59	59	Flu A	A	200 mg bid	5	SECOND AM	37
A_59	59	Flu A	A	200 mg bid	5	FIRST PM	37
A_59	59	Flu A	A	200 mg bid	5	SECOND PM	36.8888888888889
A_59	59	Flu A	A	200 mg bid	6	FIRST AM	36.1111111111111
A_59	59	Flu A	A	200 mg bid	6	SECOND AM	36.2222222222222
A_59	59	Flu A	A	200 mg bid	6	FIRST PM	36.4444444444444
A_59	59	Flu A	A	200 mg bid	6	SECOND PM	36.4444444444444
A_59	59	Flu A	A	200 mg bid	7	FIRST AM	36.1111111111111
A_59	59	Flu A	A	200 mg bid	7	SECOND AM	36.1111111111111
A_59	59	Flu A	A	200 mg bid	7	FIRST PM	36.4444444444444
A_59	59	Flu A	A	200 mg bid	7	SECOND PM	36.5555555555556
A_59	59	Flu A	A	200 mg bid	8	FIRST AM	35.9444444444444
A_59	59	Flu A	A	200 mg bid	8	SECOND AM	35.5555555555556
A_59	59	Flu A	A	200 mg bid	8	FIRST PM	36.3333333333333
A_59	59	Flu A	A	200 mg bid	8	SECOND PM	36.5555555555556
A_59	59	Flu A	A	200 mg bid	9	AM	35.8333333333333
A_63	63	Flu A	A	200 mg bid	SCREENING	SCREENING	36.7222222222222
A_63	63	Flu A	A	200 mg bid	1	AM	36.5
A_63	63	Flu A	A	200 mg bid	1	PM	36.7222222222222
A_63	63	Flu A	A	200 mg bid	2	FIRST AM	36.4444444444444
A_63	63	Flu A	A	200 mg bid	2	SECOND AM	36.8888888888889
A_63	63	Flu A	A	200 mg bid	2	FIRST PM	37
A_63	63	Flu A	A	200 mg bid	2	SECOND PM	36.7777777777778
A_63	63	Flu A	A	200 mg bid	3	FIRST AM	36.2222222222222
A_63	63	Flu A	A	200 mg bid	3	SECOND AM	36.7777777777778
A_63	63	Flu A	A	200 mg bid	3	FIRST PM	36.7777777777778
A_63	63	Flu A	A	200 mg bid	3	SECOND PM	36.5
A_63	63	Flu A	A	200 mg bid	4	FIRST AM	36.2222222222222
A_63	63	Flu A	A	200 mg bid	4	SECOND AM	36.6666666666667
A_63	63	Flu A	A	200 mg bid	4	FIRST PM	37.1111111111111
A_63	63	Flu A	A	200 mg bid	4	SECOND PM	37.1111111111111
A_63	63	Flu A	A	200 mg bid	5	FIRST AM	36.2222222222222
A_63	63	Flu A	A	200 mg bid	5	SECOND AM	36.3333333333333
A_63	63	Flu A	A	200 mg bid	5	FIRST PM	36.8888888888889
A_63	63	Flu A	A	200 mg bid	5	SECOND PM	36.9444444444444
A_63	63	Flu A	A	200 mg bid	6	FIRST AM	36.2222222222222
A_63	63	Flu A	A	200 mg bid	6	SECOND AM	36.5
A_63	63	Flu A	A	200 mg bid	6	FIRST PM	37
A_63	63	Flu A	A	200 mg bid	6	SECOND PM	36.8888888888889
A_63	63	Flu A	A	200 mg bid	7	FIRST AM	36.8888888888889
A_63	63	Flu A	A	200 mg bid	7	SECOND AM	36.4444444444444
A_63	63	Flu A	A	200 mg bid	7	FIRST PM	36.6666666666667
A_63	63	Flu A	A	200 mg bid	7	SECOND PM	37.2222222222222
A_63	63	Flu A	A	200 mg bid	8	FIRST AM	36.1111111111111
A_63	63	Flu A	A	200 mg bid	8	SECOND AM	36.6666666666667
A_63	63	Flu A	A	200 mg bid	8	FIRST PM	36.7777777777778
A_63	63	Flu A	A	200 mg bid	8	SECOND PM	36.6666666666667
A_63	63	Flu A	A	200 mg bid	9	AM	36.6666666666667
A_70	70	Flu A	A	200 mg bid	SCREENING	SCREENING	36.5
A_70	70	Flu A	A	200 mg bid	1	AM	37
A_70	70	Flu A	A	200 mg bid	1	PM	36.6666666666667
A_70	70	Flu A	A	200 mg bid	2	FIRST AM	36.7222222222222
A_70	70	Flu A	A	200 mg bid	2	SECOND AM	36.7222222222222
A_70	70	Flu A	A	200 mg bid	2	FIRST PM	37
A_70	70	Flu A	A	200 mg bid	2	SECOND PM	36.8888888888889
A_70	70	Flu A	A	200 mg bid	3	FIRST AM	37.6666666666667
A_70	70	Flu A	A	200 mg bid	3	SECOND AM	37.5555555555556
A_70	70	Flu A	A	200 mg bid	3	FIRST PM	37.8888888888889
A_70	70	Flu A	A	200 mg bid	3	SECOND PM	38
A_70	70	Flu A	A	200 mg bid	4	FIRST AM	37.7777777777778
A_70	70	Flu A	A	200 mg bid	4	SECOND AM	37.7777777777778
A_70	70	Flu A	A	200 mg bid	4	FIRST PM	37.7777777777778
A_70	70	Flu A	A	200 mg bid	4	SECOND PM	36.8888888888889
A_70	70	Flu A	A	200 mg bid	5	FIRST AM	36.6666666666667
A_70	70	Flu A	A	200 mg bid	5	SECOND AM	36.6666666666667
A_70	70	Flu A	A	200 mg bid	5	FIRST PM	36.7777777777778
A_70	70	Flu A	A	200 mg bid	5	SECOND PM	36.6666666666667
A_70	70	Flu A	A	200 mg bid	6	FIRST AM	36.8888888888889
A_70	70	Flu A	A	200 mg bid	6	SECOND AM	36.8888888888889
A_70	70	Flu A	A	200 mg bid	6	FIRST PM	36.7777777777778
A_70	70	Flu A	A	200 mg bid	6	SECOND PM	37
A_70	70	Flu A	A	200 mg bid	7	FIRST AM	36.8888888888889
A_70	70	Flu A	A	200 mg bid	7	SECOND AM	37
A_70	70	Flu A	A	200 mg bid	7	FIRST PM	36.7777777777778
A_70	70	Flu A	A	200 mg bid	7	SECOND PM	36.8888888888889
A_70	70	Flu A	A	200 mg bid	8	FIRST AM	36.8888888888889
A_70	70	Flu A	A	200 mg bid	8	SECOND AM	36.7777777777778
A_70	70	Flu A	A	200 mg bid	8	FIRST PM	37
A_70	70	Flu A	A	200 mg bid	8	SECOND PM	36.6666666666667
A_70	70	Flu A	A	200 mg bid	9	AM	36.6666666666667
A_72	72	Flu A	A	200 mg bid	SCREENING	SCREENING	37.1111111111111
A_72	72	Flu A	A	200 mg bid	1	AM	36.7777777777778
A_72	72	Flu A	A	200 mg bid	1	PM	36.7777777777778
A_72	72	Flu A	A	200 mg bid	2	FIRST AM	37.2222222222222
A_72	72	Flu A	A	200 mg bid	2	SECOND AM	37.2222222222222
A_72	72	Flu A	A	200 mg bid	2	FIRST PM	37.2222222222222
A_72	72	Flu A	A	200 mg bid	2	SECOND PM	37.2222222222222
A_72	72	Flu A	A	200 mg bid	3	FIRST AM	37
A_72	72	Flu A	A	200 mg bid	3	SECOND AM	37.1111111111111
A_72	72	Flu A	A	200 mg bid	3	FIRST PM	37.1111111111111
A_72	72	Flu A	A	200 mg bid	3	SECOND PM	37.1111111111111
A_72	72	Flu A	A	200 mg bid	4	FIRST AM	37
A_72	72	Flu A	A	200 mg bid	4	SECOND AM	37
A_72	72	Flu A	A	200 mg bid	4	FIRST PM	37
A_72	72	Flu A	A	200 mg bid	4	SECOND PM	37
[truncated: 561 more rows]
