# Supplementary material for: Modeling viral shedding and symptom outcomes in oseltamivir-treated experimental influenza infection
Source: PLoS One. 2026 Feb 10;21(2):e0342676. doi: 10.1371/journal.pone.0342676 (PMC12890086; doi:10.1371/journal.pone.0342676)
Supplement: S5 Table — Original body temperature for each participant extracted from the Flu B study A is listed in S5_Table. (CSV) [file pone.0342676.s009.csv]

StudyID	ID	Study	Geontype	Treatment	StudyDay	Time	Temperature
B1_11	11	Flu B Study A	B	150 mg bid	SCREEN	0:00	37.2
B1_11	11	Flu B Study A	B	150 mg bid	-2	8:33	36.5
B1_11	11	Flu B Study A	B	150 mg bid	-2	20:30	36.7
B1_11	11	Flu B Study A	B	150 mg bid	-1	8:30	36.6
B1_11	11	Flu B Study A	B	150 mg bid	-1	20:30	36.5
B1_11	11	Flu B Study A	B	150 mg bid	1	20:30	36.4
B1_11	11	Flu B Study A	B	150 mg bid	1	8:30	37
B1_11	11	Flu B Study A	B	150 mg bid	2	8:30	36.9
B1_11	11	Flu B Study A	B	150 mg bid	2	20:34	36.8
B1_11	11	Flu B Study A	B	150 mg bid	3	8:31	37.1
B1_11	11	Flu B Study A	B	150 mg bid	3	20:30	37
B1_11	11	Flu B Study A	B	150 mg bid	4	8:30	36.7
B1_11	11	Flu B Study A	B	150 mg bid	4	20:30	37.5
B1_11	11	Flu B Study A	B	150 mg bid	5	8:30	36.9
B1_11	11	Flu B Study A	B	150 mg bid	5	20:34	37
B1_11	11	Flu B Study A	B	150 mg bid	6	8:30	36.5
B1_11	11	Flu B Study A	B	150 mg bid	6	20:30	36.7
B1_11	11	Flu B Study A	B	150 mg bid	7	8:31	36.6
B1_11	11	Flu B Study A	B	150 mg bid	7	20:30	36.6
B1_11	11	Flu B Study A	B	150 mg bid	8	8:30	36.9
B1_11	11	Flu B Study A	B	150 mg bid	21	13:20	36.7
B1_15	15	Flu B Study A	B	150 mg bid	SCREEN	0:00	36.9
B1_15	15	Flu B Study A	B	150 mg bid	-2	8:40	36.7
B1_15	15	Flu B Study A	B	150 mg bid	-2	20:43	37.2
B1_15	15	Flu B Study A	B	150 mg bid	-1	8:44	36.1
B1_15	15	Flu B Study A	B	150 mg bid	-1	20:45	36.9
B1_15	15	Flu B Study A	B	150 mg bid	1	8:43	36.3
B1_15	15	Flu B Study A	B	150 mg bid	1	20:44	36.5
B1_15	15	Flu B Study A	B	150 mg bid	2	8:42	36.6
B1_15	15	Flu B Study A	B	150 mg bid	2	20:50	37
B1_15	15	Flu B Study A	B	150 mg bid	3	8:45	36.8
B1_15	15	Flu B Study A	B	150 mg bid	3	20:43	36.5
B1_15	15	Flu B Study A	B	150 mg bid	4	8:42	36.6
B1_15	15	Flu B Study A	B	150 mg bid	4	20:42	36.8
B1_15	15	Flu B Study A	B	150 mg bid	5	8:43	36.3
B1_15	15	Flu B Study A	B	150 mg bid	5	20:45	36.7
B1_15	15	Flu B Study A	B	150 mg bid	6	20:42	37.2
B1_15	15	Flu B Study A	B	150 mg bid	6	8:42	36.1
B1_15	15	Flu B Study A	B	150 mg bid	7	8:42	36.4
B1_15	15	Flu B Study A	B	150 mg bid	7	20:43	36.2
B1_15	15	Flu B Study A	B	150 mg bid	8	8:42	36.4
B1_15	15	Flu B Study A	B	150 mg bid	21	12:40	36.1
B1_17	17	Flu B Study A	B	150 mg bid	SCREEN	0:00	36.9
B1_17	17	Flu B Study A	B	150 mg bid	-2	8:45	36.8
B1_17	17	Flu B Study A	B	150 mg bid	-2	20:48	37.1
B1_17	17	Flu B Study A	B	150 mg bid	-1	8:49	36.2
B1_17	17	Flu B Study A	B	150 mg bid	-1	20:51	36.4
B1_17	17	Flu B Study A	B	150 mg bid	1	8:49	36.5
B1_17	17	Flu B Study A	B	150 mg bid	1	20:49	36.4
B1_17	17	Flu B Study A	B	150 mg bid	2	20:56	36.9
B1_17	17	Flu B Study A	B	150 mg bid	2	8:49	36.2
B1_17	17	Flu B Study A	B	150 mg bid	3	20:48	36.6
B1_17	17	Flu B Study A	B	150 mg bid	3	8:49	36.4
B1_17	17	Flu B Study A	B	150 mg bid	4	8:48	36.2
B1_17	17	Flu B Study A	B	150 mg bid	4	20:49	36.6
B1_17	17	Flu B Study A	B	150 mg bid	5	20:50	36.8
B1_17	17	Flu B Study A	B	150 mg bid	5	8:48	36.2
B1_17	17	Flu B Study A	B	150 mg bid	6	8:48	36.2
B1_17	17	Flu B Study A	B	150 mg bid	6	20:48	36
B1_17	17	Flu B Study A	B	150 mg bid	7	8:48	36.2
B1_17	17	Flu B Study A	B	150 mg bid	7	20:48	36.5
B1_17	17	Flu B Study A	B	150 mg bid	8	8:48	36.4
B1_17	17	Flu B Study A	B	150 mg bid	21	14:30	36.1
B1_20	20	Flu B Study A	B	150 mg bid	SCREEN	0:00	36.8
B1_20	20	Flu B Study A	B	150 mg bid	-2	8:52	36.8
B1_20	20	Flu B Study A	B	150 mg bid	-2	20:47	36.6
B1_20	20	Flu B Study A	B	150 mg bid	-1	9:00	36.7
B1_20	20	Flu B Study A	B	150 mg bid	-1	20:58	37
B1_20	20	Flu B Study A	B	150 mg bid	1	9:02	36.9
B1_20	20	Flu B Study A	B	150 mg bid	1	21:05	37
B1_20	20	Flu B Study A	B	150 mg bid	2	9:04	37
B1_20	20	Flu B Study A	B	150 mg bid	2	20:58	37.3
B1_20	20	Flu B Study A	B	150 mg bid	3	8:58	36.6
B1_20	20	Flu B Study A	B	150 mg bid	3	21:01	36.8
B1_20	20	Flu B Study A	B	150 mg bid	4	8:58	36.7
B1_20	20	Flu B Study A	B	150 mg bid	4	20:57	36.4
B1_20	20	Flu B Study A	B	150 mg bid	5	21:00	36.6
B1_20	20	Flu B Study A	B	150 mg bid	5	8:59	36.7
B1_20	20	Flu B Study A	B	150 mg bid	6	8:57	36.6
B1_20	20	Flu B Study A	B	150 mg bid	6	20:59	36.8
B1_20	20	Flu B Study A	B	150 mg bid	7	8:58	36.8
B1_20	20	Flu B Study A	B	150 mg bid	7	20:58	36.5
B1_20	20	Flu B Study A	B	150 mg bid	8	8:57	37
B1_20	20	Flu B Study A	B	150 mg bid	21	13:00	37
B1_26	26	Flu B Study A	B	150 mg bid	SCREEN	0:00	36.5
B1_26	26	Flu B Study A	B	150 mg bid	-2	20:39	36.5
B1_26	26	Flu B Study A	B	150 mg bid	-2	8:39	36.4
B1_26	26	Flu B Study A	B	150 mg bid	-1	8:40	36.7
B1_26	26	Flu B Study A	B	150 mg bid	-1	20:44	36.5
B1_26	26	Flu B Study A	B	150 mg bid	1	20:40	37.2
B1_26	26	Flu B Study A	B	150 mg bid	1	8:41	35.8
B1_26	26	Flu B Study A	B	150 mg bid	2	8:42	36.2
B1_26	26	Flu B Study A	B	150 mg bid	2	20:44	36.3
B1_26	26	Flu B Study A	B	150 mg bid	3	20:39	36.4
B1_26	26	Flu B Study A	B	150 mg bid	3	8:42	36.4
B1_26	26	Flu B Study A	B	150 mg bid	4	20:40	36.5
B1_26	26	Flu B Study A	B	150 mg bid	4	8:39	36.4
B1_26	26	Flu B Study A	B	150 mg bid	5	20:40	36.9
B1_26	26	Flu B Study A	B	150 mg bid	5	8:41	36.1
B1_26	26	Flu B Study A	B	150 mg bid	6	8:39	35.7
B1_26	26	Flu B Study A	B	150 mg bid	6	20:39	36.5
B1_26	26	Flu B Study A	B	150 mg bid	7	8:39	36.1
B1_26	26	Flu B Study A	B	150 mg bid	7	20:39	36.4
B1_26	26	Flu B Study A	B	150 mg bid	8	8:39	36.6
B1_26	26	Flu B Study A	B	150 mg bid	21	9:15	36.3
B1_27	27	Flu B Study A	B	150 mg bid	SCREEN	0:00	36.8
B1_27	27	Flu B Study A	B	150 mg bid	-2	8:42	36.7
B1_27	27	Flu B Study A	B	150 mg bid	-2	20:27	37
B1_27	27	Flu B Study A	B	150 mg bid	-1	8:42	36.8
B1_27	27	Flu B Study A	B	150 mg bid	-1	20:43	36.8
B1_27	27	Flu B Study A	B	150 mg bid	1	8:46	36.2
B1_27	27	Flu B Study A	B	150 mg bid	1	20:42	36.8
B1_27	27	Flu B Study A	B	150 mg bid	2	8:45	36.5
B1_27	27	Flu B Study A	B	150 mg bid	2	20:42	37
B1_27	27	Flu B Study A	B	150 mg bid	3	8:48	36.7
B1_27	27	Flu B Study A	B	150 mg bid	3	20:44	36.8
B1_27	27	Flu B Study A	B	150 mg bid	4	20:42	36.6
B1_27	27	Flu B Study A	B	150 mg bid	4	8:43	36.6
B1_27	27	Flu B Study A	B	150 mg bid	5	8:44	36.4
B1_27	27	Flu B Study A	B	150 mg bid	5	20:46	37
B1_27	27	Flu B Study A	B	150 mg bid	6	8:43	36.7
B1_27	27	Flu B Study A	B	150 mg bid	6	20:42	36.6
B1_27	27	Flu B Study A	B	150 mg bid	7	20:42	37
B1_27	27	Flu B Study A	B	150 mg bid	7	8:42	36.2
B1_27	27	Flu B Study A	B	150 mg bid	8	8:44	36.7
B1_27	27	Flu B Study A	B	150 mg bid	21	10:05	36.9
B1_29	29	Flu B Study A	B	150 mg bid	SCREEN	0:00	36.7
B1_29	29	Flu B Study A	B	150 mg bid	-2	8:48	36
B1_29	29	Flu B Study A	B	150 mg bid	-2	20:48	36.6
B1_29	29	Flu B Study A	B	150 mg bid	-1	20:49	36.8
B1_29	29	Flu B Study A	B	150 mg bid	-1	8:48	36.8
B1_29	29	Flu B Study A	B	150 mg bid	1	8:53	36.1
B1_29	29	Flu B Study A	B	150 mg bid	1	20:52	37.3
B1_29	29	Flu B Study A	B	150 mg bid	2	8:50	36.6
B1_29	29	Flu B Study A	B	150 mg bid	2	20:48	36.6
B1_29	29	Flu B Study A	B	150 mg bid	3	8:55	36.8
B1_29	29	Flu B Study A	B	150 mg bid	3	20:50	37
B1_29	29	Flu B Study A	B	150 mg bid	4	20:48	36.6
B1_29	29	Flu B Study A	B	150 mg bid	4	8:48	36.8
B1_29	29	Flu B Study A	B	150 mg bid	5	8:51	36.7
B1_29	29	Flu B Study A	B	150 mg bid	5	20:50	36.3
B1_29	29	Flu B Study A	B	150 mg bid	6	8:50	36.8
B1_29	29	Flu B Study A	B	150 mg bid	6	20:48	36.8
B1_29	29	Flu B Study A	B	150 mg bid	7	8:48	36.7
B1_29	29	Flu B Study A	B	150 mg bid	7	20:48	37.1
B1_29	29	Flu B Study A	B	150 mg bid	8	8:48	36.7
B1_29	29	Flu B Study A	B	150 mg bid	21	9:13	36.1
B1_34	34	Flu B Study A	B	150 mg bid	SCREEN	0:00	37.2
B1_34	34	Flu B Study A	B	150 mg bid	-2	9:05	36.7
B1_34	34	Flu B Study A	B	150 mg bid	-2	21:03	37.1
B1_34	34	Flu B Study A	B	150 mg bid	-1	9:03	37.1
B1_34	34	Flu B Study A	B	150 mg bid	-1	21:14	37.3
B1_34	34	Flu B Study A	B	150 mg bid	1	9:10	36.7
B1_34	34	Flu B Study A	B	150 mg bid	1	21:05	36.6
B1_34	34	Flu B Study A	B	150 mg bid	2	9:06	37
B1_34	34	Flu B Study A	B	150 mg bid	2	21:11	37.4
B1_34	34	Flu B Study A	B	150 mg bid	3	9:08	37.2
B1_34	34	Flu B Study A	B	150 mg bid	3	21:04	36.4
B1_34	34	Flu B Study A	B	150 mg bid	4	9:03	36
B1_34	34	Flu B Study A	B	150 mg bid	4	21:05	37.2
B1_34	34	Flu B Study A	B	150 mg bid	5	9:06	37
B1_34	34	Flu B Study A	B	150 mg bid	5	21:04	37.2
B1_34	34	Flu B Study A	B	150 mg bid	6	9:03	36.8
B1_34	34	Flu B Study A	B	150 mg bid	6	21:03	37
B1_34	34	Flu B Study A	B	150 mg bid	7	21:03	37.3
B1_34	34	Flu B Study A	B	150 mg bid	7	9:03	36.8
B1_34	34	Flu B Study A	B	150 mg bid	8	9:07	36.7
B1_34	34	Flu B Study A	B	150 mg bid	21	10:25	36.9
B1_38	38	Flu B Study A	B	150 mg bid	SCREEN	0:00	36.5
B1_38	38	Flu B Study A	B	150 mg bid	-2	8:39	36.6
B1_38	38	Flu B Study A	B	150 mg bid	-2	20:39	36.4
B1_38	38	Flu B Study A	B	150 mg bid	-1	8:39	36.3
B1_38	38	Flu B Study A	B	150 mg bid	-1	20:42	36.9
B1_38	38	Flu B Study A	B	150 mg bid	1	20:39	36.9
B1_38	38	Flu B Study A	B	150 mg bid	1	8:39	36.2
B1_38	38	Flu B Study A	B	150 mg bid	2	8:39	36.1
B1_38	38	Flu B Study A	B	150 mg bid	2	20:39	36.8
B1_38	38	Flu B Study A	B	150 mg bid	3	8:40	35.9
B1_38	38	Flu B Study A	B	150 mg bid	3	20:40	35.4
B1_38	38	Flu B Study A	B	150 mg bid	4	8:39	36.1
B1_38	38	Flu B Study A	B	150 mg bid	4	20:39	37.1
B1_38	38	Flu B Study A	B	150 mg bid	5	20:41	36.7
B1_38	38	Flu B Study A	B	150 mg bid	5	8:39	36.5
B1_38	38	Flu B Study A	B	150 mg bid	6	8:39	35.9
B1_38	38	Flu B Study A	B	150 mg bid	6	20:40	36.6
B1_38	38	Flu B Study A	B	150 mg bid	7	8:39	36.3
B1_38	38	Flu B Study A	B	150 mg bid	7	20:39	36.5
B1_38	38	Flu B Study A	B	150 mg bid	8	8:39	36.3
B1_38	38	Flu B Study A	B	150 mg bid	21	16:00	36.7
B1_40	40	Flu B Study A	B	150 mg bid	SCREEN	0:00	36.8
B1_40	40	Flu B Study A	B	150 mg bid	-2	8:45	36.7
B1_40	40	Flu B Study A	B	150 mg bid	-2	20:45	36.6
B1_40	40	Flu B Study A	B	150 mg bid	-1	8:45	36.7
B1_40	40	Flu B Study A	B	150 mg bid	-1	20:50	36.7
B1_40	40	Flu B Study A	B	150 mg bid	1	8:45	36.7
B1_40	40	Flu B Study A	B	150 mg bid	1	20:46	37.1
B1_40	40	Flu B Study A	B	150 mg bid	2	8:46	36.2
B1_40	40	Flu B Study A	B	150 mg bid	2	20:45	36.6
B1_40	40	Flu B Study A	B	150 mg bid	3	8:47	36.5
B1_40	40	Flu B Study A	B	150 mg bid	3	20:47	36.9
B1_40	40	Flu B Study A	B	150 mg bid	4	8:45	36.7
B1_40	40	Flu B Study A	B	150 mg bid	4	20:45	37.1
B1_40	40	Flu B Study A	B	150 mg bid	5	8:46	36.5
B1_40	40	Flu B Study A	B	150 mg bid	5	20:46	36.6
B1_40	40	Flu B Study A	B	150 mg bid	6	20:46	37.1
B1_40	40	Flu B Study A	B	150 mg bid	6	8:45	36.3
B1_40	40	Flu B Study A	B	150 mg bid	7	8:45	36.4
B1_40	40	Flu B Study A	B	150 mg bid	7	20:45	36.8
B1_40	40	Flu B Study A	B	150 mg bid	8	8:45	37.2
B1_40	40	Flu B Study A	B	150 mg bid	21	14:20	36.6
B1_42	42	Flu B Study A	B	150 mg bid	SCREEN	0:00	36.5
B1_42	42	Flu B Study A	B	150 mg bid	-2	8:51	36.5
B1_42	42	Flu B Study A	B	150 mg bid	-2	20:51	36.8
B1_42	42	Flu B Study A	B	150 mg bid	-1	8:51	36.1
B1_42	42	Flu B Study A	B	150 mg bid	-1	20:56	36.8
B1_42	42	Flu B Study A	B	150 mg bid	1	8:51	36.1
B1_42	42	Flu B Study A	B	150 mg bid	1	20:52	37
B1_42	42	Flu B Study A	B	150 mg bid	2	8:52	36.5
B1_42	42	Flu B Study A	B	150 mg bid	2	20:51	36.8
B1_42	42	Flu B Study A	B	150 mg bid	3	8:52	36.2
B1_42	42	Flu B Study A	B	150 mg bid	3	20:52	36.8
B1_42	42	Flu B Study A	B	150 mg bid	4	8:51	36.2
B1_42	42	Flu B Study A	B	150 mg bid	4	20:51	36.1
B1_42	42	Flu B Study A	B	150 mg bid	5	20:51	36.4
B1_42	42	Flu B Study A	B	150 mg bid	5	8:51	36.2
B1_42	42	Flu B Study A	B	150 mg bid	6	8:51	36.4
B1_42	42	Flu B Study A	B	150 mg bid	6	20:51	35.8
B1_42	42	Flu B Study A	B	150 mg bid	7	8:51	36.2
B1_42	42	Flu B Study A	B	150 mg bid	7	20:51	36.9
B1_42	42	Flu B Study A	B	150 mg bid	8	8:51	36.2
B1_42	42	Flu B Study A	B	150 mg bid	21	9:30	35.2
B1_46	46	Flu B Study A	B	150 mg bid	SCREEN	0:00	36.7
B1_46	46	Flu B Study A	B	150 mg bid	-2	9:03	36.4
B1_46	46	Flu B Study A	B	150 mg bid	-2	21:03	36.8
B1_46	46	Flu B Study A	B	150 mg bid	-1	9:03	36.3
B1_46	46	Flu B Study A	B	150 mg bid	-1	21:10	36.7
B1_46	46	Flu B Study A	B	150 mg bid	1	9:05	36.4
B1_46	46	Flu B Study A	B	150 mg bid	1	21:05	36.7
B1_46	46	Flu B Study A	B	150 mg bid	2	9:03	36.4
B1_46	46	Flu B Study A	B	150 mg bid	2	21:03	36.8
B1_46	46	Flu B Study A	B	150 mg bid	3	9:04	36.5
B1_46	46	Flu B Study A	B	150 mg bid	3	21:04	36.8
B1_46	46	Flu B Study A	B	150 mg bid	4	9:03	36.8
B1_46	46	Flu B Study A	B	150 mg bid	4	21:04	36.7
B1_46	46	Flu B Study A	B	150 mg bid	5	9:04	36.5
B1_46	46	Flu B Study A	B	150 mg bid	5	21:03	36.3
B1_46	46	Flu B Study A	B	150 mg bid	6	9:03	36.3
B1_46	46	Flu B Study A	B	150 mg bid	6	21:03	36.5
B1_46	46	Flu B Study A	B	150 mg bid	7	9:00	36.6
B1_46	46	Flu B Study A	B	150 mg bid	7	21:03	36.8
B1_46	46	Flu B Study A	B	150 mg bid	8	9:03	36.2
B1_46	46	Flu B Study A	B	150 mg bid	21	15:48	36.6
B1_48	48	Flu B Study A	B	150 mg bid	SCREEN	0:00	36.8
B1_48	48	Flu B Study A	B	150 mg bid	-2	20:33	36.6
B1_48	48	Flu B Study A	B	150 mg bid	-2	8:33	36.8
B1_48	48	Flu B Study A	B	150 mg bid	-1	8:33	36.2
B1_48	48	Flu B Study A	B	150 mg bid	-1	20:33	36.5
B1_48	48	Flu B Study A	B	150 mg bid	1	8:34	36.3
B1_48	48	Flu B Study A	B	150 mg bid	1	20:33	36.4
B1_48	48	Flu B Study A	B	150 mg bid	2	8:50	36.5
B1_48	48	Flu B Study A	B	150 mg bid	2	20:33	36.6
B1_48	48	Flu B Study A	B	150 mg bid	3	8:37	36.1
B1_48	48	Flu B Study A	B	150 mg bid	3	20:33	36.3
B1_48	48	Flu B Study A	B	150 mg bid	4	8:35	36.2
B1_48	48	Flu B Study A	B	150 mg bid	4	20:33	36
B1_48	48	Flu B Study A	B	150 mg bid	5	8:34	36.5
B1_48	48	Flu B Study A	B	150 mg bid	5	20:34	36.1
B1_48	48	Flu B Study A	B	150 mg bid	6	8:35	35.9
B1_48	48	Flu B Study A	B	150 mg bid	6	20:33	36.4
B1_48	48	Flu B Study A	B	150 mg bid	7	8:33	36.6
B1_48	48	Flu B Study A	B	150 mg bid	7	20:33	36.3
B1_48	48	Flu B Study A	B	150 mg bid	8	8:33	36.8
B1_48	48	Flu B Study A	B	150 mg bid	21	12:37	36.6
B1_50	50	Flu B Study A	B	150 mg bid	SCREEN	0:00	36.9
B1_50	50	Flu B Study A	B	150 mg bid	-2	8:39	36.2
B1_50	50	Flu B Study A	B	150 mg bid	-2	20:40	36.4
B1_50	50	Flu B Study A	B	150 mg bid	-1	8:39	36.7
B1_50	50	Flu B Study A	B	150 mg bid	-1	20:40	36.4
B1_50	50	Flu B Study A	B	150 mg bid	1	8:45	36.4
B1_50	50	Flu B Study A	B	150 mg bid	1	20:39	37.1
B1_50	50	Flu B Study A	B	150 mg bid	2	20:40	36.7
B1_50	50	Flu B Study A	B	150 mg bid	2	8:39	36.8
B1_50	50	Flu B Study A	B	150 mg bid	3	8:39	36.6
B1_50	50	Flu B Study A	B	150 mg bid	3	20:40	36.4
B1_50	50	Flu B Study A	B	150 mg bid	4	20:39	37
B1_50	50	Flu B Study A	B	150 mg bid	4	8:39	37.6
B1_50	50	Flu B Study A	B	150 mg bid	5	8:40	36.4
B1_50	50	Flu B Study A	B	150 mg bid	5	20:41	36.5
B1_50	50	Flu B Study A	B	150 mg bid	6	20:39	36
B1_50	50	Flu B Study A	B	150 mg bid	6	8:44	36.1
B1_50	50	Flu B Study A	B	150 mg bid	7	8:39	34.4
B1_50	50	Flu B Study A	B	150 mg bid	7	20:39	36.8
B1_50	50	Flu B Study A	B	150 mg bid	8	8:39	36.4
B1_50	50	Flu B Study A	B	150 mg bid	21	9:08	36.9
B1_54	54	Flu B Study A	B	150 mg bid	SCREEN	0:00	36.5
B1_54	54	Flu B Study A	B	150 mg bid	-2	8:51	36.2
B1_54	54	Flu B Study A	B	150 mg bid	-2	20:51	36
B1_54	54	Flu B Study A	B	150 mg bid	-1	8:51	36.2
B1_54	54	Flu B Study A	B	150 mg bid	-1	20:52	36
B1_54	54	Flu B Study A	B	150 mg bid	1	8:56	35.9
B1_54	54	Flu B Study A	B	150 mg bid	1	20:52	36.2
B1_54	54	Flu B Study A	B	150 mg bid	2	8:54	36.2
B1_54	54	Flu B Study A	B	150 mg bid	2	20:51	36.4
B1_54	54	Flu B Study A	B	150 mg bid	3	8:51	36.1
B1_54	54	Flu B Study A	B	150 mg bid	3	20:54	36.4
B1_54	54	Flu B Study A	B	150 mg bid	4	8:52	36.4
B1_54	54	Flu B Study A	B	150 mg bid	4	20:51	36.4
B1_54	54	Flu B Study A	B	150 mg bid	5	20:52	36.1
B1_54	54	Flu B Study A	B	150 mg bid	5	8:53	36.5
B1_54	54	Flu B Study A	B	150 mg bid	6	8:55	35.8
B1_54	54	Flu B Study A	B	150 mg bid	6	20:51	36.3
B1_54	54	Flu B Study A	B	150 mg bid	7	20:52	36.1
B1_54	54	Flu B Study A	B	150 mg bid	7	8:51	36
B1_54	54	Flu B Study A	B	150 mg bid	8	8:51	36.2
B1_54	54	Flu B Study A	B	150 mg bid	21	14:08	36.4
B1_56	56	Flu B Study A	B	150 mg bid	SCREEN	0:00	37.2
B1_56	56	Flu B Study A	B	150 mg bid	-2	8:57	37.1
B1_56	56	Flu B Study A	B	150 mg bid	-2	20:57	37.2
B1_56	56	Flu B Study A	B	150 mg bid	-1	8:58	37
B1_56	56	Flu B Study A	B	150 mg bid	-1	20:59	36.8
B1_56	56	Flu B Study A	B	150 mg bid	1	20:58	37.4
B1_56	56	Flu B Study A	B	150 mg bid	1	9:06	36.9
B1_56	56	Flu B Study A	B	150 mg bid	2	9:00	37.2
B1_56	56	Flu B Study A	B	150 mg bid	2	20:57	37.6
B1_56	56	Flu B Study A	B	150 mg bid	3	8:57	37.1
B1_56	56	Flu B Study A	B	150 mg bid	3	21:00	37.2
B1_56	56	Flu B Study A	B	150 mg bid	4	8:57	36.9
B1_56	56	Flu B Study A	B	150 mg bid	4	21:00	36.4
B1_56	56	Flu B Study A	B	150 mg bid	5	9:00	36.7
B1_56	56	Flu B Study A	B	150 mg bid	5	20:58	36.6
B1_56	56	Flu B Study A	B	150 mg bid	6	9:00	36.6
B1_56	56	Flu B Study A	B	150 mg bid	6	20:57	36.8
B1_56	56	Flu B Study A	B	150 mg bid	7	8:57	36.2
B1_56	56	Flu B Study A	B	150 mg bid	7	20:58	37
B1_56	56	Flu B Study A	B	150 mg bid	8	8:57	36.8
B1_56	56	Flu B Study A	B	150 mg bid	21	9:10	36.7
B1_61	61	Flu B Study A	B	150 mg bid	SCREEN	0:00	36.1
B1_61	61	Flu B Study A	B	150 mg bid	-2	8:36	36.8
B1_61	61	Flu B Study A	B	150 mg bid	-2	20:36	36.2
B1_61	61	Flu B Study A	B	150 mg bid	-1	8:36	36.1
B1_61	61	Flu B Study A	B	150 mg bid	-1	20:36	36.7
B1_61	61	Flu B Study A	B	150 mg bid	1	8:36	36
B1_61	61	Flu B Study A	B	150 mg bid	1	20:36	37.2
B1_61	61	Flu B Study A	B	150 mg bid	2	8:36	36.5
B1_61	61	Flu B Study A	B	150 mg bid	2	20:36	36.8
B1_61	61	Flu B Study A	B	150 mg bid	3	8:36	36.9
B1_61	61	Flu B Study A	B	150 mg bid	3	20:36	37.2
B1_61	61	Flu B Study A	B	150 mg bid	4	20:36	37
B1_61	61	Flu B Study A	B	150 mg bid	4	8:36	36.4
B1_61	61	Flu B Study A	B	150 mg bid	5	8:36	36.4
B1_61	61	Flu B Study A	B	150 mg bid	5	20:36	37
B1_61	61	Flu B Study A	B	150 mg bid	6	20:36	37.4
B1_61	61	Flu B Study A	B	150 mg bid	6	8:36	36.6
B1_61	61	Flu B Study A	B	150 mg bid	7	8:36	36.4
B1_61	61	Flu B Study A	B	150 mg bid	7	20:36	37.2
B1_61	61	Flu B Study A	B	150 mg bid	8	8:36	36
B1_61	61	Flu B Study A	B	150 mg bid	21	14:50	37.3
B1_63	63	Flu B Study A	B	150 mg bid	SCREEN	0:00	36.7
B1_63	63	Flu B Study A	B	150 mg bid	-2	8:42	37
B1_63	63	Flu B Study A	B	150 mg bid	-2	20:42	36.7
B1_63	63	Flu B Study A	B	150 mg bid	-1	20:42	36.5
B1_63	63	Flu B Study A	B	150 mg bid	-1	8:42	36.3
B1_63	63	Flu B Study A	B	150 mg bid	1	8:42	36.5
B1_63	63	Flu B Study A	B	150 mg bid	1	20:42	36.9
B1_63	63	Flu B Study A	B	150 mg bid	2	8:42	36.7
B1_63	63	Flu B Study A	B	150 mg bid	2	20:42	36.9
B1_63	63	Flu B Study A	B	150 mg bid	3	20:42	36.8
B1_63	63	Flu B Study A	B	150 mg bid	3	8:42	36.6
B1_63	63	Flu B Study A	B	150 mg bid	4	8:42	36.6
B1_63	63	Flu B Study A	B	150 mg bid	4	20:42	36.6
B1_63	63	Flu B Study A	B	150 mg bid	5	20:42	37.2
B1_63	63	Flu B Study A	B	150 mg bid	5	8:43	36.5
B1_63	63	Flu B Study A	B	150 mg bid	6	20:42	36.2
B1_63	63	Flu B Study A	B	150 mg bid	6	8:42	36.6
B1_63	63	Flu B Study A	B	150 mg bid	7	8:42	36.4
B1_63	63	Flu B Study A	B	150 mg bid	7	20:42	36.8
B1_63	63	Flu B Study A	B	150 mg bid	8	8:42	36.7
B1_63	63	Flu B Study A	B	150 mg bid	21	14:10	36.2
B1_68	68	Flu B Study A	B	150 mg bid	SCREEN	0:00	36.7
B1_68	68	Flu B Study A	B	150 mg bid	-2	8:57	37.1
B1_68	68	Flu B Study A	B	150 mg bid	-2	20:57	36.7
B1_68	68	Flu B Study A	B	150 mg bid	-1	8:57	37.1
B1_68	68	Flu B Study A	B	150 mg bid	-1	20:58	37.7
B1_68	68	Flu B Study A	B	150 mg bid	1	8:57	36.8
B1_68	68	Flu B Study A	B	150 mg bid	1	20:57	36.6
B1_68	68	Flu B Study A	B	150 mg bid	2	8:59	36.6
B1_68	68	Flu B Study A	B	150 mg bid	2	20:58	37.2
B1_68	68	Flu B Study A	B	150 mg bid	3	21:03	36.6
B1_68	68	Flu B Study A	B	150 mg bid	3	8:57	37
B1_68	68	Flu B Study A	B	150 mg bid	4	8:59	37
B1_68	68	Flu B Study A	B	150 mg bid	4	20:57	37.2
B1_68	68	Flu B Study A	B	150 mg bid	5	8:58	36.5
B1_68	68	Flu B Study A	B	150 mg bid	5	20:57	37.1
B1_68	68	Flu B Study A	B	150 mg bid	6	8:57	36.5
B1_68	68	Flu B Study A	B	150 mg bid	6	20:57	37
B1_68	68	Flu B Study A	B	150 mg bid	7	8:57	36.7
B1_68	68	Flu B Study A	B	150 mg bid	7	20:57	37
B1_68	68	Flu B Study A	B	150 mg bid	8	9:00	37.2
B1_68	68	Flu B Study A	B	150 mg bid	21	10:30	36.5
B1_69	69	Flu B Study A	B	150 mg bid	SCREEN	0:00	36.9
B1_69	69	Flu B Study A	B	150 mg bid	-2	21:00	37.2
B1_69	69	Flu B Study A	B	150 mg bid	-2	9:00	37.1
B1_69	69	Flu B Study A	B	150 mg bid	-1	9:00	36.2
B1_69	69	Flu B Study A	B	150 mg bid	-1	21:01	36.5
B1_69	69	Flu B Study A	B	150 mg bid	1	9:01	36
B1_69	69	Flu B Study A	B	150 mg bid	1	21:00	36.4
B1_69	69	Flu B Study A	B	150 mg bid	2	9:00	36
B1_69	69	Flu B Study A	B	150 mg bid	2	21:02	36.7
B1_69	69	Flu B Study A	B	150 mg bid	3	9:00	36.2
B1_69	69	Flu B Study A	B	150 mg bid	3	21:00	36.6
B1_69	69	Flu B Study A	B	150 mg bid	4	9:00	36
B1_69	69	Flu B Study A	B	150 mg bid	4	21:00	37
B1_69	69	Flu B Study A	B	150 mg bid	5	9:00	36.5
B1_69	69	Flu B Study A	B	150 mg bid	5	21:01	36.5
B1_69	69	Flu B Study A	B	150 mg bid	6	9:00	36
B1_69	69	Flu B Study A	B	150 mg bid	6	21:00	36.3
B1_69	69	Flu B Study A	B	150 mg bid	7	9:00	36.2
B1_69	69	Flu B Study A	B	150 mg bid	7	21:05	35.6
B1_69	69	Flu B Study A	B	150 mg bid	8	9:04	35.8
B1_69	69	Flu B Study A	B	150 mg bid	21	9:06	36.2
B1_12	12	Flu B Study A	B	75 mg bid	SCREEN	0:00	37
B1_12	12	Flu B Study A	B	75 mg bid	-2	8:34	37.2
B1_12	12	Flu B Study A	B	75 mg bid	-2	20:33	36.8
B1_12	12	Flu B Study A	B	75 mg bid	-1	20:33	37.4
B1_12	12	Flu B Study A	B	75 mg bid	-1	8:34	36.5
B1_12	12	Flu B Study A	B	75 mg bid	1	8:34	37
B1_12	12	Flu B Study A	B	75 mg bid	1	20:35	37.2
B1_12	12	Flu B Study A	B	75 mg bid	2	8:39	37.4
B1_12	12	Flu B Study A	B	75 mg bid	2	20:34	37.5
B1_12	12	Flu B Study A	B	75 mg bid	3	8:33	37.3
B1_12	12	Flu B Study A	B	75 mg bid	3	20:33	37.4
B1_12	12	Flu B Study A	B	75 mg bid	4	20:33	37.1
B1_12	12	Flu B Study A	B	75 mg bid	4	8:33	37
B1_12	12	Flu B Study A	B	75 mg bid	5	8:33	36.7
B1_12	12	Flu B Study A	B	75 mg bid	5	20:35	37.2
B1_12	12	Flu B Study A	B	75 mg bid	6	8:33	36.7
B1_12	12	Flu B Study A	B	75 mg bid	6	20:35	37.4
B1_12	12	Flu B Study A	B	75 mg bid	7	8:35	37.2
B1_12	12	Flu B Study A	B	75 mg bid	7	20:34	37.5
B1_12	12	Flu B Study A	B	75 mg bid	8	8:33	36.8
B1_12	12	Flu B Study A	B	75 mg bid	21	14:22	36.8
B1_13	13	Flu B Study A	B	75 mg bid	SCREEN	0:00	36.7
B1_13	13	Flu B Study A	B	75 mg bid	-2	8:37	36.6
B1_13	13	Flu B Study A	B	75 mg bid	-2	20:36	36.8
B1_13	13	Flu B Study A	B	75 mg bid	-1	20:36	36.5
B1_13	13	Flu B Study A	B	75 mg bid	-1	8:36	35.7
B1_13	13	Flu B Study A	B	75 mg bid	1	8:36	36.3
B1_13	13	Flu B Study A	B	75 mg bid	1	20:36	36.3
B1_13	13	Flu B Study A	B	75 mg bid	2	8:39	36.5
B1_13	13	Flu B Study A	B	75 mg bid	2	20:45	36.8
B1_13	13	Flu B Study A	B	75 mg bid	3	20:36	36.4
B1_13	13	Flu B Study A	B	75 mg bid	3	8:37	36.8
B1_13	13	Flu B Study A	B	75 mg bid	4	8:37	36.3
B1_13	13	Flu B Study A	B	75 mg bid	4	20:36	36.6
B1_13	13	Flu B Study A	B	75 mg bid	5	8:38	35.4
B1_13	13	Flu B Study A	B	75 mg bid	5	20:40	36.6
B1_13	13	Flu B Study A	B	75 mg bid	6	8:36	36.3
B1_13	13	Flu B Study A	B	75 mg bid	6	20:36	36.7
B1_13	13	Flu B Study A	B	75 mg bid	7	20:36	36.3
B1_13	13	Flu B Study A	B	75 mg bid	7	8:36	36.5
B1_13	13	Flu B Study A	B	75 mg bid	8	8:36	36.6
B1_13	13	Flu B Study A	B	75 mg bid	21	14:20	36.5
B1_19	19	Flu B Study A	B	75 mg bid	SCREEN	0:00	36.8
B1_19	19	Flu B Study A	B	75 mg bid	-2	20:54	36.8
B1_19	19	Flu B Study A	B	75 mg bid	-2	8:51	35.7
B1_19	19	Flu B Study A	B	75 mg bid	-1	8:55	36.1
B1_19	19	Flu B Study A	B	75 mg bid	-1	20:59	36.7
B1_19	19	Flu B Study A	B	75 mg bid	1	8:56	36.2
B1_19	19	Flu B Study A	B	75 mg bid	1	20:55	36.8
B1_19	19	Flu B Study A	B	75 mg bid	2	8:52	36.4
B1_19	19	Flu B Study A	B	75 mg bid	2	21:03	36.3
B1_19	19	Flu B Study A	B	75 mg bid	3	20:54	36.6
B1_19	19	Flu B Study A	B	75 mg bid	3	8:58	36.7
B1_19	19	Flu B Study A	B	75 mg bid	4	8:55	36.5
B1_19	19	Flu B Study A	B	75 mg bid	4	20:54	36.4
B1_19	19	Flu B Study A	B	75 mg bid	5	8:54	36.3
B1_19	19	Flu B Study A	B	75 mg bid	5	20:58	35.8
B1_19	19	Flu B Study A	B	75 mg bid	6	20:54	36.8
B1_19	19	Flu B Study A	B	75 mg bid	6	8:55	36
B1_19	19	Flu B Study A	B	75 mg bid	7	8:54	36.3
B1_19	19	Flu B Study A	B	75 mg bid	7	20:54	36.5
B1_19	19	Flu B Study A	B	75 mg bid	8	8:54	36.7
B1_19	19	Flu B Study A	B	75 mg bid	21	13:50	36.8
B1_22	22	Flu B Study A	B	75 mg bid	SCREEN	0:00	36.1
B1_22	22	Flu B Study A	B	75 mg bid	-2	20:49	36.9
B1_22	22	Flu B Study A	B	75 mg bid	-2	8:58	36.4
B1_22	22	Flu B Study A	B	75 mg bid	-1	9:05	36.1
B1_22	22	Flu B Study A	B	75 mg bid	-1	21:02	37
B1_22	22	Flu B Study A	B	75 mg bid	1	9:10	36.4
B1_22	22	Flu B Study A	B	75 mg bid	1	21:11	37.1
B1_22	22	Flu B Study A	B	75 mg bid	2	9:09	36.4
B1_22	22	Flu B Study A	B	75 mg bid	2	21:05	37.2
B1_22	22	Flu B Study A	B	75 mg bid	3	9:04	36.4
B1_22	22	Flu B Study A	B	75 mg bid	3	21:06	37.1
B1_22	22	Flu B Study A	B	75 mg bid	4	9:05	36.4
B1_22	22	Flu B Study A	B	75 mg bid	4	21:03	36
B1_22	22	Flu B Study A	B	75 mg bid	5	9:03	36.2
B1_22	22	Flu B Study A	B	75 mg bid	5	21:07	36.9
B1_22	22	Flu B Study A	B	75 mg bid	6	9:03	36.5
B1_22	22	Flu B Study A	B	75 mg bid	6	21:05	37.2
B1_22	22	Flu B Study A	B	75 mg bid	7	9:03	36.4
B1_22	22	Flu B Study A	B	75 mg bid	7	21:04	37
B1_22	22	Flu B Study A	B	75 mg bid	8	9:03	37.1
B1_22	22	Flu B Study A	B	75 mg bid	21	15:35	36.5
B1_23	23	Flu B Study A	B	75 mg bid	SCREEN	0:00	36.7
B1_23	23	Flu B Study A	B	75 mg bid	-2	8:32	36.7
B1_23	23	Flu B Study A	B	75 mg bid	-2	20:30	36.4
B1_23	23	Flu B Study A	B	75 mg bid	-1	8:30	36.8
B1_23	23	Flu B Study A	B	75 mg bid	-1	20:30	36.3
B1_23	23	Flu B Study A	B	75 mg bid	1	8:32	37.1
B1_23	23	Flu B Study A	B	75 mg bid	1	20:30	37.1
B1_23	23	Flu B Study A	B	75 mg bid	2	8:30	37.1
B1_23	23	Flu B Study A	B	75 mg bid	2	20:30	37.2
B1_23	23	Flu B Study A	B	75 mg bid	3	8:31	36.8
B1_23	23	Flu B Study A	B	75 mg bid	3	20:30	36.8
B1_23	23	Flu B Study A	B	75 mg bid	4	20:30	37.2
B1_23	23	Flu B Study A	B	75 mg bid	4	8:30	37
B1_23	23	Flu B Study A	B	75 mg bid	5	8:30	36.9
B1_23	23	Flu B Study A	B	75 mg bid	5	20:30	37
B1_23	23	Flu B Study A	B	75 mg bid	6	8:30	37
B1_23	23	Flu B Study A	B	75 mg bid	6	20:30	37.2
B1_23	23	Flu B Study A	B	75 mg bid	7	8:30	36.8
B1_23	23	Flu B Study A	B	75 mg bid	7	20:30	36.8
B1_23	23	Flu B Study A	B	75 mg bid	8	8:30	36.9
B1_23	23	Flu B Study A	B	75 mg bid	21	13:25	36.8
B1_24	24	Flu B Study A	B	75 mg bid	SCREEN	0:00	36.5
B1_24	24	Flu B Study A	B	75 mg bid	-2	8:34	36.7
B1_24	24	Flu B Study A	B	75 mg bid	-2	20:33	36.8
B1_24	24	Flu B Study A	B	75 mg bid	-1	8:33	36.2
B1_24	24	Flu B Study A	B	75 mg bid	-1	20:35	36.7
B1_24	24	Flu B Study A	B	75 mg bid	1	8:35	36.2
B1_24	24	Flu B Study A	B	75 mg bid	1	20:34	36.6
B1_24	24	Flu B Study A	B	75 mg bid	2	8:35	36.6
B1_24	24	Flu B Study A	B	75 mg bid	2	20:34	36.6
B1_24	24	Flu B Study A	B	75 mg bid	3	8:34	36.7
B1_24	24	Flu B Study A	B	75 mg bid	3	20:34	37.2
B1_24	24	Flu B Study A	B	75 mg bid	4	8:33	36.4
B1_24	24	Flu B Study A	B	75 mg bid	4	20:33	37
B1_24	24	Flu B Study A	B	75 mg bid	5	8:33	36.3
B1_24	24	Flu B Study A	B	75 mg bid	5	20:33	37
B1_24	24	Flu B Study A	B	75 mg bid	6	8:33	36.7
B1_24	24	Flu B Study A	B	75 mg bid	6	20:33	37
B1_24	24	Flu B Study A	B	75 mg bid	7	8:34	36.4
B1_24	24	Flu B Study A	B	75 mg bid	7	20:33	36.8
B1_24	24	Flu B Study A	B	75 mg bid	8	8:33	36.7
B1_24	24	Flu B Study A	B	75 mg bid	21	11:30	36.7
B1_30	30	Flu B Study A	B	75 mg bid	SCREEN	0:00	36.5
B1_30	30	Flu B Study A	B	75 mg bid	-2	8:52	36.7
B1_30	30	Flu B Study A	B	75 mg bid	-2	20:51	37
B1_30	30	Flu B Study A	B	75 mg bid	-1	8:55	36.4
B1_30	30	Flu B Study A	B	75 mg bid	-1	20:58	37.1
B1_30	30	Flu B Study A	B	75 mg bid	1	8:56	36.5
B1_30	30	Flu B Study A	B	75 mg bid	1	20:54	36.5
B1_30	30	Flu B Study A	B	75 mg bid	2	8:55	36.6
B1_30	30	Flu B Study A	B	75 mg bid	2	20:58	36.5
B1_30	30	Flu B Study A	B	75 mg bid	3	8:56	36.9
B1_30	30	Flu B Study A	B	75 mg bid	3	20:53	37
B1_30	30	Flu B Study A	B	75 mg bid	4	8:51	36.2
B1_30	30	Flu B Study A	B	75 mg bid	4	20:52	37.1
B1_30	30	Flu B Study A	B	75 mg bid	5	8:54	36.5
B1_30	30	Flu B Study A	B	75 mg bid	5	20:52	37.1
B1_30	30	Flu B Study A	B	75 mg bid	6	8:51	36.7
B1_30	30	Flu B Study A	B	75 mg bid	6	20:51	36.4
B1_30	30	Flu B Study A	B	75 mg bid	7	8:51	36.3
B1_30	30	Flu B Study A	B	75 mg bid	7	20:51	37.2
B1_30	30	Flu B Study A	B	75 mg bid	8	8:55	36.4
B1_30	30	Flu B Study A	B	75 mg bid	21	9:35	36.7
B1_32	32	Flu B Study A	B	75 mg bid	SCREEN	0:00	36.5
B1_32	32	Flu B Study A	B	75 mg bid	-2	8:58	36.4
B1_32	32	Flu B Study A	B	75 mg bid	-2	20:57	36.5
B1_32	32	Flu B Study A	B	75 mg bid	-1	8:57	36.5
B1_32	32	Flu B Study A	B	75 mg bid	-1	21:05	36.3
B1_32	32	Flu B Study A	B	75 mg bid	1	20:59	36.4
B1_32	32	Flu B Study A	B	75 mg bid	1	9:02	36.2
B1_32	32	Flu B Study A	B	75 mg bid	2	9:01	36.2
B1_32	32	Flu B Study A	B	75 mg bid	2	21:04	36.4
B1_32	32	Flu B Study A	B	75 mg bid	3	9:02	36.6
B1_32	32	Flu B Study A	B	75 mg bid	3	20:58	36.5
B1_32	32	Flu B Study A	B	75 mg bid	4	8:57	36.4
B1_32	32	Flu B Study A	B	75 mg bid	4	21:00	36.7
B1_32	32	Flu B Study A	B	75 mg bid	5	9:00	36.7
B1_32	32	Flu B Study A	B	75 mg bid	5	20:58	36.7
B1_32	32	Flu B Study A	B	75 mg bid	6	8:57	36.8
B1_32	32	Flu B Study A	B	75 mg bid	6	20:57	36.5
B1_32	32	Flu B Study A	B	75 mg bid	7	8:57	36.3
B1_32	32	Flu B Study A	B	75 mg bid	7	20:57	36.6
B1_32	32	Flu B Study A	B	75 mg bid	8	9:03	36.3
B1_32	32	Flu B Study A	B	75 mg bid	21	13:00	36.6
B1_37	37	Flu B Study A	B	75 mg bid	SCREEN	0:00	36.3
B1_37	37	Flu B Study A	B	75 mg bid	-2	8:36	36.4
B1_37	37	Flu B Study A	B	75 mg bid	-2	20:36	37
B1_37	37	Flu B Study A	B	75 mg bid	-1	8:36	36.3
B1_37	37	Flu B Study A	B	75 mg bid	-1	20:37	36.8
B1_37	37	Flu B Study A	B	75 mg bid	1	8:36	35.9
B1_37	37	Flu B Study A	B	75 mg bid	1	20:36	36.7
B1_37	37	Flu B Study A	B	75 mg bid	2	8:36	36.2
B1_37	37	Flu B Study A	B	75 mg bid	2	20:36	36.4
B1_37	37	Flu B Study A	B	75 mg bid	3	8:37	36.1
B1_37	37	Flu B Study A	B	75 mg bid	3	20:36	36.6
B1_37	37	Flu B Study A	B	75 mg bid	4	8:37	35.9
B1_37	37	Flu B Study A	B	75 mg bid	4	20:36	36.6
B1_37	37	Flu B Study A	B	75 mg bid	5	8:37	36.8
B1_37	37	Flu B Study A	B	75 mg bid	5	20:36	36.9
B1_37	37	Flu B Study A	B	75 mg bid	6	8:38	36
B1_37	37	Flu B Study A	B	75 mg bid	6	20:36	36.5
B1_37	37	Flu B Study A	B	75 mg bid	7	20:36	36.8
B1_37	37	Flu B Study A	B	75 mg bid	7	8:36	36.6
B1_37	37	Flu B Study A	B	75 mg bid	8	8:36	36.8
B1_37	37	Flu B Study A	B	75 mg bid	21	15:31	36.2
B1_39	39	Flu B Study A	B	75 mg bid	SCREEN	0:00	36.8
B1_39	39	Flu B Study A	B	75 mg bid	-2	8:42	36.1
B1_39	39	Flu B Study A	B	75 mg bid	-2	20:42	36.2
B1_39	39	Flu B Study A	B	75 mg bid	-1	20:43	36.1
B1_39	39	Flu B Study A	B	75 mg bid	-1	8:43	36.2
B1_39	39	Flu B Study A	B	75 mg bid	1	8:42	36.4
B1_39	39	Flu B Study A	B	75 mg bid	1	20:42	36.2
B1_39	39	Flu B Study A	B	75 mg bid	2	8:42	36.7
B1_39	39	Flu B Study A	B	75 mg bid	2	20:42	37.2
B1_39	39	Flu B Study A	B	75 mg bid	3	8:43	36.3
B1_39	39	Flu B Study A	B	75 mg bid	3	20:42	36.6
B1_39	39	Flu B Study A	B	75 mg bid	4	8:44	36.3
B1_39	39	Flu B Study A	B	75 mg bid	4	20:42	36.8
B1_39	39	Flu B Study A	B	75 mg bid	5	8:45	36.8
B1_39	39	Flu B Study A	B	75 mg bid	5	20:43	36
B1_39	39	Flu B Study A	B	75 mg bid	6	8:44	36.4
B1_39	39	Flu B Study A	B	75 mg bid	6	20:42	36.2
B1_39	39	Flu B Study A	B	75 mg bid	7	8:42	36.4
B1_39	39	Flu B Study A	B	75 mg bid	7	20:43	36.7
B1_39	39	Flu B Study A	B	75 mg bid	8	8:42	36.4
B1_39	39	Flu B Study A	B	75 mg bid	21	16:10	36.5
B1_43	43	Flu B Study A	B	75 mg bid	SCREEN	0:00	36.6
B1_43	43	Flu B Study A	B	75 mg bid	-2	8:54	36.5
B1_43	43	Flu B Study A	B	75 mg bid	-2	20:54	37
B1_43	43	Flu B Study A	B	75 mg bid	-1	8:54	36.5
B1_43	43	Flu B Study A	B	75 mg bid	-1	20:58	37.2
B1_43	43	Flu B Study A	B	75 mg bid	1	8:56	36.3
B1_43	43	Flu B Study A	B	75 mg bid	1	20:59	37.4
B1_43	43	Flu B Study A	B	75 mg bid	2	8:56	36.5
B1_43	43	Flu B Study A	B	75 mg bid	2	20:54	37.2
B1_43	43	Flu B Study A	B	75 mg bid	3	8:59	36.4
B1_43	43	Flu B Study A	B	75 mg bid	3	20:54	37
B1_43	43	Flu B Study A	B	75 mg bid	4	21:00	36.7
B1_43	43	Flu B Study A	B	75 mg bid	4	9:00	36.4
B1_43	43	Flu B Study A	B	75 mg bid	5	8:55	36.7
B1_43	43	Flu B Study A	B	75 mg bid	5	20:54	36.9
B1_43	43	Flu B Study A	B	75 mg bid	6	8:58	36.3
B1_43	43	Flu B Study A	B	75 mg bid	6	20:54	36.8
B1_43	43	Flu B Study A	B	75 mg bid	7	8:54	36.2
B1_43	43	Flu B Study A	B	75 mg bid	7	20:54	37
B1_43	43	Flu B Study A	B	75 mg bid	8	8:56	36.2
B1_43	43	Flu B Study A	B	75 mg bid	21	15:15	37.2
B1_45	45	Flu B Study A	B	75 mg bid	SCREEN	0:00	36.7
B1_45	45	Flu B Study A	B	75 mg bid	-2	9:00	36.7
B1_45	45	Flu B Study A	B	75 mg bid	-2	21:00	37.2
B1_45	45	Flu B Study A	B	75 mg bid	-1	9:00	36.8
B1_45	45	Flu B Study A	B	75 mg bid	-1	21:05	36.9
B1_45	45	Flu B Study A	B	75 mg bid	1	9:03	37
B1_45	45	Flu B Study A	B	75 mg bid	1	21:05	36.6
B1_45	45	Flu B Study A	B	75 mg bid	2	21:00	36.6
B1_45	45	Flu B Study A	B	75 mg bid	2	9:05	36.5
B1_45	45	Flu B Study A	B	75 mg bid	3	9:04	36.9
B1_45	45	Flu B Study A	B	75 mg bid	3	21:00	36.6
B1_45	45	Flu B Study A	B	75 mg bid	4	9:05	36.7
B1_45	45	Flu B Study A	B	75 mg bid	4	21:06	36.8
B1_45	45	Flu B Study A	B	75 mg bid	5	21:01	37.2
B1_45	45	Flu B Study A	B	75 mg bid	5	9:00	36.8
B1_45	45	Flu B Study A	B	75 mg bid	6	21:00	37
B1_45	45	Flu B Study A	B	75 mg bid	6	9:03	36.8
B1_45	45	Flu B Study A	B	75 mg bid	7	21:00	37.1
B1_45	45	Flu B Study A	B	75 mg bid	7	9:00	36.6
B1_45	45	Flu B Study A	B	75 mg bid	8	9:00	36.4
B1_45	45	Flu B Study A	B	75 mg bid	21	16:15	37
B1_51	51	Flu B Study A	B	75 mg bid	SCREEN	0:00	36.4
B1_51	51	Flu B Study A	B	75 mg bid	-2	20:42	36.5
B1_51	51	Flu B Study A	B	75 mg bid	-2	8:42	36.7
B1_51	51	Flu B Study A	B	75 mg bid	-1	20:42	36
B1_51	51	Flu B Study A	B	75 mg bid	-1	8:42	36
B1_51	51	Flu B Study A	B	75 mg bid	1	8:43	35.9
B1_51	51	Flu B Study A	B	75 mg bid	1	20:42	36.3
B1_51	51	Flu B Study A	B	75 mg bid	2	8:47	36.9
B1_51	51	Flu B Study A	B	75 mg bid	2	20:44	36.6
B1_51	51	Flu B Study A	B	75 mg bid	3	8:50	36.7
B1_51	51	Flu B Study A	B	75 mg bid	3	20:42	36.4
B1_51	51	Flu B Study A	B	75 mg bid	4	8:44	36.2
B1_51	51	Flu B Study A	B	75 mg bid	4	20:45	36.2
B1_51	51	Flu B Study A	B	75 mg bid	5	8:42	36
B1_51	51	Flu B Study A	B	75 mg bid	5	20:44	36.3
B1_51	51	Flu B Study A	B	75 mg bid	6	8:43	36
B1_51	51	Flu B Study A	B	75 mg bid	6	20:43	36
B1_51	51	Flu B Study A	B	75 mg bid	7	8:42	36.6
B1_51	51	Flu B Study A	B	75 mg bid	7	20:42	36.2
B1_51	51	Flu B Study A	B	75 mg bid	8	8:42	35.8
B1_51	51	Flu B Study A	B	75 mg bid	21	9:25	36.4
B1_52	52	Flu B Study A	B	75 mg bid	SCREEN	0:00	36.7
B1_52	52	Flu B Study A	B	75 mg bid	-2	8:45	37
B1_52	52	Flu B Study A	B	75 mg bid	-2	20:46	37.3
B1_52	52	Flu B Study A	B	75 mg bid	-1	8:45	37.4
B1_52	52	Flu B Study A	B	75 mg bid	-1	20:47	36.9
B1_52	52	Flu B Study A	B	75 mg bid	1	8:50	36.7
B1_52	52	Flu B Study A	B	75 mg bid	1	20:45	37.2
B1_52	52	Flu B Study A	B	75 mg bid	2	8:46	36.8
B1_52	52	Flu B Study A	B	75 mg bid	2	20:46	37.6
B1_52	52	Flu B Study A	B	75 mg bid	3	8:45	36.8
B1_52	52	Flu B Study A	B	75 mg bid	3	20:47	36.9
B1_52	52	Flu B Study A	B	75 mg bid	4	20:45	36.8
B1_52	52	Flu B Study A	B	75 mg bid	4	8:46	36.7
B1_52	52	Flu B Study A	B	75 mg bid	5	20:46	36.8
B1_52	52	Flu B Study A	B	75 mg bid	5	8:46	37.2
B1_52	52	Flu B Study A	B	75 mg bid	6	20:45	36.8
B1_52	52	Flu B Study A	B	75 mg bid	6	8:50	36.5
B1_52	52	Flu B Study A	B	75 mg bid	7	8:45	36.5
B1_52	52	Flu B Study A	B	75 mg bid	7	20:45	36.6
B1_52	52	Flu B Study A	B	75 mg bid	8	8:45	36.7
B1_52	52	Flu B Study A	B	75 mg bid	21	13:37	36.5
B1_55	55	Flu B Study A	B	75 mg bid	SCREEN	0:00	36.7
B1_55	55	Flu B Study A	B	75 mg bid	-2	20:55	36.3
B1_55	55	Flu B Study A	B	75 mg bid	-2	8:54	36.6
B1_55	55	Flu B Study A	B	75 mg bid	-1	8:55	36.3
B1_55	55	Flu B Study A	B	75 mg bid	-1	20:54	36.3
B1_55	55	Flu B Study A	B	75 mg bid	1	8:56	36.2
B1_55	55	Flu B Study A	B	75 mg bid	1	20:54	36.6
B1_55	55	Flu B Study A	B	75 mg bid	2	8:57	36.2
B1_55	55	Flu B Study A	B	75 mg bid	2	20:56	35.6
B1_55	55	Flu B Study A	B	75 mg bid	3	9:00	36.3
B1_55	55	Flu B Study A	B	75 mg bid	3	20:54	36.2
B1_55	55	Flu B Study A	B	75 mg bid	4	8:56	36
B1_55	55	Flu B Study A	B	75 mg bid	4	20:54	36.6
B1_55	55	Flu B Study A	B	75 mg bid	5	20:55	36
B1_55	55	Flu B Study A	B	75 mg bid	5	8:55	36
B1_55	55	Flu B Study A	B	75 mg bid	6	8:55	36.2
B1_55	55	Flu B Study A	B	75 mg bid	6	20:54	36.5
B1_55	55	Flu B Study A	B	75 mg bid	7	8:54	36
B1_55	55	Flu B Study A	B	75 mg bid	7	20:54	36.5
B1_55	55	Flu B Study A	B	75 mg bid	8	8:54	36.2
B1_55	55	Flu B Study A	B	75 mg bid	21	12:02	35.8
B1_58	58	Flu B Study A	B	75 mg bid	SCREEN	0:00	36.1
B1_58	58	Flu B Study A	B	75 mg bid	-2	21:05	36.2
B1_58	58	Flu B Study A	B	75 mg bid	-2	9:03	36.6
B1_58	58	Flu B Study A	B	75 mg bid	-1	9:04	36.4
B1_58	58	Flu B Study A	B	75 mg bid	-1	21:04	35.9
B1_58	58	Flu B Study A	B	75 mg bid	1	21:03	36.2
B1_58	58	Flu B Study A	B	75 mg bid	1	9:10	36.4
B1_58	58	Flu B Study A	B	75 mg bid	2	9:05	36.5
B1_58	58	Flu B Study A	B	75 mg bid	2	21:05	36.7
B1_58	58	Flu B Study A	B	75 mg bid	3	9:06	36.3
B1_58	58	Flu B Study A	B	75 mg bid	3	21:06	36.5
B1_58	58	Flu B Study A	B	75 mg bid	4	9:03	36
B1_58	58	Flu B Study A	B	75 mg bid	4	21:03	36.4
B1_58	58	Flu B Study A	B	75 mg bid	5	9:06	36.8
B1_58	58	Flu B Study A	B	75 mg bid	5	21:04	36.8
B1_58	58	Flu B Study A	B	75 mg bid	6	9:08	36.2
B1_58	58	Flu B Study A	B	75 mg bid	6	21:03	36
B1_58	58	Flu B Study A	B	75 mg bid	7	9:03	36
B1_58	58	Flu B Study A	B	75 mg bid	7	21:04	36.6
B1_58	58	Flu B Study A	B	75 mg bid	8	9:03	35.6
B1_58	58	Flu B Study A	B	75 mg bid	21	12:55	36
B1_59	59	Flu B Study A	B	75 mg bid	SCREEN	0:00	37.1
B1_59	59	Flu B Study A	B	75 mg bid	-2	8:56	36.8
B1_59	59	Flu B Study A	B	75 mg bid	-2	20:30	36.7
B1_59	59	Flu B Study A	B	75 mg bid	-1	8:30	36.6
B1_59	59	Flu B Study A	B	75 mg bid	-1	20:30	36.8
B1_59	59	Flu B Study A	B	75 mg bid	1	20:30	36.1
B1_59	59	Flu B Study A	B	75 mg bid	1	8:30	36.6
B1_59	59	Flu B Study A	B	75 mg bid	2	8:30	36.8
B1_59	59	Flu B Study A	B	75 mg bid	2	20:30	37.3
B1_59	59	Flu B Study A	B	75 mg bid	3	8:30	36.6
B1_59	59	Flu B Study A	B	75 mg bid	3	20:30	37
B1_59	59	Flu B Study A	B	75 mg bid	4	8:30	36.6
B1_59	59	Flu B Study A	B	75 mg bid	4	20:30	37
B1_59	59	Flu B Study A	B	75 mg bid	5	20:30	37.3
B1_59	59	Flu B Study A	B	75 mg bid	5	8:30	36.8
B1_59	59	Flu B Study A	B	75 mg bid	6	8:30	36.9
B1_59	59	Flu B Study A	B	75 mg bid	6	20:30	36.2
B1_59	59	Flu B Study A	B	75 mg bid	7	8:30	36.8
B1_59	59	Flu B Study A	B	75 mg bid	7	20:30	36.8
B1_59	59	Flu B Study A	B	75 mg bid	8	8:30	36.7
B1_59	59	Flu B Study A	B	75 mg bid	21	9:20	36.6
B1_64	64	Flu B Study A	B	75 mg bid	SCREEN	0:00	37.2
B1_64	64	Flu B Study A	B	75 mg bid	-2	8:45	36.9
B1_64	64	Flu B Study A	B	75 mg bid	-2	20:45	36.8
B1_64	64	Flu B Study A	B	75 mg bid	-1	8:45	36.6
B1_64	64	Flu B Study A	B	75 mg bid	-1	20:47	36.9
B1_64	64	Flu B Study A	B	75 mg bid	1	8:45	36.4
B1_64	64	Flu B Study A	B	75 mg bid	1	20:45	37
B1_64	64	Flu B Study A	B	75 mg bid	2	8:45	36.7
B1_64	64	Flu B Study A	B	75 mg bid	2	20:46	36.8
B1_64	64	Flu B Study A	B	75 mg bid	3	8:46	36.9
B1_64	64	Flu B Study A	B	75 mg bid	3	20:49	36.8
B1_64	64	Flu B Study A	B	75 mg bid	4	8:47	36.5
B1_64	64	Flu B Study A	B	75 mg bid	4	20:45	36.8
B1_64	64	Flu B Study A	B	75 mg bid	5	8:45	36.3
B1_64	64	Flu B Study A	B	75 mg bid	5	20:45	37.2
B1_64	64	Flu B Study A	B	75 mg bid	6	8:45	36.9
B1_64	64	Flu B Study A	B	75 mg bid	6	20:47	36.8
B1_64	64	Flu B Study A	B	75 mg bid	7	8:45	36.8
B1_64	64	Flu B Study A	B	75 mg bid	7	20:45	36.5
B1_64	64	Flu B Study A	B	75 mg bid	8	8:48	36.4
B1_64	64	Flu B Study A	B	75 mg bid	21	10:18	36.1
B1_67	67	Flu B Study A	B	75 mg bid	SCREEN	0:00	36.4
B1_67	67	Flu B Study A	B	75 mg bid	-2	8:54	36.6
B1_67	67	Flu B Study A	B	75 mg bid	-2	20:54	37.2
B1_67	67	Flu B Study A	B	75 mg bid	-1	8:54	36.1
B1_67	67	Flu B Study A	B	75 mg bid	-1	20:55	36.8
B1_67	67	Flu B Study A	B	75 mg bid	1	20:54	36.5
B1_67	67	Flu B Study A	B	75 mg bid	1	8:54	36.5
B1_67	67	Flu B Study A	B	75 mg bid	2	8:54	36.2
B1_67	67	Flu B Study A	B	75 mg bid	2	20:54	36.7
B1_67	67	Flu B Study A	B	75 mg bid	3	8:54	36
B1_67	67	Flu B Study A	B	75 mg bid	3	20:54	36.3
B1_67	67	Flu B Study A	B	75 mg bid	4	8:54	36.2
B1_67	67	Flu B Study A	B	75 mg bid	4	20:54	36.6
B1_67	67	Flu B Study A	B	75 mg bid	5	8:54	36
B1_67	67	Flu B Study A	B	75 mg bid	5	20:55	36.4
B1_67	67	Flu B Study A	B	75 mg bid	6	8:54	36
B1_67	67	Flu B Study A	B	75 mg bid	6	20:54	36.8
B1_67	67	Flu B Study A	B	75 mg bid	7	8:54	37
B1_67	67	Flu B Study A	B	75 mg bid	7	20:54	36.8
B1_67	67	Flu B Study A	B	75 mg bid	8	8:54	35.7
B1_67	67	Flu B Study A	B	75 mg bid	21	11:30	36.1
B1_70	70	Flu B Study A	B	75 mg bid	SCREEN	0:00	36.5
B1_70	70	Flu B Study A	B	75 mg bid	-2	21:03	36.5
B1_70	70	Flu B Study A	B	75 mg bid	-2	9:03	36.7
B1_70	70	Flu B Study A	B	75 mg bid	-1	9:03	36.3
B1_70	70	Flu B Study A	B	75 mg bid	-1	21:05	37
B1_70	70	Flu B Study A	B	75 mg bid	1	9:03	35.8
B1_70	70	Flu B Study A	B	75 mg bid	1	21:03	36.6
B1_70	70	Flu B Study A	B	75 mg bid	2	9:04	35.9
B1_70	70	Flu B Study A	B	75 mg bid	2	21:03	36.9
B1_70	70	Flu B Study A	B	75 mg bid	3	9:03	36.2
B1_70	70	Flu B Study A	B	75 mg bid	3	21:07	36.4
B1_70	70	Flu B Study A	B	75 mg bid	4	9:05	36
B1_70	70	Flu B Study A	B	75 mg bid	4	21:03	36.7
B1_70	70	Flu B Study A	B	75 mg bid	5	9:03	35.8
B1_70	70	Flu B Study A	B	75 mg bid	5	21:03	36.9
B1_70	70	Flu B Study A	B	75 mg bid	6	9:04	36.1
B1_70	70	Flu B Study A	B	75 mg bid	6	21:03	36.2
B1_70	70	Flu B Study A	B	75 mg bid	7	9:03	35.8
B1_70	70	Flu B Study A	B	75 mg bid	7	21:03	36.6
B1_70	70	Flu B Study A	B	75 mg bid	8	9:07	36.4
B1_70	70	Flu B Study A	B	75 mg bid	21	13:55	36.3
B1_14	14	Flu B Study A	B	Placebo	SCREEN	0:00	37
B1_14	14	Flu B Study A	B	Placebo	-2	8:38	36.6
B1_14	14	Flu B Study A	B	Placebo	-2	20:36	36.8
B1_14	14	Flu B Study A	B	Placebo	-1	8:40	36.3
B1_14	14	Flu B Study A	B	Placebo	-1	20:40	37
B1_14	14	Flu B Study A	B	Placebo	1	20:44	37
B1_14	14	Flu B Study A	B	Placebo	1	8:40	36.4
B1_14	14	Flu B Study A	B	Placebo	2	8:42	36.3
B1_14	14	Flu B Study A	B	Placebo	2	20:40	37.1
B1_14	14	Flu B Study A	B	Placebo	3	8:40	36
B1_14	14	Flu B Study A	B	Placebo	3	20:40	36.9
B1_14	14	Flu B Study A	B	Placebo	4	8:40	36.5
B1_14	14	Flu B Study A	B	Placebo	4	20:39	36.9
B1_14	14	Flu B Study A	B	Placebo	5	20:41	37
B1_14	14	Flu B Study A	B	Placebo	5	8:39	36.2
B1_14	14	Flu B Study A	B	Placebo	6	20:42	37.4
B1_14	14	Flu B Study A	B	Placebo	6	8:39	36.4
B1_14	14	Flu B Study A	B	Placebo	7	8:40	36
B1_14	14	Flu B Study A	B	Placebo	7	20:40	37
B1_14	14	Flu B Study A	B	Placebo	8	8:39	37
B1_14	14	Flu B Study A	B	Placebo	21	13:08	37
B1_16	16	Flu B Study A	B	Placebo	SCREEN	0:00	37.1
B1_16	16	Flu B Study A	B	Placebo	-2	8:42	36.8
B1_16	16	Flu B Study A	B	Placebo	-2	20:42	37.2
B1_16	16	Flu B Study A	B	Placebo	-1	8:47	36.3
B1_16	16	Flu B Study A	B	Placebo	-1	20:44	37.2
B1_16	16	Flu B Study A	B	Placebo	1	8:50	36.5
B1_16	16	Flu B Study A	B	Placebo	1	20:52	37.2
B1_16	16	Flu B Study A	B	Placebo	2	8:49	36.4
B1_16	16	Flu B Study A	B	Placebo	2	20:46	37.5
B1_16	16	Flu B Study A	B	Placebo	3	8:49	36.5
B1_16	16	Flu B Study A	B	Placebo	3	20:48	37.3
B1_16	16	Flu B Study A	B	Placebo	4	8:47	36.5
B1_16	16	Flu B Study A	B	Placebo	4	20:45	36.9
B1_16	16	Flu B Study A	B	Placebo	5	8:47	36.3
B1_16	16	Flu B Study A	B	Placebo	5	20:48	37.3
B1_16	16	Flu B Study A	B	Placebo	6	8:45	36.3
B1_16	16	Flu B Study A	B	Placebo	6	20:48	37
B1_16	16	Flu B Study A	B	Placebo	7	8:45	36.4
B1_16	16	Flu B Study A	B	Placebo	7	20:46	36.7
B1_16	16	Flu B Study A	B	Placebo	8	8:45	36.4
B1_16	16	Flu B Study A	B	Placebo	21	12:50	36.9
B1_18	18	Flu B Study A	B	Placebo	SCREEN	0:00	36.8
B1_18	18	Flu B Study A	B	Placebo	-2	8:47	36.6
B1_18	18	Flu B Study A	B	Placebo	-2	20:45	37.3
B1_18	18	Flu B Study A	B	Placebo	-1	8:55	36.4
B1_18	18	Flu B Study A	B	Placebo	-1	20:52	37.3
B1_18	18	Flu B Study A	B	Placebo	1	8:57	37
B1_18	18	Flu B Study A	B	Placebo	1	20:59	37.4
B1_18	18	Flu B Study A	B	Placebo	2	8:54	36.8
B1_18	18	Flu B Study A	B	Placebo	2	20:51	37.3
B1_18	18	Flu B Study A	B	Placebo	3	8:52	36.7
B1_18	18	Flu B Study A	B	Placebo	3	20:52	36.9
B1_18	18	Flu B Study A	B	Placebo	4	8:54	36.7
B1_18	18	Flu B Study A	B	Placebo	4	20:51	36.9
B1_18	18	Flu B Study A	B	Placebo	5	8:53	36.4
B1_18	18	Flu B Study A	B	Placebo	5	20:54	37.3
B1_18	18	Flu B Study A	B	Placebo	6	20:55	37
B1_18	18	Flu B Study A	B	Placebo	6	8:51	36.7
B1_18	18	Flu B Study A	B	Placebo	7	8:51	36
B1_18	18	Flu B Study A	B	Placebo	7	20:52	37
B1_18	18	Flu B Study A	B	Placebo	8	8:51	36.2
B1_18	18	Flu B Study A	B	Placebo	21	14:08	36.3
B1_21	21	Flu B Study A	B	Placebo	SCREEN	0:00	36.3
B1_21	21	Flu B Study A	B	Placebo	-2	8:55	36
B1_21	21	Flu B Study A	B	Placebo	-2	21:00	36.8
B1_21	21	Flu B Study A	B	Placebo	-1	9:00	36.2
B1_21	21	Flu B Study A	B	Placebo	-1	21:05	37.2
B1_21	21	Flu B Study A	B	Placebo	1	9:03	36.1
B1_21	21	Flu B Study A	B	Placebo	1	21:04	36.2
B1_21	21	Flu B Study A	B	Placebo	2	9:01	36.8
B1_21	21	Flu B Study A	B	Placebo	2	21:09	36.9
B1_21	21	Flu B Study A	B	Placebo	3	9:02	36.4
B1_21	21	Flu B Study A	B	Placebo	3	21:00	36.6
B1_21	21	Flu B Study A	B	Placebo	4	9:00	36.7
B1_21	21	Flu B Study A	B	Placebo	4	21:00	37.2
B1_21	21	Flu B Study A	B	Placebo	5	9:00	36.2
B1_21	21	Flu B Study A	B	Placebo	5	21:05	36.7
B1_21	21	Flu B Study A	B	Placebo	6	9:01	36.9
B1_21	21	Flu B Study A	B	Placebo	6	21:00	36.9
B1_21	21	Flu B Study A	B	Placebo	7	9:00	36.5
B1_21	21	Flu B Study A	B	Placebo	7	21:00	36.4
B1_21	21	Flu B Study A	B	Placebo	8	9:00	36.8
B1_21	21	Flu B Study A	B	Placebo	21	12:20	36.3
B1_25	25	Flu B Study A	B	Placebo	SCREEN	0:00	37
B1_25	25	Flu B Study A	B	Placebo	-2	20:36	37.2
B1_25	25	Flu B Study A	B	Placebo	-2	8:36	37.1
B1_25	25	Flu B Study A	B	Placebo	-1	8:36	37.1
B1_25	25	Flu B Study A	B	Placebo	-1	20:37	37.2
B1_25	25	Flu B Study A	B	Placebo	1	20:36	37.2
B1_25	25	Flu B Study A	B	Placebo	1	8:38	36.7
B1_25	25	Flu B Study A	B	Placebo	2	8:37	36.9
B1_25	25	Flu B Study A	B	Placebo	2	20:36	37.2
B1_25	25	Flu B Study A	B	Placebo	3	20:37	36.8
B1_25	25	Flu B Study A	B	Placebo	3	8:40	36.8
B1_25	25	Flu B Study A	B	Placebo	4	8:36	37
B1_25	25	Flu B Study A	B	Placebo	4	20:36	37
B1_25	25	Flu B Study A	B	Placebo	5	8:38	37
B1_25	25	Flu B Study A	B	Placebo	5	20:39	37.3
B1_25	25	Flu B Study A	B	Placebo	6	8:36	36.9
B1_25	25	Flu B Study A	B	Placebo	6	20:36	37
B1_25	25	Flu B Study A	B	Placebo	7	8:36	36.8
B1_25	25	Flu B Study A	B	Placebo	7	20:36	37.3
B1_25	25	Flu B Study A	B	Placebo	8	8:36	36.9
B1_25	25	Flu B Study A	B	Placebo	21	10:55	36.7
B1_28	28	Flu B Study A	B	Placebo	SCREEN	0:00	36.4
B1_28	28	Flu B Study A	B	Placebo	-2	8:45	36.6
B1_28	28	Flu B Study A	B	Placebo	-2	20:45	37
B1_28	28	Flu B Study A	B	Placebo	-1	8:45	36.7
B1_28	28	Flu B Study A	B	Placebo	-1	20:50	36.8
B1_28	28	Flu B Study A	B	Placebo	1	8:49	36.5
B1_28	28	Flu B Study A	B	Placebo	1	20:46	37
B1_28	28	Flu B Study A	B	Placebo	2	8:48	36.7
B1_28	28	Flu B Study A	B	Placebo	2	20:49	37
B1_28	28	Flu B Study A	B	Placebo	3	8:49	37
B1_28	28	Flu B Study A	B	Placebo	3	20:47	36.4
B1_28	28	Flu B Study A	B	Placebo	4	8:45	36.8
B1_28	28	Flu B Study A	B	Placebo	4	20:46	37.3
B1_28	28	Flu B Study A	B	Placebo	5	8:48	36.8
B1_28	28	Flu B Study A	B	Placebo	5	20:46	37
B1_28	28	Flu B Study A	B	Placebo	6	8:45	37
B1_28	28	Flu B Study A	B	Placebo	6	20:45	NA
B1_28	28	Flu B Study A	B	Placebo	7	8:45	36.8
B1_28	28	Flu B Study A	B	Placebo	7	20:45	37.4
B1_28	28	Flu B Study A	B	Placebo	8	8:45	37.1
B1_28	28	Flu B Study A	B	Placebo	21	10:03	37
B1_31	31	Flu B Study A	B	Placebo	SCREEN	0:00	36.6
B1_31	31	Flu B Study A	B	Placebo	-2	8:54	36.8
B1_31	31	Flu B Study A	B	Placebo	-2	20:54	36.6
B1_31	31	Flu B Study A	B	Placebo	-1	8:54	36.4
B1_31	31	Flu B Study A	B	Placebo	-1	21:55	36.3
B1_31	31	Flu B Study A	B	Placebo	1	9:00	36.3
B1_31	31	Flu B Study A	B	Placebo	1	20:56	37.1
B1_31	31	Flu B Study A	B	Placebo	2	8:57	36.8
B1_31	31	Flu B Study A	B	Placebo	2	20:54	37
B1_31	31	Flu B Study A	B	Placebo	3	9:05	36.6
B1_31	31	Flu B Study A	B	Placebo	3	20:54	36.7
B1_31	31	Flu B Study A	B	Placebo	4	20:54	37
B1_31	31	Flu B Study A	B	Placebo	4	8:55	36.6
B1_31	31	Flu B Study A	B	Placebo	5	8:58	36.3
B1_31	31	Flu B Study A	B	Placebo	5	20:57	36.6
B1_31	31	Flu B Study A	B	Placebo	6	8:57	36.5
B1_31	31	Flu B Study A	B	Placebo	6	20:54	36.4
B1_31	31	Flu B Study A	B	Placebo	7	8:54	36.5
B1_31	31	Flu B Study A	B	Placebo	7	20:54	36.8
B1_31	31	Flu B Study A	B	Placebo	8	8:54	36.3
B1_31	31	Flu B Study A	B	Placebo	21	11:10	37
B1_33	33	Flu B Study A	B	Placebo	SCREEN	0:00	36.3
B1_33	33	Flu B Study A	B	Placebo	-2	9:00	36.7
B1_33	33	Flu B Study A	B	Placebo	-2	21:00	37
B1_33	33	Flu B Study A	B	Placebo	-1	9:00	36.1
B1_33	33	Flu B Study A	B	Placebo	-1	21:02	36.8
B1_33	33	Flu B Study A	B	Placebo	1	21:03	37.1
B1_33	33	Flu B Study A	B	Placebo	1	9:08	36.4
B1_33	33	Flu B Study A	B	Placebo	2	9:02	36.3
B1_33	33	Flu B Study A	B	Placebo	2	21:00	37
B1_33	33	Flu B Study A	B	Placebo	3	9:09	36.9
B1_33	33	Flu B Study A	B	Placebo	3	21:00	37
B1_33	33	Flu B Study A	B	Placebo	4	9:01	36.8
B1_33	33	Flu B Study A	B	Placebo	4	21:00	36.6
B1_33	33	Flu B Study A	B	Placebo	5	9:04	36.7
B1_33	33	Flu B Study A	B	Placebo	5	21:04	37.4
B1_33	33	Flu B Study A	B	Placebo	6	9:05	37
B1_33	33	Flu B Study A	B	Placebo	6	21:00	36.4
B1_33	33	Flu B Study A	B	Placebo	7	9:00	36.3
B1_33	33	Flu B Study A	B	Placebo	7	21:00	36.8
B1_33	33	Flu B Study A	B	Placebo	8	9:02	37
B1_33	33	Flu B Study A	B	Placebo	21	10:20	36.3
B1_35	35	Flu B Study A	B	Placebo	SCREEN	0:00	37.2
B1_35	35	Flu B Study A	B	Placebo	-2	20:30	37.2
B1_35	35	Flu B Study A	B	Placebo	-2	8:31	37.2
B1_35	35	Flu B Study A	B	Placebo	-1	8:30	37.1
B1_35	35	Flu B Study A	B	Placebo	-1	20:30	37.3
B1_35	35	Flu B Study A	B	Placebo	1	8:30	37
B1_35	35	Flu B Study A	B	Placebo	1	20:30	37.1
B1_35	35	Flu B Study A	B	Placebo	2	8:30	36.7
B1_35	35	Flu B Study A	B	Placebo	2	20:30	37.2
B1_35	35	Flu B Study A	B	Placebo	3	8:30	37
B1_35	35	Flu B Study A	B	Placebo	3	20:30	37.2
B1_35	35	Flu B Study A	B	Placebo	4	20:30	37.2
B1_35	35	Flu B Study A	B	Placebo	4	8:30	36.9
B1_35	35	Flu B Study A	B	Placebo	5	20:30	36.6
B1_35	35	Flu B Study A	B	Placebo	5	8:30	36.8
B1_35	35	Flu B Study A	B	Placebo	6	8:31	37
B1_35	35	Flu B Study A	B	Placebo	6	20:30	37.2
B1_35	35	Flu B Study A	B	Placebo	7	8:30	37.2
B1_35	35	Flu B Study A	B	Placebo	7	20:30	37.2
B1_35	35	Flu B Study A	B	Placebo	8	8:30	36.9
B1_35	35	Flu B Study A	B	Placebo	21	13:34	37.2
B1_36	36	Flu B Study A	B	Placebo	SCREEN	0:00	37.1
B1_36	36	Flu B Study A	B	Placebo	-2	8:33	37
B1_36	36	Flu B Study A	B	Placebo	-2	20:33	37.2
B1_36	36	Flu B Study A	B	Placebo	-1	8:33	36.9
B1_36	36	Flu B Study A	B	Placebo	-1	20:34	36.8
B1_36	36	Flu B Study A	B	Placebo	1	8:33	36.8
B1_36	36	Flu B Study A	B	Placebo	1	20:33	37.1
B1_36	36	Flu B Study A	B	Placebo	2	8:35	36.7
B1_36	36	Flu B Study A	B	Placebo	2	20:33	37.3
B1_36	36	Flu B Study A	B	Placebo	3	8:33	36.9
B1_36	36	Flu B Study A	B	Placebo	3	20:34	37.1
B1_36	36	Flu B Study A	B	Placebo	4	8:33	36.7
B1_36	36	Flu B Study A	B	Placebo	4	20:33	37.1
B1_36	36	Flu B Study A	B	Placebo	5	8:30	36.5
B1_36	36	Flu B Study A	B	Placebo	5	20:33	36.9
B1_36	36	Flu B Study A	B	Placebo	6	8:33	36.1
B1_36	36	Flu B Study A	B	Placebo	6	20:33	36.7
B1_36	36	Flu B Study A	B	Placebo	7	8:33	37
B1_36	36	Flu B Study A	B	Placebo	7	20:33	36.9
B1_36	36	Flu B Study A	B	Placebo	8	8:33	36.7
B1_36	36	Flu B Study A	B	Placebo	21	10:05	36.7
B1_41	41	Flu B Study A	B	Placebo	SCREEN	0:00	36.8
B1_41	41	Flu B Study A	B	Placebo	-2	8:48	36.7
B1_41	41	Flu B Study A	B	Placebo	-2	20:48	36.4
B1_41	41	Flu B Study A	B	Placebo	-1	8:48	35.9
B1_41	41	Flu B Study A	B	Placebo	-1	20:50	36.6
B1_41	41	Flu B Study A	B	Placebo	1	8:49	36.4
B1_41	41	Flu B Study A	B	Placebo	1	20:51	36.5
B1_41	41	Flu B Study A	B	Placebo	2	8:48	36
B1_41	41	Flu B Study A	B	Placebo	2	20:48	37.2
B1_41	41	Flu B Study A	B	Placebo	3	8:51	36
B1_41	41	Flu B Study A	B	Placebo	3	20:48	37
B1_41	41	Flu B Study A	B	Placebo	4	20:50	36.6
B1_41	41	Flu B Study A	B	Placebo	4	8:51	36.5
B1_41	41	Flu B Study A	B	Placebo	5	8:50	36.2
B1_41	41	Flu B Study A	B	Placebo	5	20:48	36.9
B1_41	41	Flu B Study A	B	Placebo	6	8:51	36.5
B1_41	41	Flu B Study A	B	Placebo	6	20:48	36.4
B1_41	41	Flu B Study A	B	Placebo	7	8:48	36.2
B1_41	41	Flu B Study A	B	Placebo	7	20:48	36.8
B1_41	41	Flu B Study A	B	Placebo	8	8:49	36.4
B1_41	41	Flu B Study A	B	Placebo	21	14:37	36.8
B1_44	44	Flu B Study A	B	Placebo	SCREEN	0:00	36.3
B1_44	44	Flu B Study A	B	Placebo	-2	8:57	37.2
B1_44	44	Flu B Study A	B	Placebo	-2	20:57	37
B1_44	44	Flu B Study A	B	Placebo	-1	8:57	37.1
B1_44	44	Flu B Study A	B	Placebo	-1	21:03	36.9
B1_44	44	Flu B Study A	B	Placebo	1	8:57	36.4
B1_44	44	Flu B Study A	B	Placebo	1	20:59	37.2
B1_44	44	Flu B Study A	B	Placebo	2	8:57	36.1
B1_44	44	Flu B Study A	B	Placebo	2	20:57	37
B1_44	44	Flu B Study A	B	Placebo	3	8:58	36.5
B1_44	44	Flu B Study A	B	Placebo	3	20:58	36.8
B1_44	44	Flu B Study A	B	Placebo	4	8:57	36.7
B1_44	44	Flu B Study A	B	Placebo	4	20:59	36.6
B1_44	44	Flu B Study A	B	Placebo	5	8:58	36.8
B1_44	44	Flu B Study A	B	Placebo	5	20:57	36
B1_44	44	Flu B Study A	B	Placebo	6	8:57	36.4
B1_44	44	Flu B Study A	B	Placebo	6	20:57	37
B1_44	44	Flu B Study A	B	Placebo	7	20:57	36.8
B1_44	44	Flu B Study A	B	Placebo	7	8:57	36.2
B1_44	44	Flu B Study A	B	Placebo	8	8:57	36.9
B1_44	44	Flu B Study A	B	Placebo	21	10:30	36.2
B1_47	47	Flu B Study A	B	Placebo	SCREEN	0:00	36.5
B1_47	47	Flu B Study A	B	Placebo	-2	8:30	36.3
B1_47	47	Flu B Study A	B	Placebo	-2	20:30	37
B1_47	47	Flu B Study A	B	Placebo	-1	8:30	36
B1_47	47	Flu B Study A	B	Placebo	-1	20:30	36.8
B1_47	47	Flu B Study A	B	Placebo	1	8:30	36.3
B1_47	47	Flu B Study A	B	Placebo	1	20:30	36.7
B1_47	47	Flu B Study A	B	Placebo	2	8:30	36.7
B1_47	47	Flu B Study A	B	Placebo	2	20:30	36.8
B1_47	47	Flu B Study A	B	Placebo	3	20:30	36.8
B1_47	47	Flu B Study A	B	Placebo	3	8:30	36.2
B1_47	47	Flu B Study A	B	Placebo	4	8:30	36.7
B1_47	47	Flu B Study A	B	Placebo	4	20:30	36.7
B1_47	47	Flu B Study A	B	Placebo	5	8:30	36
B1_47	47	Flu B Study A	B	Placebo	5	20:31	36.7
B1_47	47	Flu B Study A	B	Placebo	6	8:31	36.5
B1_47	47	Flu B Study A	B	Placebo	6	20:32	36.4
B1_47	47	Flu B Study A	B	Placebo	7	8:30	36.5
B1_47	47	Flu B Study A	B	Placebo	7	20:30	36.8
B1_47	47	Flu B Study A	B	Placebo	8	8:30	36.1
B1_47	47	Flu B Study A	B	Placebo	21	13:32	36.3
B1_49	49	Flu B Study A	B	Placebo	SCREEN	0:00	36.8
B1_49	49	Flu B Study A	B	Placebo	-2	12:15	36.8
B1_49	49	Flu B Study A	B	Placebo	-2	20:36	36.8
B1_49	49	Flu B Study A	B	Placebo	-1	8:36	36
B1_49	49	Flu B Study A	B	Placebo	-1	20:36	36.7
B1_49	49	Flu B Study A	B	Placebo	1	20:36	36.8
B1_49	49	Flu B Study A	B	Placebo	1	8:38	36.6
B1_49	49	Flu B Study A	B	Placebo	2	8:40	35.6
B1_49	49	Flu B Study A	B	Placebo	2	20:39	36.9
B1_49	49	Flu B Study A	B	Placebo	3	8:45	36
B1_49	49	Flu B Study A	B	Placebo	3	20:36	36.6
B1_49	49	Flu B Study A	B	Placebo	4	8:38	36.4
B1_49	49	Flu B Study A	B	Placebo	4	20:37	36.8
B1_49	49	Flu B Study A	B	Placebo	5	20:38	37
B1_49	49	Flu B Study A	B	Placebo	5	8:37	36.4
B1_49	49	Flu B Study A	B	Placebo	6	8:37	36.3
B1_49	49	Flu B Study A	B	Placebo	6	20:37	37
B1_49	49	Flu B Study A	B	Placebo	7	8:36	36.2
B1_49	49	Flu B Study A	B	Placebo	7	20:36	36.6
B1_49	49	Flu B Study A	B	Placebo	8	8:36	36.2
B1_49	49	Flu B Study A	B	Placebo	21	13:13	36.5
B1_53	53	Flu B Study A	B	Placebo	SCREEN	0:00	36.7
B1_53	53	Flu B Study A	B	Placebo	-2	8:48	36.4
B1_53	53	Flu B Study A	B	Placebo	-2	20:50	36.4
B1_53	53	Flu B Study A	B	Placebo	-1	8:48	36.1
B1_53	53	Flu B Study A	B	Placebo	-1	20:48	36.3
B1_53	53	Flu B Study A	B	Placebo	1	8:50	36.6
B1_53	53	Flu B Study A	B	Placebo	1	20:48	36.6
B1_53	53	Flu B Study A	B	Placebo	2	8:52	36.7
B1_53	53	Flu B Study A	B	Placebo	2	20:48	36.4
B1_53	53	Flu B Study A	B	Placebo	3	8:55	36.3
B1_53	53	Flu B Study A	B	Placebo	3	20:48	36.6
B1_53	53	Flu B Study A	B	Placebo	4	8:50	36.6
B1_53	53	Flu B Study A	B	Placebo	4	20:49	36.3
B1_53	53	Flu B Study A	B	Placebo	5	8:48	36.4
B1_53	53	Flu B Study A	B	Placebo	5	20:49	36.5
B1_53	53	Flu B Study A	B	Placebo	6	8:48	36.7
B1_53	53	Flu B Study A	B	Placebo	6	20:49	36.5
B1_53	53	Flu B Study A	B	Placebo	7	8:49	36.6
B1_53	53	Flu B Study A	B	Placebo	7	20:48	36.9
B1_53	53	Flu B Study A	B	Placebo	8	8:48	36.8
B1_53	53	Flu B Study A	B	Placebo	21	14:30	35.5
B1_57	57	Flu B Study A	B	Placebo	SCREEN	0:00	36
B1_57	57	Flu B Study A	B	Placebo	-2	9:00	36.6
B1_57	57	Flu B Study A	B	Placebo	-2	21:01	36.3
B1_57	57	Flu B Study A	B	Placebo	-1	9:00	36.6
B1_57	57	Flu B Study A	B	Placebo	-1	21:00	36.3
B1_57	57	Flu B Study A	B	Placebo	1	9:02	36.1
B1_57	57	Flu B Study A	B	Placebo	1	21:00	36.2
B1_57	57	Flu B Study A	B	Placebo	2	9:05	35.5
B1_57	57	Flu B Study A	B	Placebo	2	21:02	36.4
B1_57	57	Flu B Study A	B	Placebo	3	9:07	35.8
B1_57	57	Flu B Study A	B	Placebo	3	21:00	36
B1_57	57	Flu B Study A	B	Placebo	4	9:02	35.8
B1_57	57	Flu B Study A	B	Placebo	4	21:00	36.4
B1_57	57	Flu B Study A	B	Placebo	5	9:01	36.4
B1_57	57	Flu B Study A	B	Placebo	5	21:03	36.7
B1_57	57	Flu B Study A	B	Placebo	6	9:03	36.1
B1_57	57	Flu B Study A	B	Placebo	6	21:00	36.3
B1_57	57	Flu B Study A	B	Placebo	7	9:00	36.6
B1_57	57	Flu B Study A	B	Placebo	7	21:00	36.7
B1_57	57	Flu B Study A	B	Placebo	8	9:00	36.1
B1_57	57	Flu B Study A	B	Placebo	21	14:45	36.6
B1_60	60	Flu B Study A	B	Placebo	SCREEN	0:00	36.6
B1_60	60	Flu B Study A	B	Placebo	-2	8:33	36.2
B1_60	60	Flu B Study A	B	Placebo	-2	20:33	36.7
B1_60	60	Flu B Study A	B	Placebo	-1	8:33	36.5
B1_60	60	Flu B Study A	B	Placebo	-1	20:33	36.7
B1_60	60	Flu B Study A	B	Placebo	1	8:33	35.5
B1_60	60	Flu B Study A	B	Placebo	1	20:35	36
B1_60	60	Flu B Study A	B	Placebo	2	8:33	36.2
B1_60	60	Flu B Study A	B	Placebo	2	20:34	36.7
B1_60	60	Flu B Study A	B	Placebo	3	8:33	36.3
B1_60	60	Flu B Study A	B	Placebo	3	20:37	36.6
B1_60	60	Flu B Study A	B	Placebo	4	8:33	36
B1_60	60	Flu B Study A	B	Placebo	4	20:33	36.8
B1_60	60	Flu B Study A	B	Placebo	5	8:33	35.9
B1_60	60	Flu B Study A	B	Placebo	5	20:34	37.1
B1_60	60	Flu B Study A	B	Placebo	6	8:33	36.3
B1_60	60	Flu B Study A	B	Placebo	6	20:33	36.3
B1_60	60	Flu B Study A	B	Placebo	7	8:33	36.3
B1_60	60	Flu B Study A	B	Placebo	7	20:33	36.6
B1_60	60	Flu B Study A	B	Placebo	8	8:35	36.5
B1_60	60	Flu B Study A	B	Placebo	21	9:33	35.8
B1_62	62	Flu B Study A	B	Placebo	SCREEN	0:00	36.5
B1_62	62	Flu B Study A	B	Placebo	-2	8:39	36.9
B1_62	62	Flu B Study A	B	Placebo	-2	20:39	36.9
B1_62	62	Flu B Study A	B	Placebo	-1	8:39	36.2
B1_62	62	Flu B Study A	B	Placebo	-1	20:40	37.1
B1_62	62	Flu B Study A	B	Placebo	1	8:39	36.2
B1_62	62	Flu B Study A	B	Placebo	1	20:39	36.4
B1_62	62	Flu B Study A	B	Placebo	2	8:39	36.4
B1_62	62	Flu B Study A	B	Placebo	2	20:39	36.9
B1_62	62	Flu B Study A	B	Placebo	3	8:39	36.8
B1_62	62	Flu B Study A	B	Placebo	3	20:42	37
B1_62	62	Flu B Study A	B	Placebo	4	8:40	36.6
B1_62	62	Flu B Study A	B	Placebo	4	20:39	36.8
B1_62	62	Flu B Study A	B	Placebo	5	20:39	37.2
B1_62	62	Flu B Study A	B	Placebo	5	8:41	36.6
B1_62	62	Flu B Study A	B	Placebo	6	8:39	36.6
B1_62	62	Flu B Study A	B	Placebo	6	20:44	36.8
B1_62	62	Flu B Study A	B	Placebo	7	8:39	36.7
B1_62	62	Flu B Study A	B	Placebo	7	20:39	36.5
B1_62	62	Flu B Study A	B	Placebo	8	8:41	36.3
B1_62	62	Flu B Study A	B	Placebo	21	9:45	35.7
B1_65	65	Flu B Study A	B	Placebo	SCREEN	0:00	36.8
B1_65	65	Flu B Study A	B	Placebo	-2	8:48	36.5
B1_65	65	Flu B Study A	B	Placebo	-2	20:48	36.6
B1_65	65	Flu B Study A	B	Placebo	-1	8:48	36.1
B1_65	65	Flu B Study A	B	Placebo	-1	20:50	36.3
B1_65	65	Flu B Study A	B	Placebo	1	8:48	36
B1_65	65	Flu B Study A	B	Placebo	1	20:48	36.8
B1_65	65	Flu B Study A	B	Placebo	2	8:48	36.2
B1_65	65	Flu B Study A	B	Placebo	2	20:48	36.8
B1_65	65	Flu B Study A	B	Placebo	3	8:48	36.8
B1_65	65	Flu B Study A	B	Placebo	3	20:48	37.7
B1_65	65	Flu B Study A	B	Placebo	4	8:48	36.8
B1_65	65	Flu B Study A	B	Placebo	4	20:48	36.6
B1_65	65	Flu B Study A	B	Placebo	5	8:48	36.4
B1_65	65	Flu B Study A	B	Placebo	5	20:48	36.4
B1_65	65	Flu B Study A	B	Placebo	6	20:48	36.7
B1_65	65	Flu B Study A	B	Placebo	6	8:48	36.2
B1_65	65	Flu B Study A	B	Placebo	7	20:48	36.5
B1_65	65	Flu B Study A	B	Placebo	7	8:48	36.7
B1_65	65	Flu B Study A	B	Placebo	8	8:48	35.6
B1_65	65	Flu B Study A	B	Placebo	21	10:05	35.7
B1_66	66	Flu B Study A	B	Placebo	SCREEN	0:00	37
B1_66	66	Flu B Study A	B	Placebo	-2	8:51	37
B1_66	66	Flu B Study A	B	Placebo	-2	20:51	36.2
B1_66	66	Flu B Study A	B	Placebo	-1	8:51	37
B1_66	66	Flu B Study A	B	Placebo	-1	20:53	37.1
B1_66	66	Flu B Study A	B	Placebo	1	8:52	36.6
B1_66	66	Flu B Study A	B	Placebo	1	20:51	37
B1_66	66	Flu B Study A	B	Placebo	2	8:51	36.7
B1_66	66	Flu B Study A	B	Placebo	2	20:52	37.1
B1_66	66	Flu B Study A	B	Placebo	3	8:52	36.6
B1_66	66	Flu B Study A	B	Placebo	3	20:58	37.1
B1_66	66	Flu B Study A	B	Placebo	4	20:51	37
B1_66	66	Flu B Study A	B	Placebo	4	8:53	37
B1_66	66	Flu B Study A	B	Placebo	5	8:55	36.3
B1_66	66	Flu B Study A	B	Placebo	5	20:51	37.3
B1_66	66	Flu B Study A	B	Placebo	6	8:52	36.8
B1_66	66	Flu B Study A	B	Placebo	6	20:52	37
B1_66	66	Flu B Study A	B	Placebo	7	8:51	36.5
B1_66	66	Flu B Study A	B	Placebo	7	20:51	36.2
B1_66	66	Flu B Study A	B	Placebo	8	8:53	37.4
B1_66	66	Flu B Study A	B	Placebo	21	14:27	37.2
