# Supplementary material for: Modeling viral shedding and symptom outcomes in oseltamivir-treated experimental influenza infection
Source: PLoS One. 2026 Feb 10;21(2):e0342676. doi: 10.1371/journal.pone.0342676 (PMC12890086; doi:10.1371/journal.pone.0342676)
Supplement: S6 Table — Original body temperature for each participant extracted from Flu B study B is listed in S6_Table. (CSV) [file pone.0342676.s010.csv]

StudyID	ID	Study	Geontype	Treatment	StudyDay	Time	Temperature
B2_1	1	Flu B Study B	B	75 mg bid	SCREEN	0:00	36.9
B2_1	1	Flu B Study B	B	75 mg bid	-2	19:31	37.5
B2_1	1	Flu B Study B	B	75 mg bid	-1	7:31	34.1
B2_1	1	Flu B Study B	B	75 mg bid	-1	19:31	36.9
B2_1	1	Flu B Study B	B	75 mg bid	1	7:31	36.4
B2_1	1	Flu B Study B	B	75 mg bid	1	19:31	36.7
B2_1	1	Flu B Study B	B	75 mg bid	2	7:31	37.3
B2_1	1	Flu B Study B	B	75 mg bid	2	19:31	37.5
B2_1	1	Flu B Study B	B	75 mg bid	3	7:31	37.4
B2_1	1	Flu B Study B	B	75 mg bid	3	19:31	37.7
B2_1	1	Flu B Study B	B	75 mg bid	4	7:31	37
B2_1	1	Flu B Study B	B	75 mg bid	4	19:31	37.6
B2_1	1	Flu B Study B	B	75 mg bid	5	7:31	36.9
B2_1	1	Flu B Study B	B	75 mg bid	5	19:31	37.2
B2_1	1	Flu B Study B	B	75 mg bid	6	7:31	36.9
B2_1	1	Flu B Study B	B	75 mg bid	6	19:31	37.4
B2_1	1	Flu B Study B	B	75 mg bid	7	7:31	36.6
B2_1	1	Flu B Study B	B	75 mg bid	7	19:31	37.1
B2_1	1	Flu B Study B	B	75 mg bid	8	7:31	36.9
B2_1	1	Flu B Study B	B	75 mg bid	24	7:58	37
B2_2	2	Flu B Study B	B	75 mg bid	SCREEN	0:00	36.6
B2_2	2	Flu B Study B	B	75 mg bid	-2	19:32	36.9
B2_2	2	Flu B Study B	B	75 mg bid	-1	7:32	36.7
B2_2	2	Flu B Study B	B	75 mg bid	-1	19:32	36.8
B2_2	2	Flu B Study B	B	75 mg bid	1	7:31	36.8
B2_2	2	Flu B Study B	B	75 mg bid	1	19:31	37.3
B2_2	2	Flu B Study B	B	75 mg bid	2	7:32	36.6
B2_2	2	Flu B Study B	B	75 mg bid	2	19:32	36.7
B2_2	2	Flu B Study B	B	75 mg bid	3	7:31	37.3
B2_2	2	Flu B Study B	B	75 mg bid	3	19:31	37.3
B2_2	2	Flu B Study B	B	75 mg bid	4	7:31	36.3
B2_2	2	Flu B Study B	B	75 mg bid	4	19:31	37
B2_2	2	Flu B Study B	B	75 mg bid	5	7:31	36.4
B2_2	2	Flu B Study B	B	75 mg bid	5	19:31	36.7
B2_2	2	Flu B Study B	B	75 mg bid	6	7:31	36.8
B2_2	2	Flu B Study B	B	75 mg bid	6	19:31	36.8
B2_2	2	Flu B Study B	B	75 mg bid	7	7:31	37.1
B2_2	2	Flu B Study B	B	75 mg bid	7	19:31	37.2
B2_2	2	Flu B Study B	B	75 mg bid	8	7:31	36.7
B2_2	2	Flu B Study B	B	75 mg bid	24	8:08	36.5
B2_3	3	Flu B Study B	B	Placebo	SCREEN	0:00	36.6
B2_3	3	Flu B Study B	B	Placebo	-2	19:33	36.9
B2_3	3	Flu B Study B	B	Placebo	-1	7:33	37
B2_3	3	Flu B Study B	B	Placebo	-1	19:33	37
B2_3	3	Flu B Study B	B	Placebo	1	7:33	36.9
B2_3	3	Flu B Study B	B	Placebo	1	19:33	36.9
B2_3	3	Flu B Study B	B	Placebo	2	7:33	36.8
B2_3	3	Flu B Study B	B	Placebo	2	19:33	37
B2_3	3	Flu B Study B	B	Placebo	3	7:33	37.1
B2_3	3	Flu B Study B	B	Placebo	3	19:33	36.9
B2_3	3	Flu B Study B	B	Placebo	4	7:33	36.9
B2_3	3	Flu B Study B	B	Placebo	4	19:33	37
B2_3	3	Flu B Study B	B	Placebo	5	7:33	36.9
B2_3	3	Flu B Study B	B	Placebo	5	19:33	37
B2_3	3	Flu B Study B	B	Placebo	6	7:33	36.9
B2_3	3	Flu B Study B	B	Placebo	6	19:33	37
B2_3	3	Flu B Study B	B	Placebo	7	7:33	37
B2_3	3	Flu B Study B	B	Placebo	7	19:33	36.9
B2_3	3	Flu B Study B	B	Placebo	8	7:33	37
B2_3	3	Flu B Study B	B	Placebo	24	8:23	36.3
B2_4	4	Flu B Study B	B	Placebo	SCREEN	0:00	36.5
B2_4	4	Flu B Study B	B	Placebo	-2	19:35	36.4
B2_4	4	Flu B Study B	B	Placebo	-1	7:35	36.4
B2_4	4	Flu B Study B	B	Placebo	-1	19:35	36.4
B2_4	4	Flu B Study B	B	Placebo	1	7:35	35.9
B2_4	4	Flu B Study B	B	Placebo	1	19:35	36.4
B2_4	4	Flu B Study B	B	Placebo	2	7:35	36
B2_4	4	Flu B Study B	B	Placebo	2	19:35	36.1
B2_4	4	Flu B Study B	B	Placebo	3	7:35	36
B2_4	4	Flu B Study B	B	Placebo	3	19:35	36.3
B2_4	4	Flu B Study B	B	Placebo	4	7:35	36
B2_4	4	Flu B Study B	B	Placebo	4	19:35	36.5
B2_4	4	Flu B Study B	B	Placebo	5	7:34	36.3
B2_4	4	Flu B Study B	B	Placebo	5	19:34	36.4
B2_4	4	Flu B Study B	B	Placebo	6	7:34	35.9
B2_4	4	Flu B Study B	B	Placebo	6	19:34	36.3
B2_4	4	Flu B Study B	B	Placebo	7	7:34	36
B2_4	4	Flu B Study B	B	Placebo	7	19:34	36.5
B2_4	4	Flu B Study B	B	Placebo	8	7:34	35.6
B2_4	4	Flu B Study B	B	Placebo	31	8:05	36.5
B2_5	5	Flu B Study B	B	75 mg bid	SCREEN	0:00	37.7
B2_5	5	Flu B Study B	B	75 mg bid	-2	19:35	36.9
B2_5	5	Flu B Study B	B	75 mg bid	-1	7:35	36.7
B2_5	5	Flu B Study B	B	75 mg bid	-1	19:35	37
B2_5	5	Flu B Study B	B	75 mg bid	1	7:35	36.6
B2_5	5	Flu B Study B	B	75 mg bid	1	19:35	36.9
B2_5	5	Flu B Study B	B	75 mg bid	2	7:35	36.2
B2_5	5	Flu B Study B	B	75 mg bid	2	19:35	37.3
B2_5	5	Flu B Study B	B	75 mg bid	3	7:36	36.9
B2_5	5	Flu B Study B	B	75 mg bid	3	19:36	37
B2_5	5	Flu B Study B	B	75 mg bid	4	7:36	36.9
B2_5	5	Flu B Study B	B	75 mg bid	4	19:35	37.3
B2_5	5	Flu B Study B	B	75 mg bid	5	7:36	36.9
B2_5	5	Flu B Study B	B	75 mg bid	5	19:36	37.3
B2_5	5	Flu B Study B	B	75 mg bid	6	7:36	36.7
B2_5	5	Flu B Study B	B	75 mg bid	6	19:36	37
B2_5	5	Flu B Study B	B	75 mg bid	7	7:36	36.9
B2_5	5	Flu B Study B	B	75 mg bid	7	19:36	37.2
B2_5	5	Flu B Study B	B	75 mg bid	8	7:35	36.9
B2_5	5	Flu B Study B	B	75 mg bid	24	8:00	37
B2_6	6	Flu B Study B	B	75 mg bid	SCREEN	0:00	36.8
B2_6	6	Flu B Study B	B	75 mg bid	-2	19:37	35.2
B2_6	6	Flu B Study B	B	75 mg bid	-1	7:37	34.8
B2_6	6	Flu B Study B	B	75 mg bid	-1	19:37	35.1
B2_6	6	Flu B Study B	B	75 mg bid	1	7:37	36.4
B2_6	6	Flu B Study B	B	75 mg bid	1	19:37	36.4
B2_6	6	Flu B Study B	B	75 mg bid	2	7:37	36.1
B2_6	6	Flu B Study B	B	75 mg bid	2	19:37	36.1
B2_6	6	Flu B Study B	B	75 mg bid	3	7:36	36.5
B2_6	6	Flu B Study B	B	75 mg bid	3	19:36	35.9
B2_6	6	Flu B Study B	B	75 mg bid	4	7:37	35.8
B2_6	6	Flu B Study B	B	75 mg bid	4	19:37	36.7
B2_6	6	Flu B Study B	B	75 mg bid	5	7:37	36.4
B2_6	6	Flu B Study B	B	75 mg bid	5	19:37	37.1
B2_6	6	Flu B Study B	B	75 mg bid	6	7:37	35.9
B2_6	6	Flu B Study B	B	75 mg bid	6	19:37	36.8
B2_6	6	Flu B Study B	B	75 mg bid	7	7:37	36.4
B2_6	6	Flu B Study B	B	75 mg bid	7	19:38	36.5
B2_6	6	Flu B Study B	B	75 mg bid	8	7:37	36.6
B2_6	6	Flu B Study B	B	75 mg bid	24	8:45	36
B2_7	7	Flu B Study B	B	75 mg bid	SCREEN	0:00	36.3
B2_7	7	Flu B Study B	B	75 mg bid	-2	19:38	36.9
B2_7	7	Flu B Study B	B	75 mg bid	-1	7:38	36.1
B2_7	7	Flu B Study B	B	75 mg bid	-1	19:37	36.9
B2_7	7	Flu B Study B	B	75 mg bid	1	19:38	36.7
B2_7	7	Flu B Study B	B	75 mg bid	1	7:37	36.4
B2_7	7	Flu B Study B	B	75 mg bid	2	7:38	36.3
B2_7	7	Flu B Study B	B	75 mg bid	2	19:38	36.7
B2_7	7	Flu B Study B	B	75 mg bid	3	7:38	36.5
B2_7	7	Flu B Study B	B	75 mg bid	3	19:38	37.1
B2_7	7	Flu B Study B	B	75 mg bid	4	7:38	36.5
B2_7	7	Flu B Study B	B	75 mg bid	4	19:38	36.8
B2_7	7	Flu B Study B	B	75 mg bid	5	7:38	36.4
B2_7	7	Flu B Study B	B	75 mg bid	5	19:38	36.6
B2_7	7	Flu B Study B	B	75 mg bid	6	7:38	36.5
B2_7	7	Flu B Study B	B	75 mg bid	6	19:38	36.8
B2_7	7	Flu B Study B	B	75 mg bid	7	19:38	36.6
B2_7	7	Flu B Study B	B	75 mg bid	7	7:38	36.4
B2_7	7	Flu B Study B	B	75 mg bid	8	7:38	36.5
B2_7	7	Flu B Study B	B	75 mg bid	24	9:31	37
B2_8	8	Flu B Study B	B	Placebo	SCREEN	0:00	37.2
B2_8	8	Flu B Study B	B	Placebo	-2	19:40	37.3
B2_8	8	Flu B Study B	B	Placebo	-1	19:38	36.5
B2_8	8	Flu B Study B	B	Placebo	-1	7:39	36.5
B2_8	8	Flu B Study B	B	Placebo	1	7:39	35.4
B2_8	8	Flu B Study B	B	Placebo	1	19:39	37
B2_8	8	Flu B Study B	B	Placebo	2	7:39	35.2
B2_8	8	Flu B Study B	B	Placebo	2	19:39	36.7
B2_8	8	Flu B Study B	B	Placebo	3	7:39	35.9
B2_8	8	Flu B Study B	B	Placebo	3	19:39	37
B2_8	8	Flu B Study B	B	Placebo	4	7:39	35.7
B2_8	8	Flu B Study B	B	Placebo	4	19:39	37
B2_8	8	Flu B Study B	B	Placebo	5	7:39	35.8
B2_8	8	Flu B Study B	B	Placebo	5	19:39	37.2
B2_8	8	Flu B Study B	B	Placebo	6	19:39	37.2
B2_8	8	Flu B Study B	B	Placebo	6	7:39	35.9
B2_8	8	Flu B Study B	B	Placebo	7	7:39	35.3
B2_8	8	Flu B Study B	B	Placebo	7	19:39	36.7
B2_8	8	Flu B Study B	B	Placebo	8	7:39	34.9
B2_8	8	Flu B Study B	B	Placebo	24	8:15	36.6
B2_9	9	Flu B Study B	B	75 mg bid	SCREEN	0:00	36.8
B2_9	9	Flu B Study B	B	75 mg bid	-2	19:39	36.9
B2_9	9	Flu B Study B	B	75 mg bid	-1	7:40	37.1
B2_9	9	Flu B Study B	B	75 mg bid	-1	19:40	37.1
B2_9	9	Flu B Study B	B	75 mg bid	1	19:40	37.3
B2_9	9	Flu B Study B	B	75 mg bid	1	7:40	37
B2_9	9	Flu B Study B	B	75 mg bid	2	7:40	36.8
B2_9	9	Flu B Study B	B	75 mg bid	2	19:40	37
B2_9	9	Flu B Study B	B	75 mg bid	3	19:40	37.3
B2_9	9	Flu B Study B	B	75 mg bid	3	7:40	36.3
B2_9	9	Flu B Study B	B	75 mg bid	4	7:40	36.7
B2_9	9	Flu B Study B	B	75 mg bid	4	19:40	37.3
B2_9	9	Flu B Study B	B	75 mg bid	5	19:40	37.3
B2_9	9	Flu B Study B	B	75 mg bid	5	7:40	36.9
B2_9	9	Flu B Study B	B	75 mg bid	6	7:40	37
B2_9	9	Flu B Study B	B	75 mg bid	6	19:40	37.2
B2_9	9	Flu B Study B	B	75 mg bid	7	19:40	37.1
B2_9	9	Flu B Study B	B	75 mg bid	7	7:40	37.3
B2_9	9	Flu B Study B	B	75 mg bid	8	7:40	36.9
B2_9	9	Flu B Study B	B	75 mg bid	24	9:50	37.2
B2_10	10	Flu B Study B	B	75 mg bid	SCREEN	0:00	36.9
B2_10	10	Flu B Study B	B	75 mg bid	-2	19:40	36.4
B2_10	10	Flu B Study B	B	75 mg bid	-1	7:40	36.1
B2_10	10	Flu B Study B	B	75 mg bid	-1	19:41	36.9
B2_10	10	Flu B Study B	B	75 mg bid	1	7:41	36.3
B2_10	10	Flu B Study B	B	75 mg bid	1	19:41	36.6
B2_10	10	Flu B Study B	B	75 mg bid	2	7:41	36.1
B2_10	10	Flu B Study B	B	75 mg bid	2	19:41	36.3
B2_10	10	Flu B Study B	B	75 mg bid	3	7:40	35.9
B2_10	10	Flu B Study B	B	75 mg bid	3	19:40	35.9
B2_10	10	Flu B Study B	B	75 mg bid	4	7:40	36.4
B2_10	10	Flu B Study B	B	75 mg bid	4	19:40	36.5
B2_10	10	Flu B Study B	B	75 mg bid	5	7:40	36.3
B2_10	10	Flu B Study B	B	75 mg bid	5	19:40	36.7
B2_10	10	Flu B Study B	B	75 mg bid	6	7:40	36.4
B2_10	10	Flu B Study B	B	75 mg bid	6	19:40	37
B2_10	10	Flu B Study B	B	75 mg bid	7	7:40	36.1
B2_10	10	Flu B Study B	B	75 mg bid	7	19:40	36.4
B2_10	10	Flu B Study B	B	75 mg bid	8	7:40	36.3
B2_10	10	Flu B Study B	B	75 mg bid	24	8:18	36.4
B2_11	11	Flu B Study B	B	75 mg bid	SCREEN	0:00	36.7
B2_11	11	Flu B Study B	B	75 mg bid	-2	19:42	35.9
B2_11	11	Flu B Study B	B	75 mg bid	-1	7:42	34.9
B2_11	11	Flu B Study B	B	75 mg bid	-1	19:42	35.3
B2_11	11	Flu B Study B	B	75 mg bid	1	7:42	34.6
B2_11	11	Flu B Study B	B	75 mg bid	1	19:42	34.9
B2_11	11	Flu B Study B	B	75 mg bid	2	7:42	35.9
B2_11	11	Flu B Study B	B	75 mg bid	2	19:42	37
B2_11	11	Flu B Study B	B	75 mg bid	3	7:42	36.1
B2_11	11	Flu B Study B	B	75 mg bid	3	19:42	36.6
B2_11	11	Flu B Study B	B	75 mg bid	4	7:42	36.1
B2_11	11	Flu B Study B	B	75 mg bid	4	19:42	36.8
B2_11	11	Flu B Study B	B	75 mg bid	5	7:43	36.4
B2_11	11	Flu B Study B	B	75 mg bid	5	19:42	36.9
B2_11	11	Flu B Study B	B	75 mg bid	6	7:42	36
B2_11	11	Flu B Study B	B	75 mg bid	6	19:42	37
B2_11	11	Flu B Study B	B	75 mg bid	7	19:42	36.8
B2_11	11	Flu B Study B	B	75 mg bid	7	7:42	36.6
B2_11	11	Flu B Study B	B	75 mg bid	8	7:42	36
B2_11	11	Flu B Study B	B	75 mg bid	24	10:27	36.6
B2_12	12	Flu B Study B	B	Placebo	SCREEN	0:00	36.3
B2_12	12	Flu B Study B	B	Placebo	-2	19:43	35.6
B2_12	12	Flu B Study B	B	Placebo	-1	19:42	35.2
B2_12	12	Flu B Study B	B	Placebo	-1	7:42	34.9
B2_12	12	Flu B Study B	B	Placebo	1	7:42	36.2
B2_12	12	Flu B Study B	B	Placebo	1	19:43	37
B2_12	12	Flu B Study B	B	Placebo	2	7:42	36.8
B2_12	12	Flu B Study B	B	Placebo	2	19:42	36.9
B2_12	12	Flu B Study B	B	Placebo	3	7:42	35.9
B2_12	12	Flu B Study B	B	Placebo	3	19:43	37.2
B2_12	12	Flu B Study B	B	Placebo	4	7:42	36.9
B2_12	12	Flu B Study B	B	Placebo	4	19:43	37.2
B2_12	12	Flu B Study B	B	Placebo	5	7:42	37.3
B2_12	12	Flu B Study B	B	Placebo	5	19:43	37
B2_12	12	Flu B Study B	B	Placebo	6	7:42	36.7
B2_12	12	Flu B Study B	B	Placebo	6	19:42	37.3
B2_12	12	Flu B Study B	B	Placebo	7	7:42	37.2
B2_12	12	Flu B Study B	B	Placebo	7	19:42	37.4
B2_12	12	Flu B Study B	B	Placebo	8	7:42	36.3
B2_12	12	Flu B Study B	B	Placebo	24	8:30	37.1
B2_13	13	Flu B Study B	B	75 mg bid	SCREEN	0:00	36.6
B2_13	13	Flu B Study B	B	75 mg bid	-2	19:44	35.8
B2_13	13	Flu B Study B	B	75 mg bid	-1	7:44	35.1
B2_13	13	Flu B Study B	B	75 mg bid	-1	19:43	35.6
B2_13	13	Flu B Study B	B	75 mg bid	1	7:44	35.6
B2_13	13	Flu B Study B	B	75 mg bid	1	19:44	36.6
B2_13	13	Flu B Study B	B	75 mg bid	2	7:44	35.1
B2_13	13	Flu B Study B	B	75 mg bid	2	19:44	37.2
B2_13	13	Flu B Study B	B	75 mg bid	3	7:44	36.9
B2_13	13	Flu B Study B	B	75 mg bid	3	19:44	37
B2_13	13	Flu B Study B	B	75 mg bid	4	7:44	36.9
B2_13	13	Flu B Study B	B	75 mg bid	4	19:44	37.4
B2_13	13	Flu B Study B	B	75 mg bid	5	7:44	36.8
B2_13	13	Flu B Study B	B	75 mg bid	5	19:44	37.2
B2_13	13	Flu B Study B	B	75 mg bid	6	7:44	36.8
B2_13	13	Flu B Study B	B	75 mg bid	6	19:43	37
B2_13	13	Flu B Study B	B	75 mg bid	7	7:44	36.8
B2_13	13	Flu B Study B	B	75 mg bid	7	7:44	37.1
B2_13	13	Flu B Study B	B	75 mg bid	8	7:44	36.2
B2_13	13	Flu B Study B	B	75 mg bid	24	11:10	37
B2_14	14	Flu B Study B	B	75 mg bid	SCREEN	0:00	36.7
B2_14	14	Flu B Study B	B	75 mg bid	-2	19:44	37.4
B2_14	14	Flu B Study B	B	75 mg bid	-1	7:45	36.9
B2_14	14	Flu B Study B	B	75 mg bid	-1	19:45	37.2
B2_14	14	Flu B Study B	B	75 mg bid	1	19:45	37.4
B2_14	14	Flu B Study B	B	75 mg bid	1	7:45	37
B2_14	14	Flu B Study B	B	75 mg bid	2	7:45	36.5
B2_14	14	Flu B Study B	B	75 mg bid	2	19:45	37.5
B2_14	14	Flu B Study B	B	75 mg bid	3	19:45	37.2
B2_14	14	Flu B Study B	B	75 mg bid	3	8:15	37
B2_14	14	Flu B Study B	B	75 mg bid	4	19:45	37.5
B2_14	14	Flu B Study B	B	75 mg bid	4	7:45	37
B2_14	14	Flu B Study B	B	75 mg bid	5	19:45	37.5
B2_14	14	Flu B Study B	B	75 mg bid	5	7:45	36.8
B2_14	14	Flu B Study B	B	75 mg bid	6	7:45	36.7
B2_14	14	Flu B Study B	B	75 mg bid	6	19:45	37.2
B2_14	14	Flu B Study B	B	75 mg bid	7	7:45	36.8
B2_14	14	Flu B Study B	B	75 mg bid	7	19:45	37.4
B2_14	14	Flu B Study B	B	75 mg bid	8	7:45	36.7
B2_14	14	Flu B Study B	B	75 mg bid	24	10:07	36.9
B2_15	15	Flu B Study B	B	Placebo	SCREEN	0:00	36.7
B2_15	15	Flu B Study B	B	Placebo	-2	19:46	36.3
B2_15	15	Flu B Study B	B	Placebo	-1	7:46	35.8
B2_15	15	Flu B Study B	B	Placebo	-1	19:46	36.3
B2_15	15	Flu B Study B	B	Placebo	1	7:46	36.3
B2_15	15	Flu B Study B	B	Placebo	1	19:46	37.4
B2_15	15	Flu B Study B	B	Placebo	2	19:46	36.5
B2_15	15	Flu B Study B	B	Placebo	2	7:46	37.3
B2_15	15	Flu B Study B	B	Placebo	3	19:46	37.1
B2_15	15	Flu B Study B	B	Placebo	3	7:46	36.7
B2_15	15	Flu B Study B	B	Placebo	4	19:46	36.9
B2_15	15	Flu B Study B	B	Placebo	4	7:46	36.5
B2_15	15	Flu B Study B	B	Placebo	5	7:46	36.2
B2_15	15	Flu B Study B	B	Placebo	5	19:46	36.7
B2_15	15	Flu B Study B	B	Placebo	6	19:46	36.7
B2_15	15	Flu B Study B	B	Placebo	6	7:46	36.6
B2_15	15	Flu B Study B	B	Placebo	7	7:46	36.4
B2_15	15	Flu B Study B	B	Placebo	7	19:46	36.9
B2_15	15	Flu B Study B	B	Placebo	8	7:46	36.6
B2_15	15	Flu B Study B	B	Placebo	24	9:03	36.1
B2_16	16	Flu B Study B	B	75 mg bid	SCREEN	0:00	37
B2_16	16	Flu B Study B	B	75 mg bid	-2	19:46	37.2
B2_16	16	Flu B Study B	B	75 mg bid	-1	7:24	36.8
B2_16	16	Flu B Study B	B	75 mg bid	-1	19:47	37.1
B2_16	16	Flu B Study B	B	75 mg bid	1	7:47	36.7
B2_16	16	Flu B Study B	B	75 mg bid	1	19:47	36.9
B2_16	16	Flu B Study B	B	75 mg bid	2	7:47	36.5
B2_16	16	Flu B Study B	B	75 mg bid	2	19:47	37
B2_16	16	Flu B Study B	B	75 mg bid	3	7:47	36.8
B2_16	16	Flu B Study B	B	75 mg bid	3	19:47	37
B2_16	16	Flu B Study B	B	75 mg bid	4	7:47	36.5
B2_16	16	Flu B Study B	B	75 mg bid	4	19:47	37.3
B2_16	16	Flu B Study B	B	75 mg bid	5	7:47	36.9
B2_16	16	Flu B Study B	B	75 mg bid	5	19:47	36.9
B2_16	16	Flu B Study B	B	75 mg bid	6	7:47	36.8
B2_16	16	Flu B Study B	B	75 mg bid	6	19:47	36.9
B2_16	16	Flu B Study B	B	75 mg bid	7	7:47	36.3
B2_16	16	Flu B Study B	B	75 mg bid	7	19:47	37.1
B2_16	16	Flu B Study B	B	75 mg bid	8	7:47	36.4
B2_16	16	Flu B Study B	B	75 mg bid	24	9:50	36.7
B2_17	17	Flu B Study B	B	Placebo	SCREEN	0:00	35.9
B2_17	17	Flu B Study B	B	Placebo	-2	19:48	37.1
B2_17	17	Flu B Study B	B	Placebo	-1	7:48	35.5
B2_17	17	Flu B Study B	B	Placebo	-1	19:48	36.4
B2_17	17	Flu B Study B	B	Placebo	1	7:48	35.8
B2_17	17	Flu B Study B	B	Placebo	1	19:49	36.3
B2_17	17	Flu B Study B	B	Placebo	2	19:48	37.1
B2_17	17	Flu B Study B	B	Placebo	2	7:48	36.1
B2_17	17	Flu B Study B	B	Placebo	3	7:48	36.3
B2_17	17	Flu B Study B	B	Placebo	3	19:48	36.8
B2_17	17	Flu B Study B	B	Placebo	4	7:48	36.1
B2_17	17	Flu B Study B	B	Placebo	4	19:48	36.8
B2_17	17	Flu B Study B	B	Placebo	5	7:48	36.6
B2_17	17	Flu B Study B	B	Placebo	5	19:48	36.6
B2_17	17	Flu B Study B	B	Placebo	6	7:48	36.2
B2_17	17	Flu B Study B	B	Placebo	6	19:48	36.7
B2_17	17	Flu B Study B	B	Placebo	7	7:48	36.1
B2_17	17	Flu B Study B	B	Placebo	7	19:48	36.9
B2_17	17	Flu B Study B	B	Placebo	8	7:48	36.6
B2_17	17	Flu B Study B	B	Placebo	24	9:40	36
B2_18	18	Flu B Study B	B	75 mg bid	SCREEN	0:00	36.5
B2_18	18	Flu B Study B	B	75 mg bid	-2	19:49	36.7
B2_18	18	Flu B Study B	B	75 mg bid	-1	7:49	36.4
B2_18	18	Flu B Study B	B	75 mg bid	-1	19:49	36.6
B2_18	18	Flu B Study B	B	75 mg bid	1	19:49	36
B2_18	18	Flu B Study B	B	75 mg bid	1	7:49	35.8
B2_18	18	Flu B Study B	B	75 mg bid	2	7:49	36
B2_18	18	Flu B Study B	B	75 mg bid	2	19:49	36.6
B2_18	18	Flu B Study B	B	75 mg bid	3	19:49	37
B2_18	18	Flu B Study B	B	75 mg bid	3	7:49	35.9
B2_18	18	Flu B Study B	B	75 mg bid	4	19:49	36.4
B2_18	18	Flu B Study B	B	75 mg bid	4	7:49	35.6
B2_18	18	Flu B Study B	B	75 mg bid	5	19:49	36.5
B2_18	18	Flu B Study B	B	75 mg bid	5	7:49	36.1
B2_18	18	Flu B Study B	B	75 mg bid	6	7:49	35.7
B2_18	18	Flu B Study B	B	75 mg bid	6	19:49	37.3
B2_18	18	Flu B Study B	B	75 mg bid	7	7:49	36
B2_18	18	Flu B Study B	B	75 mg bid	7	19:49	36.2
B2_18	18	Flu B Study B	B	75 mg bid	8	7:49	36.1
B2_18	18	Flu B Study B	B	75 mg bid	24	9:43	36.1
B2_19	19	Flu B Study B	B	Placebo	SCREEN	0:00	37.4
B2_19	19	Flu B Study B	B	Placebo	-2	19:50	36.5
B2_19	19	Flu B Study B	B	Placebo	-1	7:50	36.5
B2_19	19	Flu B Study B	B	Placebo	-1	7:50	36.3
B2_19	19	Flu B Study B	B	Placebo	1	7:50	36.4
B2_19	19	Flu B Study B	B	Placebo	1	19:50	37.3
B2_19	19	Flu B Study B	B	Placebo	2	19:50	37.4
B2_19	19	Flu B Study B	B	Placebo	2	7:50	36.4
B2_19	19	Flu B Study B	B	Placebo	3	19:50	37.5
B2_19	19	Flu B Study B	B	Placebo	3	7:50	36.9
B2_19	19	Flu B Study B	B	Placebo	4	19:50	36.9
B2_19	19	Flu B Study B	B	Placebo	4	7:50	36.9
B2_19	19	Flu B Study B	B	Placebo	5	7:50	36.9
B2_19	19	Flu B Study B	B	Placebo	5	19:50	37.1
B2_19	19	Flu B Study B	B	Placebo	6	19:50	37.5
B2_19	19	Flu B Study B	B	Placebo	6	7:50	37
B2_19	19	Flu B Study B	B	Placebo	7	7:50	36.7
B2_19	19	Flu B Study B	B	Placebo	7	19:50	37.2
B2_19	19	Flu B Study B	B	Placebo	8	7:50	36.9
B2_19	19	Flu B Study B	B	Placebo	24	9:15	36.7
B2_20	20	Flu B Study B	B	75 mg bid	SCREEN	0:00	36.2
B2_20	20	Flu B Study B	B	75 mg bid	-2	19:51	37
B2_20	20	Flu B Study B	B	75 mg bid	-1	7:51	36.3
B2_20	20	Flu B Study B	B	75 mg bid	-1	19:50	36.5
B2_20	20	Flu B Study B	B	75 mg bid	1	7:51	36.5
B2_20	20	Flu B Study B	B	75 mg bid	1	19:51	36.9
B2_20	20	Flu B Study B	B	75 mg bid	2	7:51	36.4
B2_20	20	Flu B Study B	B	75 mg bid	2	19:51	36.8
B2_20	20	Flu B Study B	B	75 mg bid	3	7:51	36.5
B2_20	20	Flu B Study B	B	75 mg bid	3	19:51	36.6
B2_20	20	Flu B Study B	B	75 mg bid	4	19:51	36.4
B2_20	20	Flu B Study B	B	75 mg bid	4	7:51	36.6
B2_20	20	Flu B Study B	B	75 mg bid	5	7:51	36.9
B2_20	20	Flu B Study B	B	75 mg bid	5	19:51	36.5
B2_20	20	Flu B Study B	B	75 mg bid	6	7:51	36.7
B2_20	20	Flu B Study B	B	75 mg bid	6	19:51	36.6
B2_20	20	Flu B Study B	B	75 mg bid	7	7:51	36.6
B2_20	20	Flu B Study B	B	75 mg bid	7	7:51	36.6
B2_20	20	Flu B Study B	B	75 mg bid	8	7:51	36.2
B2_20	20	Flu B Study B	B	75 mg bid	24	9:08	36.3
B2_21	21	Flu B Study B	B	75 mg bid	SCREEN	0:00	37.1
B2_21	21	Flu B Study B	B	75 mg bid	-2	19:52	36.5
B2_21	21	Flu B Study B	B	75 mg bid	-1	7:52	36.1
B2_21	21	Flu B Study B	B	75 mg bid	-1	19:52	36.9
B2_21	21	Flu B Study B	B	75 mg bid	1	7:52	36.5
B2_21	21	Flu B Study B	B	75 mg bid	1	19:52	37.1
B2_21	21	Flu B Study B	B	75 mg bid	2	7:52	35.4
B2_21	21	Flu B Study B	B	75 mg bid	2	19:52	37
B2_21	21	Flu B Study B	B	75 mg bid	3	7:52	36
B2_21	21	Flu B Study B	B	75 mg bid	3	19:52	36.6
B2_21	21	Flu B Study B	B	75 mg bid	4	7:52	35.8
B2_21	21	Flu B Study B	B	75 mg bid	4	19:52	36.3
B2_21	21	Flu B Study B	B	75 mg bid	5	7:52	35.7
B2_21	21	Flu B Study B	B	75 mg bid	5	19:52	36.8
B2_21	21	Flu B Study B	B	75 mg bid	6	7:52	36.2
B2_21	21	Flu B Study B	B	75 mg bid	6	19:52	36.7
B2_21	21	Flu B Study B	B	75 mg bid	7	7:52	36
B2_21	21	Flu B Study B	B	75 mg bid	7	19:52	36.8
B2_21	21	Flu B Study B	B	75 mg bid	8	7:52	35.9
B2_21	21	Flu B Study B	B	75 mg bid	24	8:55	36.1
B2_46	46	Flu B Study B	B	75 mg bid	SCREEN	0:00	36.6
B2_46	46	Flu B Study B	B	75 mg bid	-2	12:28	37
B2_46	46	Flu B Study B	B	75 mg bid	-2	19:59	37.3
B2_46	46	Flu B Study B	B	75 mg bid	-1	8:15	36.6
B2_46	46	Flu B Study B	B	75 mg bid	-1	19:46	37
B2_46	46	Flu B Study B	B	75 mg bid	1	8:12	36.2
B2_46	46	Flu B Study B	B	75 mg bid	1	19:45	36.9
B2_46	46	Flu B Study B	B	75 mg bid	2	8:10	36.8
B2_46	46	Flu B Study B	B	75 mg bid	2	19:58	36.7
B2_46	46	Flu B Study B	B	75 mg bid	3	8:10	36.6
B2_46	46	Flu B Study B	B	75 mg bid	3	19:30	37.1
B2_46	46	Flu B Study B	B	75 mg bid	4	19:52	36.7
B2_46	46	Flu B Study B	B	75 mg bid	4	8:20	36.3
B2_46	46	Flu B Study B	B	75 mg bid	5	19:34	35.9
B2_46	46	Flu B Study B	B	75 mg bid	5	8:43	36.6
B2_46	46	Flu B Study B	B	75 mg bid	6	8:22	36.9
B2_46	46	Flu B Study B	B	75 mg bid	6	19:42	36.6
B2_46	46	Flu B Study B	B	75 mg bid	7	19:48	36.2
B2_46	46	Flu B Study B	B	75 mg bid	7	8:18	36.6
B2_46	46	Flu B Study B	B	75 mg bid	8	7:26	36.8
B2_46	46	Flu B Study B	B	75 mg bid	21	14:50	36.7
B2_47	47	Flu B Study B	B	Placebo	SCREEN	0:00	36.8
B2_47	47	Flu B Study B	B	Placebo	-2	19:42	37.4
B2_47	47	Flu B Study B	B	Placebo	-2	12:45	36.8
B2_47	47	Flu B Study B	B	Placebo	-1	8:10	37
B2_47	47	Flu B Study B	B	Placebo	-1	19:30	37.1
B2_47	47	Flu B Study B	B	Placebo	1	8:00	36.9
B2_47	47	Flu B Study B	B	Placebo	1	19:34	37.3
B2_47	47	Flu B Study B	B	Placebo	2	20:03	37.4
B2_47	47	Flu B Study B	B	Placebo	2	8:00	36.7
B2_47	47	Flu B Study B	B	Placebo	3	8:02	36.6
B2_47	47	Flu B Study B	B	Placebo	3	19:28	37
B2_47	47	Flu B Study B	B	Placebo	4	20:00	37.3
B2_47	47	Flu B Study B	B	Placebo	4	8:20	37
B2_47	47	Flu B Study B	B	Placebo	5	8:40	36.6
B2_47	47	Flu B Study B	B	Placebo	5	19:30	36.6
B2_47	47	Flu B Study B	B	Placebo	6	19:37	37.6
B2_47	47	Flu B Study B	B	Placebo	6	8:10	37
B2_47	47	Flu B Study B	B	Placebo	7	8:05	37
B2_47	47	Flu B Study B	B	Placebo	7	19:30	36.7
B2_47	47	Flu B Study B	B	Placebo	8	7:20	36.6
B2_47	47	Flu B Study B	B	Placebo	21	13:15	36.2
B2_48	48	Flu B Study B	B	75 mg bid	SCREEN	0:00	36.5
B2_48	48	Flu B Study B	B	75 mg bid	-2	13:00	37.1
B2_48	48	Flu B Study B	B	75 mg bid	-2	19:50	37.1
B2_48	48	Flu B Study B	B	75 mg bid	-1	19:52	36.7
B2_48	48	Flu B Study B	B	75 mg bid	-1	8:16	37
B2_48	48	Flu B Study B	B	75 mg bid	1	8:05	36.1
B2_48	48	Flu B Study B	B	75 mg bid	1	19:50	37.1
B2_48	48	Flu B Study B	B	75 mg bid	2	19:48	37.1
B2_48	48	Flu B Study B	B	75 mg bid	2	8:00	37.2
B2_48	48	Flu B Study B	B	75 mg bid	3	8:00	37.2
B2_48	48	Flu B Study B	B	75 mg bid	3	19:36	37.3
B2_48	48	Flu B Study B	B	75 mg bid	4	8:35	36.8
B2_48	48	Flu B Study B	B	75 mg bid	4	20:10	37.1
B2_48	48	Flu B Study B	B	75 mg bid	5	8:36	36.9
B2_48	48	Flu B Study B	B	75 mg bid	5	19:40	36.7
B2_48	48	Flu B Study B	B	75 mg bid	6	8:26	36.8
B2_48	48	Flu B Study B	B	75 mg bid	6	19:45	36.8
B2_48	48	Flu B Study B	B	75 mg bid	7	19:55	36.2
B2_48	48	Flu B Study B	B	75 mg bid	7	8:25	37
B2_48	48	Flu B Study B	B	75 mg bid	8	6:43	36.9
B2_48	48	Flu B Study B	B	75 mg bid	22	9:32	37.6
B2_49	49	Flu B Study B	B	Placebo	SCREEN	0:00	36.6
B2_49	49	Flu B Study B	B	Placebo	-2	19:50	36.8
B2_49	49	Flu B Study B	B	Placebo	-1	8:14	36.8
B2_49	49	Flu B Study B	B	Placebo	1	19:50	36.4
B2_49	49	Flu B Study B	B	Placebo	1	8:11	36.1
B2_49	49	Flu B Study B	B	Placebo	2	8:05	36.6
B2_49	49	Flu B Study B	B	Placebo	2	19:55	36.1
B2_49	49	Flu B Study B	B	Placebo	3	19:40	36.8
B2_49	49	Flu B Study B	B	Placebo	3	8:06	36.6
B2_49	49	Flu B Study B	B	Placebo	4	8:27	36.6
B2_49	49	Flu B Study B	B	Placebo	4	20:00	36.7
B2_49	49	Flu B Study B	B	Placebo	5	8:40	35.8
B2_49	49	Flu B Study B	B	Placebo	5	19:36	36.9
B2_49	49	Flu B Study B	B	Placebo	6	8:23	36.1
B2_49	49	Flu B Study B	B	Placebo	6	19:55	36.3
B2_49	49	Flu B Study B	B	Placebo	7	8:22	36.6
B2_49	49	Flu B Study B	B	Placebo	7	19:50	36.7
B2_49	49	Flu B Study B	B	Placebo	8	7:00	36.3
B2_49	49	Flu B Study B	B	Placebo	21	11:05	37.2
B2_50	50	Flu B Study B	B	75 mg bid	SCREEN	0:00	36.9
B2_50	50	Flu B Study B	B	75 mg bid	-2	13:20	36.9
B2_50	50	Flu B Study B	B	75 mg bid	-2	19:50	37
B2_50	50	Flu B Study B	B	75 mg bid	-1	8:10	36.7
B2_50	50	Flu B Study B	B	75 mg bid	-1	19:41	37.1
B2_50	50	Flu B Study B	B	75 mg bid	1	8:16	36.8
B2_50	50	Flu B Study B	B	75 mg bid	1	19:38	37
B2_50	50	Flu B Study B	B	75 mg bid	2	19:42	37.1
B2_50	50	Flu B Study B	B	75 mg bid	2	8:08	36.8
B2_50	50	Flu B Study B	B	75 mg bid	3	8:15	36.9
B2_50	50	Flu B Study B	B	75 mg bid	3	19:39	37
B2_50	50	Flu B Study B	B	75 mg bid	4	19:20	37.2
B2_50	50	Flu B Study B	B	75 mg bid	4	8:15	37.1
B2_50	50	Flu B Study B	B	75 mg bid	5	8:28	37
B2_50	50	Flu B Study B	B	75 mg bid	5	19:35	37.2
B2_50	50	Flu B Study B	B	75 mg bid	6	19:40	37.4
B2_50	50	Flu B Study B	B	75 mg bid	6	8:18	37
B2_50	50	Flu B Study B	B	75 mg bid	7	8:06	37.2
B2_50	50	Flu B Study B	B	75 mg bid	7	19:50	37
B2_50	50	Flu B Study B	B	75 mg bid	8	8:00	37.3
B2_50	50	Flu B Study B	B	75 mg bid	21	13:58	36.6
B2_51	51	Flu B Study B	B	75 mg bid	SCREEN	0:00	36.8
B2_51	51	Flu B Study B	B	75 mg bid	-2	13:30	36.8
B2_51	51	Flu B Study B	B	75 mg bid	-2	20:05	36.9
B2_51	51	Flu B Study B	B	75 mg bid	-1	8:07	35.7
B2_51	51	Flu B Study B	B	75 mg bid	-1	19:35	36.6
B2_51	51	Flu B Study B	B	75 mg bid	1	8:12	36
B2_51	51	Flu B Study B	B	75 mg bid	1	19:31	36.9
B2_51	51	Flu B Study B	B	75 mg bid	2	8:00	35.6
B2_51	51	Flu B Study B	B	75 mg bid	2	19:52	37
B2_51	51	Flu B Study B	B	75 mg bid	3	8:10	36.1
B2_51	51	Flu B Study B	B	75 mg bid	3	19:20	36.9
B2_51	51	Flu B Study B	B	75 mg bid	4	8:00	36.1
B2_51	51	Flu B Study B	B	75 mg bid	4	19:30	36.6
B2_51	51	Flu B Study B	B	75 mg bid	5	19:29	37
B2_51	51	Flu B Study B	B	75 mg bid	5	8:25	36.4
B2_51	51	Flu B Study B	B	75 mg bid	6	8:05	36.4
B2_51	51	Flu B Study B	B	75 mg bid	6	20:41	36.7
B2_51	51	Flu B Study B	B	75 mg bid	7	19:30	36.9
B2_51	51	Flu B Study B	B	75 mg bid	7	8:30	36.8
B2_51	51	Flu B Study B	B	75 mg bid	8	7:00	36.9
B2_51	51	Flu B Study B	B	75 mg bid	23	11:40	36.8
B2_52	52	Flu B Study B	B	75 mg bid	SCREEN	0:00	36.9
B2_52	52	Flu B Study B	B	75 mg bid	-2	13:55	36.8
B2_52	52	Flu B Study B	B	75 mg bid	-2	19:58	37
B2_52	52	Flu B Study B	B	75 mg bid	-1	8:10	36.8
B2_52	52	Flu B Study B	B	75 mg bid	-1	19:30	36.9
B2_52	52	Flu B Study B	B	75 mg bid	1	19:32	37.1
B2_52	52	Flu B Study B	B	75 mg bid	1	8:00	36.6
B2_52	52	Flu B Study B	B	75 mg bid	2	8:00	36.7
B2_52	52	Flu B Study B	B	75 mg bid	2	20:02	36.8
B2_52	52	Flu B Study B	B	75 mg bid	3	19:30	36.6
B2_52	52	Flu B Study B	B	75 mg bid	3	8:03	36.6
B2_52	52	Flu B Study B	B	75 mg bid	4	8:16	36.8
B2_52	52	Flu B Study B	B	75 mg bid	4	19:53	36.9
B2_52	52	Flu B Study B	B	75 mg bid	5	19:29	36.9
B2_52	52	Flu B Study B	B	75 mg bid	5	8:40	36.4
B2_52	52	Flu B Study B	B	75 mg bid	6	8:12	36.7
B2_52	52	Flu B Study B	B	75 mg bid	6	19:40	37.1
B2_52	52	Flu B Study B	B	75 mg bid	7	19:30	37
B2_52	52	Flu B Study B	B	75 mg bid	7	8:05	36.9
B2_52	52	Flu B Study B	B	75 mg bid	8	7:15	36.1
B2_52	52	Flu B Study B	B	75 mg bid	21	8:50	36
B2_53	53	Flu B Study B	B	Placebo	SCREEN	0:00	37.2
B2_53	53	Flu B Study B	B	Placebo	-2	19:55	37
B2_53	53	Flu B Study B	B	Placebo	-2	14:00	36.9
B2_53	53	Flu B Study B	B	Placebo	-1	19:50	37
B2_53	53	Flu B Study B	B	Placebo	-1	8:20	36.9
B2_53	53	Flu B Study B	B	Placebo	1	8:00	36.7
B2_53	53	Flu B Study B	B	Placebo	1	19:45	37.1
B2_53	53	Flu B Study B	B	Placebo	2	8:08	36.8
B2_53	53	Flu B Study B	B	Placebo	2	19:40	37.4
B2_53	53	Flu B Study B	B	Placebo	3	8:14	36.9
B2_53	53	Flu B Study B	B	Placebo	3	20:00	37
B2_53	53	Flu B Study B	B	Placebo	4	8:00	36.9
B2_53	53	Flu B Study B	B	Placebo	4	20:10	37.2
B2_53	53	Flu B Study B	B	Placebo	5	8:33	36.7
B2_53	53	Flu B Study B	B	Placebo	5	19:46	37
B2_53	53	Flu B Study B	B	Placebo	6	8:35	36.9
B2_53	53	Flu B Study B	B	Placebo	6	19:50	37
B2_53	53	Flu B Study B	B	Placebo	7	8:27	36.7
B2_53	53	Flu B Study B	B	Placebo	7	19:58	37
B2_53	53	Flu B Study B	B	Placebo	8	7:15	36.9
B2_53	53	Flu B Study B	B	Placebo	22	10:40	36.5
B2_54	54	Flu B Study B	B	75 mg bid	SCREEN	0:00	37.1
B2_54	54	Flu B Study B	B	75 mg bid	-2	14:12	37.4
B2_54	54	Flu B Study B	B	75 mg bid	-2	19:52	37.6
B2_54	54	Flu B Study B	B	75 mg bid	-1	8:13	37.1
B2_54	54	Flu B Study B	B	75 mg bid	-1	19:32	37.4
B2_54	54	Flu B Study B	B	75 mg bid	1	8:05	37
B2_54	54	Flu B Study B	B	75 mg bid	1	19:30	37.3
B2_54	54	Flu B Study B	B	75 mg bid	2	8:28	37.1
B2_54	54	Flu B Study B	B	75 mg bid	2	19:33	37.3
B2_54	54	Flu B Study B	B	75 mg bid	3	8:02	37.2
B2_54	54	Flu B Study B	B	75 mg bid	3	19:56	37.2
B2_54	54	Flu B Study B	B	75 mg bid	4	8:17	37.2
B2_54	54	Flu B Study B	B	75 mg bid	4	19:58	37.4
B2_54	54	Flu B Study B	B	75 mg bid	5	19:49	37.3
B2_54	54	Flu B Study B	B	75 mg bid	5	8:30	37.1
B2_54	54	Flu B Study B	B	75 mg bid	6	19:50	37.3
B2_54	54	Flu B Study B	B	75 mg bid	6	8:32	37.2
B2_54	54	Flu B Study B	B	75 mg bid	7	8:00	37.3
B2_54	54	Flu B Study B	B	75 mg bid	7	19:32	37.3
B2_54	54	Flu B Study B	B	75 mg bid	8	7:03	36.7
B2_54	54	Flu B Study B	B	75 mg bid	22	10:50	36.9
B2_55	55	Flu B Study B	B	Placebo	SCREEN	0:00	36.9
B2_55	55	Flu B Study B	B	Placebo	-2	19:47	37.2
B2_55	55	Flu B Study B	B	Placebo	-2	14:35	37.3
B2_55	55	Flu B Study B	B	Placebo	-1	8:10	37.1
B2_55	55	Flu B Study B	B	Placebo	-1	19:30	37.4
B2_55	55	Flu B Study B	B	Placebo	1	19:36	37.2
B2_55	55	Flu B Study B	B	Placebo	1	8:18	37.1
B2_55	55	Flu B Study B	B	Placebo	2	8:00	36.9
B2_55	55	Flu B Study B	B	Placebo	2	19:54	37.2
B2_55	55	Flu B Study B	B	Placebo	3	19:22	36.9
B2_55	55	Flu B Study B	B	Placebo	3	8:07	36.8
B2_55	55	Flu B Study B	B	Placebo	4	8:00	36.9
B2_55	55	Flu B Study B	B	Placebo	4	19:34	37.3
B2_55	55	Flu B Study B	B	Placebo	5	19:29	37.4
B2_55	55	Flu B Study B	B	Placebo	5	8:27	36.7
B2_55	55	Flu B Study B	B	Placebo	6	8:12	36.8
B2_55	55	Flu B Study B	B	Placebo	6	19:45	37.3
B2_55	55	Flu B Study B	B	Placebo	7	8:15	36.8
B2_55	55	Flu B Study B	B	Placebo	7	19:30	37
B2_55	55	Flu B Study B	B	Placebo	8	7:40	35.7
B2_55	55	Flu B Study B	B	Placebo	21	15:35	36.7
B2_56	56	Flu B Study B	B	75 mg bid	SCREEN	0:00	36.7
B2_56	56	Flu B Study B	B	75 mg bid	-2	14:25	37.3
B2_56	56	Flu B Study B	B	75 mg bid	-2	19:58	37.2
B2_56	56	Flu B Study B	B	75 mg bid	-1	8:10	37
B2_56	56	Flu B Study B	B	75 mg bid	-1	19:37	37.1
B2_56	56	Flu B Study B	B	75 mg bid	1	8:04	36.8
B2_56	56	Flu B Study B	B	75 mg bid	1	19:30	37.2
B2_56	56	Flu B Study B	B	75 mg bid	2	19:30	37.4
B2_56	56	Flu B Study B	B	75 mg bid	2	8:21	36.8
B2_56	56	Flu B Study B	B	75 mg bid	3	8:04	36.9
B2_56	56	Flu B Study B	B	75 mg bid	3	19:52	37.2
B2_56	56	Flu B Study B	B	75 mg bid	4	19:58	37.4
B2_56	56	Flu B Study B	B	75 mg bid	4	8:25	36.9
B2_56	56	Flu B Study B	B	75 mg bid	5	8:34	36.6
B2_56	56	Flu B Study B	B	75 mg bid	5	19:45	37.3
B2_56	56	Flu B Study B	B	75 mg bid	6	19:48	37.3
B2_56	56	Flu B Study B	B	75 mg bid	6	8:28	36.8
B2_56	56	Flu B Study B	B	75 mg bid	7	19:38	37.7
B2_56	56	Flu B Study B	B	75 mg bid	7	8:06	36.9
B2_56	56	Flu B Study B	B	75 mg bid	8	7:40	37.1
B2_56	56	Flu B Study B	B	75 mg bid	21	15:45	36.8
B2_57	57	Flu B Study B	B	75 mg bid	SCREEN	0:00	37.8
B2_57	57	Flu B Study B	B	75 mg bid	-2	14:31	37.8
B2_57	57	Flu B Study B	B	75 mg bid	-2	20:00	37.7
B2_57	57	Flu B Study B	B	75 mg bid	-1	8:16	37.3
B2_57	57	Flu B Study B	B	75 mg bid	-1	19:44	37.4
B2_57	57	Flu B Study B	B	75 mg bid	1	8:15	37.1
B2_57	57	Flu B Study B	B	75 mg bid	1	19:36	37.6
B2_57	57	Flu B Study B	B	75 mg bid	2	8:20	37.1
B2_57	57	Flu B Study B	B	75 mg bid	2	19:38	37.6
B2_57	57	Flu B Study B	B	75 mg bid	3	8:12	37.2
B2_57	57	Flu B Study B	B	75 mg bid	3	19:44	37.6
B2_57	57	Flu B Study B	B	75 mg bid	4	19:45	37.6
B2_57	57	Flu B Study B	B	75 mg bid	4	8:21	37
B2_57	57	Flu B Study B	B	75 mg bid	5	19:40	37.4
B2_57	57	Flu B Study B	B	75 mg bid	5	8:39	37.1
B2_57	57	Flu B Study B	B	75 mg bid	6	19:45	37.8
B2_57	57	Flu B Study B	B	75 mg bid	6	8:25	37.2
B2_57	57	Flu B Study B	B	75 mg bid	7	8:06	37.1
B2_57	57	Flu B Study B	B	75 mg bid	7	19:45	38
B2_57	57	Flu B Study B	B	75 mg bid	8	7:40	37
B2_57	57	Flu B Study B	B	75 mg bid	21	15:20	37.8
B2_58	58	Flu B Study B	B	Placebo	SCREEN	0:00	37.3
B2_58	58	Flu B Study B	B	Placebo	-2	20:04	36.9
B2_58	58	Flu B Study B	B	Placebo	-2	14:55	37.7
B2_58	58	Flu B Study B	B	Placebo	-1	8:12	37.1
B2_58	58	Flu B Study B	B	Placebo	-1	19:40	36.8
B2_58	58	Flu B Study B	B	Placebo	1	8:00	36.9
B2_58	58	Flu B Study B	B	Placebo	1	19:40	36.8
B2_58	58	Flu B Study B	B	Placebo	2	8:00	37.1
B2_58	58	Flu B Study B	B	Placebo	2	19:57	37
B2_58	58	Flu B Study B	B	Placebo	3	8:07	37
B2_58	58	Flu B Study B	B	Placebo	3	19:30	36.6
B2_58	58	Flu B Study B	B	Placebo	4	19:43	37.2
B2_58	58	Flu B Study B	B	Placebo	4	8:12	36.9
B2_58	58	Flu B Study B	B	Placebo	5	8:35	36.9
B2_58	58	Flu B Study B	B	Placebo	5	19:29	36.6
B2_58	58	Flu B Study B	B	Placebo	6	19:48	36.8
B2_58	58	Flu B Study B	B	Placebo	6	8:02	36.7
B2_58	58	Flu B Study B	B	Placebo	7	8:12	36.6
B2_58	58	Flu B Study B	B	Placebo	7	19:30	36.7
B2_58	58	Flu B Study B	B	Placebo	8	7:10	36.9
B2_58	58	Flu B Study B	B	Placebo	23	9:15	36.5
B2_59	59	Flu B Study B	B	75 mg bid	SCREEN	0:00	36.9
B2_59	59	Flu B Study B	B	75 mg bid	-2	19:47	36.8
B2_59	59	Flu B Study B	B	75 mg bid	-2	15:15	36.8
B2_59	59	Flu B Study B	B	75 mg bid	-1	8:15	37
B2_59	59	Flu B Study B	B	75 mg bid	-1	19:42	36.6
B2_59	59	Flu B Study B	B	75 mg bid	1	8:16	36.6
B2_59	59	Flu B Study B	B	75 mg bid	1	19:44	36.6
B2_59	59	Flu B Study B	B	75 mg bid	2	8:14	36.1
B2_59	59	Flu B Study B	B	75 mg bid	2	19:40	36.6
B2_59	59	Flu B Study B	B	75 mg bid	3	19:42	36.3
B2_59	59	Flu B Study B	B	75 mg bid	3	8:00	36.3
B2_59	59	Flu B Study B	B	75 mg bid	4	8:19	36.2
B2_59	59	Flu B Study B	B	75 mg bid	4	19:48	36.6
B2_59	59	Flu B Study B	B	75 mg bid	5	19:35	37.1
B2_59	59	Flu B Study B	B	75 mg bid	5	8:31	36.7
B2_59	59	Flu B Study B	B	75 mg bid	6	19:46	37.1
B2_59	59	Flu B Study B	B	75 mg bid	6	8:21	36.6
B2_59	59	Flu B Study B	B	75 mg bid	7	19:46	36.2
B2_59	59	Flu B Study B	B	75 mg bid	7	8:14	36.6
B2_59	59	Flu B Study B	B	75 mg bid	8	7:30	36.7
B2_59	59	Flu B Study B	B	75 mg bid	21	11:35	36.6
B2_60	60	Flu B Study B	B	75 mg bid	SCREEN	0:00	37.2
B2_60	60	Flu B Study B	B	75 mg bid	-2	15:17	37.3
B2_60	60	Flu B Study B	B	75 mg bid	-2	19:40	37
B2_60	60	Flu B Study B	B	75 mg bid	-1	8:20	36.6
B2_60	60	Flu B Study B	B	75 mg bid	-1	19:50	36.9
B2_60	60	Flu B Study B	B	75 mg bid	1	19:51	37
B2_60	60	Flu B Study B	B	75 mg bid	1	8:10	36
B2_60	60	Flu B Study B	B	75 mg bid	2	8:06	36.6
B2_60	60	Flu B Study B	B	75 mg bid	2	19:53	36.8
B2_60	60	Flu B Study B	B	75 mg bid	3	8:05	36.3
B2_60	60	Flu B Study B	B	75 mg bid	3	19:32	36.9
B2_60	60	Flu B Study B	B	75 mg bid	4	8:30	36.3
B2_60	60	Flu B Study B	B	75 mg bid	4	20:03	37
B2_60	60	Flu B Study B	B	75 mg bid	5	19:37	36.9
B2_60	60	Flu B Study B	B	75 mg bid	5	8:39	35.9
B2_60	60	Flu B Study B	B	75 mg bid	6	19:40	37
B2_60	60	Flu B Study B	B	75 mg bid	6	8:27	36.7
B2_60	60	Flu B Study B	B	75 mg bid	7	8:24	36.1
B2_60	60	Flu B Study B	B	75 mg bid	7	19:52	37
B2_60	60	Flu B Study B	B	75 mg bid	8	7:00	36.6
B2_60	60	Flu B Study B	B	75 mg bid	21	11:32	36.8
B2_61	61	Flu B Study B	B	75 mg bid	SCREEN	0:00	36.7
B2_61	61	Flu B Study B	B	75 mg bid	-2	14:45	36.6
B2_61	61	Flu B Study B	B	75 mg bid	-2	19:56	36.8
B2_61	61	Flu B Study B	B	75 mg bid	-1	8:10	36.3
B2_61	61	Flu B Study B	B	75 mg bid	-1	19:39	36.6
B2_61	61	Flu B Study B	B	75 mg bid	1	8:14	36.1
B2_61	61	Flu B Study B	B	75 mg bid	1	19:42	36.6
B2_61	61	Flu B Study B	B	75 mg bid	2	19:44	36.9
B2_61	61	Flu B Study B	B	75 mg bid	2	8:05	36.6
B2_61	61	Flu B Study B	B	75 mg bid	3	8:00	36.2
B2_61	61	Flu B Study B	B	75 mg bid	3	19:35	36.9
B2_61	61	Flu B Study B	B	75 mg bid	4	8:06	36.4
B2_61	61	Flu B Study B	B	75 mg bid	4	19:35	36.7
B2_61	61	Flu B Study B	B	75 mg bid	5	8:25	36.4
B2_61	61	Flu B Study B	B	75 mg bid	5	19:30	36.9
B2_61	61	Flu B Study B	B	75 mg bid	6	8:15	36.7
B2_61	61	Flu B Study B	B	75 mg bid	6	19:30	36.6
B2_61	61	Flu B Study B	B	75 mg bid	7	8:11	36.6
B2_61	61	Flu B Study B	B	75 mg bid	7	19:56	36.4
B2_61	61	Flu B Study B	B	75 mg bid	8	7:36	36.6
B2_61	61	Flu B Study B	B	75 mg bid	21	12:43	36.1
B2_62	62	Flu B Study B	B	Placebo	SCREEN	0:00	36.8
B2_62	62	Flu B Study B	B	Placebo	-2	20:02	37.1
B2_62	62	Flu B Study B	B	Placebo	-2	15:40	37
B2_62	62	Flu B Study B	B	Placebo	-1	8:10	36.6
B2_62	62	Flu B Study B	B	Placebo	-1	19:30	37
B2_62	62	Flu B Study B	B	Placebo	1	19:37	37
B2_62	62	Flu B Study B	B	Placebo	1	8:00	36.4
B2_62	62	Flu B Study B	B	Placebo	2	8:00	36.6
B2_62	62	Flu B Study B	B	Placebo	2	19:59	36.9
B2_62	62	Flu B Study B	B	Placebo	3	8:06	36.6
B2_62	62	Flu B Study B	B	Placebo	3	19:26	36.9
B2_62	62	Flu B Study B	B	Placebo	4	8:14	36.6
B2_62	62	Flu B Study B	B	Placebo	4	19:51	37.3
B2_62	62	Flu B Study B	B	Placebo	5	19:29	37.3
B2_62	62	Flu B Study B	B	Placebo	5	8:38	36.4
B2_62	62	Flu B Study B	B	Placebo	6	19:47	37.3
B2_62	62	Flu B Study B	B	Placebo	6	8:19	37
B2_62	62	Flu B Study B	B	Placebo	7	8:08	37.1
B2_62	62	Flu B Study B	B	Placebo	7	19:35	37.4
B2_62	62	Flu B Study B	B	Placebo	8	8:00	37.1
B2_62	62	Flu B Study B	B	Placebo	21	11:40	36.6
B2_63	63	Flu B Study B	B	75 mg bid	SCREEN	0:00	36.1
B2_63	63	Flu B Study B	B	75 mg bid	-2	20:03	37.1
B2_63	63	Flu B Study B	B	75 mg bid	-2	14:40	37
B2_63	63	Flu B Study B	B	75 mg bid	-1	8:18	36.4
B2_63	63	Flu B Study B	B	75 mg bid	-1	19:50	37.2
B2_63	63	Flu B Study B	B	75 mg bid	1	8:16	36.4
B2_63	63	Flu B Study B	B	75 mg bid	1	19:47	37.4
B2_63	63	Flu B Study B	B	75 mg bid	2	8:05	36.6
B2_63	63	Flu B Study B	B	75 mg bid	2	19:45	37.4
B2_63	63	Flu B Study B	B	75 mg bid	3	8:12	36.6
B2_63	63	Flu B Study B	B	75 mg bid	3	19:59	37.3
B2_63	63	Flu B Study B	B	75 mg bid	4	8:01	36.6
B2_63	63	Flu B Study B	B	75 mg bid	4	20:04	37.3
B2_63	63	Flu B Study B	B	75 mg bid	5	19:45	37
B2_63	63	Flu B Study B	B	75 mg bid	5	8:34	36.4
B2_63	63	Flu B Study B	B	75 mg bid	6	8:30	36.2
B2_63	63	Flu B Study B	B	75 mg bid	6	19:50	37.4
B2_63	63	Flu B Study B	B	75 mg bid	7	8:25	36.3
B2_63	63	Flu B Study B	B	75 mg bid	7	19:58	37.2
B2_63	63	Flu B Study B	B	75 mg bid	8	7:40	36.2
B2_63	63	Flu B Study B	B	75 mg bid	21	9:25	37.2
B2_64	64	Flu B Study B	B	75 mg bid	SCREEN	0:00	37
B2_64	64	Flu B Study B	B	75 mg bid	-2	14:50	37
B2_64	64	Flu B Study B	B	75 mg bid	-2	19:56	36.9
B2_64	64	Flu B Study B	B	75 mg bid	-1	8:08	36.8
B2_64	64	Flu B Study B	B	75 mg bid	-1	19:30	37.1
B2_64	64	Flu B Study B	B	75 mg bid	1	8:45	36.8
B2_64	64	Flu B Study B	B	75 mg bid	1	19:30	37.1
B2_64	64	Flu B Study B	B	75 mg bid	2	8:00	36.9
B2_64	64	Flu B Study B	B	75 mg bid	2	19:51	37.2
B2_64	64	Flu B Study B	B	75 mg bid	3	8:09	36.8
B2_64	64	Flu B Study B	B	75 mg bid	3	19:23	37.3
B2_64	64	Flu B Study B	B	75 mg bid	4	8:00	36.8
B2_64	64	Flu B Study B	B	75 mg bid	4	19:33	37
B2_64	64	Flu B Study B	B	75 mg bid	5	8:25	36.4
B2_64	64	Flu B Study B	B	75 mg bid	5	19:29	37
B2_64	64	Flu B Study B	B	75 mg bid	6	19:37	36.6
B2_64	64	Flu B Study B	B	75 mg bid	6	8:08	36.8
B2_64	64	Flu B Study B	B	75 mg bid	7	8:32	37
B2_64	64	Flu B Study B	B	75 mg bid	7	19:30	37.1
B2_64	64	Flu B Study B	B	75 mg bid	8	7:25	37
B2_64	64	Flu B Study B	B	75 mg bid	22	14:48	37.4
B2_65	65	Flu B Study B	B	Placebo	SCREEN	0:00	36.2
B2_65	65	Flu B Study B	B	Placebo	-2	19:40	37
B2_65	65	Flu B Study B	B	Placebo	-2	15:30	36.8
B2_65	65	Flu B Study B	B	Placebo	-1	8:10	36.2
B2_65	65	Flu B Study B	B	Placebo	-1	19:41	36.9
B2_65	65	Flu B Study B	B	Placebo	1	8:12	36.8
B2_65	65	Flu B Study B	B	Placebo	1	19:39	36.7
B2_65	65	Flu B Study B	B	Placebo	2	8:05	36.3
B2_65	65	Flu B Study B	B	Placebo	2	19:47	37
B2_65	65	Flu B Study B	B	Placebo	3	8:05	36.3
B2_65	65	Flu B Study B	B	Placebo	3	19:30	36.6
B2_65	65	Flu B Study B	B	Placebo	4	8:10	35.6
B2_65	65	Flu B Study B	B	Placebo	4	19:42	36.9
B2_65	65	Flu B Study B	B	Placebo	5	19:30	36.6
B2_65	65	Flu B Study B	B	Placebo	5	8:27	36.7
B2_65	65	Flu B Study B	B	Placebo	6	8:16	36.3
B2_65	65	Flu B Study B	B	Placebo	6	19:35	36.9
B2_65	65	Flu B Study B	B	Placebo	7	8:10	36.1
B2_65	65	Flu B Study B	B	Placebo	7	19:53	36.7
B2_65	65	Flu B Study B	B	Placebo	8	7:10	35.9
B2_65	65	Flu B Study B	B	Placebo	23	14:58	35.1
B2_66	66	Flu B Study B	B	75 mg bid	SCREEN	0:00	36.7
B2_66	66	Flu B Study B	B	75 mg bid	-2	15:20	37.3
B2_66	66	Flu B Study B	B	75 mg bid	-2	19:40	37
B2_66	66	Flu B Study B	B	75 mg bid	-1	8:18	36.4
B2_66	66	Flu B Study B	B	75 mg bid	-1	19:51	36.9
B2_66	66	Flu B Study B	B	75 mg bid	1	8:20	36.1
B2_66	66	Flu B Study B	B	75 mg bid	1	19:48	36.3
B2_66	66	Flu B Study B	B	75 mg bid	2	8:00	35.9
B2_66	66	Flu B Study B	B	75 mg bid	2	19:46	36.5
B2_66	66	Flu B Study B	B	75 mg bid	3	8:11	36.3
B2_66	66	Flu B Study B	B	75 mg bid	3	19:40	36.8
B2_66	66	Flu B Study B	B	75 mg bid	4	20:00	36.4
B2_66	66	Flu B Study B	B	75 mg bid	4	8:02	36.2
B2_66	66	Flu B Study B	B	75 mg bid	5	19:44	36.7
B2_66	66	Flu B Study B	B	75 mg bid	5	8:35	36.3
B2_66	66	Flu B Study B	B	75 mg bid	6	19:43	36.3
B2_66	66	Flu B Study B	B	75 mg bid	6	8:30	36.1
B2_66	66	Flu B Study B	B	75 mg bid	7	8:20	36.6
B2_66	66	Flu B Study B	B	75 mg bid	7	19:50	36.6
B2_66	66	Flu B Study B	B	75 mg bid	8	8:01	35.7
B2_66	66	Flu B Study B	B	75 mg bid	22	10:05	36.1
B2_67	67	Flu B Study B	B	Placebo	SCREEN	0:00	36.6
B2_67	67	Flu B Study B	B	Placebo	-2	15:25	36.9
B2_67	67	Flu B Study B	B	Placebo	-2	19:48	36.8
B2_67	67	Flu B Study B	B	Placebo	-1	19:30	36.4
B2_67	67	Flu B Study B	B	Placebo	-1	8:15	36.4
B2_67	67	Flu B Study B	B	Placebo	1	8:05	36.2
B2_67	67	Flu B Study B	B	Placebo	1	19:53	36.9
B2_67	67	Flu B Study B	B	Placebo	2	17:50	36.9
B2_67	67	Flu B Study B	B	Placebo	2	8:00	36.1
B2_67	67	Flu B Study B	B	Placebo	3	8:03	36.1
B2_67	67	Flu B Study B	B	Placebo	3	19:35	36.8
B2_67	67	Flu B Study B	B	Placebo	4	20:06	36.8
B2_67	67	Flu B Study B	B	Placebo	4	8:31	36
B2_67	67	Flu B Study B	B	Placebo	5	8:37	36.1
B2_67	67	Flu B Study B	B	Placebo	5	19:40	36.4
B2_67	67	Flu B Study B	B	Placebo	6	19:47	37
B2_67	67	Flu B Study B	B	Placebo	6	8:25	36.1
B2_67	67	Flu B Study B	B	Placebo	7	8:25	36.2
B2_67	67	Flu B Study B	B	Placebo	7	19:55	36.3
B2_67	67	Flu B Study B	B	Placebo	8	6:40	36.3
B2_67	67	Flu B Study B	B	Placebo	22	12:50	36.3
B2_68	68	Flu B Study B	B	75 mg bid	SCREEN	0:00	37.3
B2_68	68	Flu B Study B	B	75 mg bid	-2	15:07	37.6
B2_68	68	Flu B Study B	B	75 mg bid	-2	20:01	37.1
B2_68	68	Flu B Study B	B	75 mg bid	-1	19:42	37.2
B2_68	68	Flu B Study B	B	75 mg bid	-1	8:12	36.4
B2_68	68	Flu B Study B	B	75 mg bid	1	8:19	36.2
B2_68	68	Flu B Study B	B	75 mg bid	1	19:37	37.1
B2_68	68	Flu B Study B	B	75 mg bid	2	8:10	36.8
B2_68	68	Flu B Study B	B	75 mg bid	2	19:41	37
B2_68	68	Flu B Study B	B	75 mg bid	3	8:20	37.1
B2_68	68	Flu B Study B	B	75 mg bid	3	19:40	37
B2_68	68	Flu B Study B	B	75 mg bid	4	8:16	36.2
B2_68	68	Flu B Study B	B	75 mg bid	4	19:40	37
B2_68	68	Flu B Study B	B	75 mg bid	5	8:29	36.3
B2_68	68	Flu B Study B	B	75 mg bid	5	19:35	36.4
B2_68	68	Flu B Study B	B	75 mg bid	6	19:40	36.8
B2_68	68	Flu B Study B	B	75 mg bid	6	8:20	36.8
B2_68	68	Flu B Study B	B	75 mg bid	7	19:43	36.8
B2_68	68	Flu B Study B	B	75 mg bid	7	8:08	36.3
B2_68	68	Flu B Study B	B	75 mg bid	8	7:40	36.2
B2_68	68	Flu B Study B	B	75 mg bid	21	14:45	37
B2_69	69	Flu B Study B	B	75 mg bid	SCREEN	0:00	36.7
B2_69	69	Flu B Study B	B	75 mg bid	-2	15:00	36.9
B2_69	69	Flu B Study B	B	75 mg bid	-2	19:50	37.1
B2_69	69	Flu B Study B	B	75 mg bid	-1	8:09	37
B2_69	69	Flu B Study B	B	75 mg bid	-1	19:40	37.2
B2_69	69	Flu B Study B	B	75 mg bid	1	19:41	37.2
B2_69	69	Flu B Study B	B	75 mg bid	1	8:10	37
B2_69	69	Flu B Study B	B	75 mg bid	2	19:45	37
B2_69	69	Flu B Study B	B	75 mg bid	2	8:01	36.9
B2_69	69	Flu B Study B	B	75 mg bid	3	19:28	37
B2_69	69	Flu B Study B	B	75 mg bid	3	8:00	36.8
B2_69	69	Flu B Study B	B	75 mg bid	4	8:07	37
B2_69	69	Flu B Study B	B	75 mg bid	4	19:35	37.1
B2_69	69	Flu B Study B	B	75 mg bid	5	8:27	36.7
B2_69	69	Flu B Study B	B	75 mg bid	5	19:30	37
B2_69	69	Flu B Study B	B	75 mg bid	6	8:15	36.6
B2_69	69	Flu B Study B	B	75 mg bid	6	19:30	37
B2_69	69	Flu B Study B	B	75 mg bid	7	8:13	36.6
B2_69	69	Flu B Study B	B	75 mg bid	7	19:52	36.9
B2_69	69	Flu B Study B	B	75 mg bid	8	7:32	37.2
B2_69	69	Flu B Study B	B	75 mg bid	21	10:10	36.5
B2_70	70	Flu B Study B	B	Placebo	SCREEN	0:00	36.7
B2_70	70	Flu B Study B	B	Placebo	-2	15:25	37.1
B2_70	70	Flu B Study B	B	Placebo	-2	20:06	37.1
B2_70	70	Flu B Study B	B	Placebo	-1	8:00	37
B2_70	70	Flu B Study B	B	Placebo	-1	19:30	36.6
B2_70	70	Flu B Study B	B	Placebo	1	8:00	37.1
B2_70	70	Flu B Study B	B	Placebo	1	19:35	36.8
B2_70	70	Flu B Study B	B	Placebo	2	20:00	36.9
B2_70	70	Flu B Study B	B	Placebo	2	8:00	36.6
B2_70	70	Flu B Study B	B	Placebo	3	8:05	36.2
B2_70	70	Flu B Study B	B	Placebo	3	19:25	36.8
B2_70	70	Flu B Study B	B	Placebo	4	8:00	36.2
B2_70	70	Flu B Study B	B	Placebo	4	19:52	37
B2_70	70	Flu B Study B	B	Placebo	5	19:29	36.8
B2_70	70	Flu B Study B	B	Placebo	5	8:36	36.6
B2_70	70	Flu B Study B	B	Placebo	6	8:14	36.6
B2_70	70	Flu B Study B	B	Placebo	6	19:45	36.7
B2_70	70	Flu B Study B	B	Placebo	7	8:10	36.4
B2_70	70	Flu B Study B	B	Placebo	7	19:32	36.8
B2_70	70	Flu B Study B	B	Placebo	8	7:05	36.8
B2_70	70	Flu B Study B	B	Placebo	22	9:20	36.7
B2_71	71	Flu B Study B	B	75 mg bid	SCREEN	0:00	36.4
B2_71	71	Flu B Study B	B	75 mg bid	-2	15:34	37.3
B2_71	71	Flu B Study B	B	75 mg bid	-2	20:00	36.9
B2_71	71	Flu B Study B	B	75 mg bid	-1	8:11	36.4
B2_71	71	Flu B Study B	B	75 mg bid	-1	19:30	37.3
B2_71	71	Flu B Study B	B	75 mg bid	1	8:00	37.1
B2_71	71	Flu B Study B	B	75 mg bid	1	19:27	37.7
B2_71	71	Flu B Study B	B	75 mg bid	2	8:00	37
B2_71	71	Flu B Study B	B	75 mg bid	2	19:58	36.9
B2_71	71	Flu B Study B	B	75 mg bid	3	19:35	36.9
B2_71	71	Flu B Study B	B	75 mg bid	3	8:09	36.8
B2_71	71	Flu B Study B	B	75 mg bid	4	8:00	37
B2_71	71	Flu B Study B	B	75 mg bid	4	19:43	37.3
B2_71	71	Flu B Study B	B	75 mg bid	5	8:28	36.6
B2_71	71	Flu B Study B	B	75 mg bid	5	19:29	37
B2_71	71	Flu B Study B	B	75 mg bid	6	8:16	36.8
B2_71	71	Flu B Study B	B	75 mg bid	6	19:50	37.2
B2_71	71	Flu B Study B	B	75 mg bid	7	8:14	36.1
B2_71	71	Flu B Study B	B	75 mg bid	7	19:30	37.4
B2_71	71	Flu B Study B	B	75 mg bid	8	8:00	36.9
B2_71	71	Flu B Study B	B	75 mg bid	21	11:15	36.6
B2_72	72	Flu B Study B	B	75 mg bid	SCREEN	0:00	36.2
B2_72	72	Flu B Study B	B	75 mg bid	-2	16:00	37
B2_72	72	Flu B Study B	B	75 mg bid	-2	19:56	37.1
B2_72	72	Flu B Study B	B	75 mg bid	-1	8:09	36.9
B2_72	72	Flu B Study B	B	75 mg bid	-1	19:35	36.7
B2_72	72	Flu B Study B	B	75 mg bid	1	8:05	37.2
B2_72	72	Flu B Study B	B	75 mg bid	1	19:31	37
B2_72	72	Flu B Study B	B	75 mg bid	2	8:22	36.9
B2_72	72	Flu B Study B	B	75 mg bid	2	19:30	37.1
B2_72	72	Flu B Study B	B	75 mg bid	3	8:04	36
B2_72	72	Flu B Study B	B	75 mg bid	3	19:55	36
B2_72	72	Flu B Study B	B	75 mg bid	4	8:20	36.8
B2_72	72	Flu B Study B	B	75 mg bid	4	19:59	37
B2_72	72	Flu B Study B	B	75 mg bid	5	8:32	36.3
B2_72	72	Flu B Study B	B	75 mg bid	5	19:50	37.3
B2_72	72	Flu B Study B	B	75 mg bid	6	8:31	36.7
B2_72	72	Flu B Study B	B	75 mg bid	6	19:52	36.9
B2_72	72	Flu B Study B	B	75 mg bid	7	8:10	36.6
B2_72	72	Flu B Study B	B	75 mg bid	7	19:35	37
B2_72	72	Flu B Study B	B	75 mg bid	8	7:12	36
B2_72	72	Flu B Study B	B	75 mg bid	23	10:22	37.3
B2_73	73	Flu B Study B	B	Placebo	SCREEN	0:00	36.8
B2_73	73	Flu B Study B	B	Placebo	-2	19:42	36.9
B2_73	73	Flu B Study B	B	Placebo	-2	15:50	36.8
B2_73	73	Flu B Study B	B	Placebo	-1	8:12	36.2
B2_73	73	Flu B Study B	B	Placebo	-1	19:40	36.7
B2_73	73	Flu B Study B	B	Placebo	1	19:34	36.7
B2_73	73	Flu B Study B	B	Placebo	1	8:10	36.3
B2_73	73	Flu B Study B	B	Placebo	2	8:25	36.6
B2_73	73	Flu B Study B	B	Placebo	2	19:30	36.7
B2_73	73	Flu B Study B	B	Placebo	3	8:06	36.4
B2_73	73	Flu B Study B	B	Placebo	3	19:49	36.7
B2_73	73	Flu B Study B	B	Placebo	4	8:24	36.7
B2_73	73	Flu B Study B	B	Placebo	4	19:52	36.9
B2_73	73	Flu B Study B	B	Placebo	5	9:02	36.4
B2_73	73	Flu B Study B	B	Placebo	5	19:45	36.7
B2_73	73	Flu B Study B	B	Placebo	6	8:30	36.6
B2_73	73	Flu B Study B	B	Placebo	6	19:50	37.2
B2_73	73	Flu B Study B	B	Placebo	7	8:20	36.8
B2_73	73	Flu B Study B	B	Placebo	7	19:36	37.1
B2_73	73	Flu B Study B	B	Placebo	8	7:20	37.2
B2_73	73	Flu B Study B	B	Placebo	23	10:30	36.9
B2_74	74	Flu B Study B	B	75 mg bid	SCREEN	0:00	37.2
B2_74	74	Flu B Study B	B	75 mg bid	-2	19:54	37.6
B2_74	74	Flu B Study B	B	75 mg bid	-2	15:55	37.2
B2_74	74	Flu B Study B	B	75 mg bid	-1	8:10	37.2
B2_74	74	Flu B Study B	B	75 mg bid	-1	19:45	37.2
B2_74	74	Flu B Study B	B	75 mg bid	1	8:12	37
B2_74	74	Flu B Study B	B	75 mg bid	1	19:35	37.6
B2_74	74	Flu B Study B	B	75 mg bid	2	8:19	36.7
B2_74	74	Flu B Study B	B	75 mg bid	2	19:35	37.6
B2_74	74	Flu B Study B	B	75 mg bid	3	8:08	37.2
B2_74	74	Flu B Study B	B	75 mg bid	3	19:30	37.4
B2_74	74	Flu B Study B	B	75 mg bid	4	8:23	37.3
B2_74	74	Flu B Study B	B	75 mg bid	4	19:48	37.2
B2_74	74	Flu B Study B	B	75 mg bid	5	8:37	36.9
B2_74	74	Flu B Study B	B	75 mg bid	5	19:44	37.2
B2_74	74	Flu B Study B	B	75 mg bid	6	8:27	37.1
B2_74	74	Flu B Study B	B	75 mg bid	6	19:45	37.3
B2_74	74	Flu B Study B	B	75 mg bid	7	8:05	37
B2_74	74	Flu B Study B	B	75 mg bid	7	19:43	37.1
B2_74	74	Flu B Study B	B	75 mg bid	8	7:25	36.7
B2_74	74	Flu B Study B	B	75 mg bid	23	10:10	36.4
B2_75	75	Flu B Study B	B	75 mg bid	SCREEN	0:00	36.8
B2_75	75	Flu B Study B	B	75 mg bid	-2	17:10	36.9
B2_75	75	Flu B Study B	B	75 mg bid	-2	19:55	37.2
B2_75	75	Flu B Study B	B	75 mg bid	-1	8:14	36.9
B2_75	75	Flu B Study B	B	75 mg bid	-1	19:45	37.7
B2_75	75	Flu B Study B	B	75 mg bid	1	19:40	37.3
B2_75	75	Flu B Study B	B	75 mg bid	1	8:14	37.6
B2_75	75	Flu B Study B	B	75 mg bid	2	8:08	37
B2_75	75	Flu B Study B	B	75 mg bid	2	19:55	37.3
B2_75	75	Flu B Study B	B	75 mg bid	3	8:11	36.4
B2_75	75	Flu B Study B	B	75 mg bid	3	19:26	37
B2_75	75	Flu B Study B	B	75 mg bid	4	8:23	36.6
B2_75	75	Flu B Study B	B	75 mg bid	4	20:00	36.8
B2_75	75	Flu B Study B	B	75 mg bid	5	8:44	36.6
B2_75	75	Flu B Study B	B	75 mg bid	5	19:32	37.3
B2_75	75	Flu B Study B	B	75 mg bid	6	8:20	36.4
B2_75	75	Flu B Study B	B	75 mg bid	6	19:42	37.1
B2_75	75	Flu B Study B	B	75 mg bid	7	8:20	36.3
B2_75	75	Flu B Study B	B	75 mg bid	7	19:48	36.9
B2_75	75	Flu B Study B	B	75 mg bid	8	7:15	36
B2_75	75	Flu B Study B	B	75 mg bid	22	16:00	36.8
B2_201	201	Flu B Study B	B	Placebo	SCREEN	0:00	36.8
B2_201	201	Flu B Study B	B	Placebo	-2	8:21	36.9
B2_201	201	Flu B Study B	B	Placebo	-2	20:00	36.4
B2_201	201	Flu B Study B	B	Placebo	-1	7:49	36.8
B2_201	201	Flu B Study B	B	Placebo	-1	19:45	36.4
B2_201	201	Flu B Study B	B	Placebo	1	7:48	36.8
B2_201	201	Flu B Study B	B	Placebo	1	19:45	36.6
B2_201	201	Flu B Study B	B	Placebo	2	7:44	36.5
B2_201	201	Flu B Study B	B	Placebo	2	19:45	36.5
B2_201	201	Flu B Study B	B	Placebo	3	19:45	36.9
B2_201	201	Flu B Study B	B	Placebo	3	7:45	36.5
B2_201	201	Flu B Study B	B	Placebo	4	7:42	36.7
B2_201	201	Flu B Study B	B	Placebo	4	19:45	37.1
B2_201	201	Flu B Study B	B	Placebo	5	7:40	36.4
B2_201	201	Flu B Study B	B	Placebo	5	19:45	36.9
B2_201	201	Flu B Study B	B	Placebo	6	19:45	36.6
B2_201	201	Flu B Study B	B	Placebo	6	7:45	36.4
B2_201	201	Flu B Study B	B	Placebo	7	6:45	36.4
B2_201	201	Flu B Study B	B	Placebo	7	18:45	36.6
B2_201	201	Flu B Study B	B	Placebo	8	6:45	36.2
B2_201	201	Flu B Study B	B	Placebo	26	8:46	36.3
B2_202	202	Flu B Study B	B	75 mg bid	SCREEN	0:00	36.3
B2_202	202	Flu B Study B	B	75 mg bid	-2	8:51	36.8
B2_202	202	Flu B Study B	B	75 mg bid	-2	20:00	36.1
B2_202	202	Flu B Study B	B	75 mg bid	-1	7:51	36.5
B2_202	202	Flu B Study B	B	75 mg bid	-1	19:55	36.5
B2_202	202	Flu B Study B	B	75 mg bid	1	20:05	36.6
B2_202	202	Flu B Study B	B	75 mg bid	1	7:55	36.4
B2_202	202	Flu B Study B	B	75 mg bid	2	7:55	36.5
B2_202	202	Flu B Study B	B	75 mg bid	2	19:55	36.6
B2_202	202	Flu B Study B	B	75 mg bid	3	19:55	36.5
B2_202	202	Flu B Study B	B	75 mg bid	3	7:55	36.5
B2_202	202	Flu B Study B	B	75 mg bid	4	7:56	36.7
B2_202	202	Flu B Study B	B	75 mg bid	4	19:55	36.6
B2_202	202	Flu B Study B	B	75 mg bid	5	19:55	36.4
B2_202	202	Flu B Study B	B	75 mg bid	5	7:55	36.6
B2_202	202	Flu B Study B	B	75 mg bid	6	7:55	36.2
B2_202	202	Flu B Study B	B	75 mg bid	6	19:55	36.4
B2_202	202	Flu B Study B	B	75 mg bid	7	6:55	36.4
B2_202	202	Flu B Study B	B	75 mg bid	7	18:55	36.5
B2_202	202	Flu B Study B	B	75 mg bid	8	6:55	36
B2_202	202	Flu B Study B	B	75 mg bid	22	9:36	36.4
B2_203	203	Flu B Study B	B	75 mg bid	SCREEN	0:00	36.4
B2_203	203	Flu B Study B	B	75 mg bid	-2	9:14	36.4
B2_203	203	Flu B Study B	B	75 mg bid	-2	21:00	35.6
B2_203	203	Flu B Study B	B	75 mg bid	-1	20:05	36.5
B2_203	203	Flu B Study B	B	75 mg bid	-1	8:05	36.1
B2_203	203	Flu B Study B	B	75 mg bid	1	8:05	36
B2_203	203	Flu B Study B	B	75 mg bid	1	20:05	36.1
B2_203	203	Flu B Study B	B	75 mg bid	2	20:05	36.1
B2_203	203	Flu B Study B	B	75 mg bid	2	8:05	35.6
B2_203	203	Flu B Study B	B	75 mg bid	3	8:05	36.1
B2_203	203	Flu B Study B	B	75 mg bid	3	20:05	36.1
B2_203	203	Flu B Study B	B	75 mg bid	4	8:05	36
B2_203	203	Flu B Study B	B	75 mg bid	4	20:05	36.4
B2_203	203	Flu B Study B	B	75 mg bid	5	8:06	36.1
B2_203	203	Flu B Study B	B	75 mg bid	5	20:05	36.1
B2_203	203	Flu B Study B	B	75 mg bid	6	8:05	35.7
B2_203	203	Flu B Study B	B	75 mg bid	6	20:05	36.3
B2_203	203	Flu B Study B	B	75 mg bid	7	7:05	35.9
B2_203	203	Flu B Study B	B	75 mg bid	7	19:05	36.5
B2_203	203	Flu B Study B	B	75 mg bid	8	7:05	36.2
B2_203	203	Flu B Study B	B	75 mg bid	22	9:16	36.3
B2_204	204	Flu B Study B	B	Placebo	SCREEN	0:00	36.8
B2_204	204	Flu B Study B	B	Placebo	-2	9:41	36.6
B2_204	204	Flu B Study B	B	Placebo	-2	20:30	37
B2_204	204	Flu B Study B	B	Placebo	-1	8:17	36.7
B2_204	204	Flu B Study B	B	Placebo	-1	20:15	36.7
B2_204	204	Flu B Study B	B	Placebo	1	8:19	36.5
B2_204	204	Flu B Study B	B	Placebo	1	20:15	37
B2_204	204	Flu B Study B	B	Placebo	2	20:15	36.7
B2_204	204	Flu B Study B	B	Placebo	2	8:15	36.8
B2_204	204	Flu B Study B	B	Placebo	3	8:15	36.2
B2_204	204	Flu B Study B	B	Placebo	3	20:15	37.1
B2_204	204	Flu B Study B	B	Placebo	4	8:13	36.7
B2_204	204	Flu B Study B	B	Placebo	4	20:15	37.2
B2_204	204	Flu B Study B	B	Placebo	5	8:14	36.6
B2_204	204	Flu B Study B	B	Placebo	5	20:15	37.1
B2_204	204	Flu B Study B	B	Placebo	6	8:15	36.7
B2_204	204	Flu B Study B	B	Placebo	6	20:15	36.8
B2_204	204	Flu B Study B	B	Placebo	7	19:15	36.7
B2_204	204	Flu B Study B	B	Placebo	7	7:15	36.6
B2_204	204	Flu B Study B	B	Placebo	8	7:15	35.9
B2_204	204	Flu B Study B	B	Placebo	22	10:00	36.4
B2_205	205	Flu B Study B	B	75 mg bid	SCREEN	0:00	36.7
B2_205	205	Flu B Study B	B	75 mg bid	-2	10:19	36.7
B2_205	205	Flu B Study B	B	75 mg bid	-2	20:00	36.4
B2_205	205	Flu B Study B	B	75 mg bid	-1	8:19	36.5
B2_205	205	Flu B Study B	B	75 mg bid	-1	20:25	36.7
B2_205	205	Flu B Study B	B	75 mg bid	1	8:25	36.3
B2_205	205	Flu B Study B	B	75 mg bid	1	20:25	36.8
B2_205	205	Flu B Study B	B	75 mg bid	2	8:25	36.9
B2_205	205	Flu B Study B	B	75 mg bid	2	20:25	36.8
B2_205	205	Flu B Study B	B	75 mg bid	3	8:25	36.8
B2_205	205	Flu B Study B	B	75 mg bid	3	20:25	36.8
B2_205	205	Flu B Study B	B	75 mg bid	4	8:25	36.7
B2_205	205	Flu B Study B	B	75 mg bid	4	20:25	36.8
B2_205	205	Flu B Study B	B	75 mg bid	5	20:25	36.8
B2_205	205	Flu B Study B	B	75 mg bid	5	8:25	36.9
B2_205	205	Flu B Study B	B	75 mg bid	6	20:25	37
B2_205	205	Flu B Study B	B	75 mg bid	6	8:25	36.7
B2_205	205	Flu B Study B	B	75 mg bid	7	7:25	36.6
B2_205	205	Flu B Study B	B	75 mg bid	7	19:25	36.9
B2_205	205	Flu B Study B	B	75 mg bid	8	7:25	36.8
B2_205	205	Flu B Study B	B	75 mg bid	22	11:23	36.6
B2_206	206	Flu B Study B	B	75 mg bid	SCREEN	0:00	36.8
B2_206	206	Flu B Study B	B	75 mg bid	-2	8:13	36.1
B2_206	206	Flu B Study B	B	75 mg bid	-2	20:00	36.4
B2_206	206	Flu B Study B	B	75 mg bid	-1	20:35	36
B2_206	206	Flu B Study B	B	75 mg bid	-1	8:35	36.1
B2_206	206	Flu B Study B	B	75 mg bid	1	8:35	36.1
B2_206	206	Flu B Study B	B	75 mg bid	1	20:35	36.2
B2_206	206	Flu B Study B	B	75 mg bid	2	8:35	36.5
B2_206	206	Flu B Study B	B	75 mg bid	2	20:35	36.4
B2_206	206	Flu B Study B	B	75 mg bid	3	8:35	36.2
B2_206	206	Flu B Study B	B	75 mg bid	3	20:35	36.8
B2_206	206	Flu B Study B	B	75 mg bid	4	8:35	36.4
B2_206	206	Flu B Study B	B	75 mg bid	4	20:35	36.6
B2_206	206	Flu B Study B	B	75 mg bid	5	8:35	36.3
B2_206	206	Flu B Study B	B	75 mg bid	5	20:35	36.3
B2_206	206	Flu B Study B	B	75 mg bid	6	20:35	35.8
B2_206	206	Flu B Study B	B	75 mg bid	6	8:35	35.3
B2_206	206	Flu B Study B	B	75 mg bid	7	19:30	35.8
B2_206	206	Flu B Study B	B	75 mg bid	7	7:35	36.2
B2_206	206	Flu B Study B	B	75 mg bid	8	7:35	35.8
B2_206	206	Flu B Study B	B	75 mg bid	26	13:48	36.8
B2_207	207	Flu B Study B	B	Placebo	SCREEN	0:00	36.2
B2_207	207	Flu B Study B	B	Placebo	-2	8:47	36.2
B2_207	207	Flu B Study B	B	Placebo	-2	20:32	36.8
B2_207	207	Flu B Study B	B	Placebo	-1	8:51	36.1
B2_207	207	Flu B Study B	B	Placebo	-1	20:45	35.6
B2_207	207	Flu B Study B	B	Placebo	1	8:49	36.5
B2_207	207	Flu B Study B	B	Placebo	1	20:45	36.1
B2_207	207	Flu B Study B	B	Placebo	2	20:45	36.2
B2_207	207	Flu B Study B	B	Placebo	2	8:46	36.4
B2_207	207	Flu B Study B	B	Placebo	3	8:45	36.8
B2_207	207	Flu B Study B	B	Placebo	3	20:45	36.1
B2_207	207	Flu B Study B	B	Placebo	4	8:45	36.1
B2_207	207	Flu B Study B	B	Placebo	4	20:43	36.5
B2_207	207	Flu B Study B	B	Placebo	5	8:43	36
B2_207	207	Flu B Study B	B	Placebo	5	20:45	36.1
B2_207	207	Flu B Study B	B	Placebo	6	8:45	36.1
B2_207	207	Flu B Study B	B	Placebo	6	20:45	36.1
B2_207	207	Flu B Study B	B	Placebo	7	19:45	36.5
B2_207	207	Flu B Study B	B	Placebo	7	7:45	36.2
B2_207	207	Flu B Study B	B	Placebo	8	7:45	35.7
B2_207	207	Flu B Study B	B	Placebo	22	9:01	35.9
B2_208	208	Flu B Study B	B	75 mg bid	SCREEN	0:00	36.5
B2_208	208	Flu B Study B	B	75 mg bid	-2	21:50	35.9
B2_208	208	Flu B Study B	B	75 mg bid	-2	9:24	36.1
B2_208	208	Flu B Study B	B	75 mg bid	-1	8:54	35.5
B2_208	208	Flu B Study B	B	75 mg bid	-1	20:55	36
B2_208	208	Flu B Study B	B	75 mg bid	1	20:55	35.8
B2_208	208	Flu B Study B	B	75 mg bid	1	8:55	35.4
B2_208	208	Flu B Study B	B	75 mg bid	2	8:55	35.8
B2_208	208	Flu B Study B	B	75 mg bid	2	20:55	36
B2_208	208	Flu B Study B	B	75 mg bid	3	20:55	36.1
B2_208	208	Flu B Study B	B	75 mg bid	3	8:55	35.7
B2_208	208	Flu B Study B	B	75 mg bid	4	20:55	36.1
B2_208	208	Flu B Study B	B	75 mg bid	4	8:50	35.6
B2_208	208	Flu B Study B	B	75 mg bid	5	8:55	36.2
B2_208	208	Flu B Study B	B	75 mg bid	5	20:55	35.5
B2_208	208	Flu B Study B	B	75 mg bid	6	8:56	35.2
B2_208	208	Flu B Study B	B	75 mg bid	6	20:55	36
B2_208	208	Flu B Study B	B	75 mg bid	7	19:50	36.5
B2_208	208	Flu B Study B	B	75 mg bid	7	7:55	35.4
B2_208	208	Flu B Study B	B	75 mg bid	8	7:55	35.3
B2_208	208	Flu B Study B	B	75 mg bid	22	11:00	36.2
B2_209	209	Flu B Study B	B	75 mg bid	SCREEN	0:00	36.7
B2_209	209	Flu B Study B	B	75 mg bid	-2	9:41	36.7
B2_209	209	Flu B Study B	B	75 mg bid	-2	21:00	36.4
B2_209	209	Flu B Study B	B	75 mg bid	-1	21:05	36.6
B2_209	209	Flu B Study B	B	75 mg bid	-1	9:05	36
B2_209	209	Flu B Study B	B	75 mg bid	1	9:05	36.4
B2_209	209	Flu B Study B	B	75 mg bid	1	21:05	37.1
B2_209	209	Flu B Study B	B	75 mg bid	2	21:05	36.4
B2_209	209	Flu B Study B	B	75 mg bid	2	9:05	36.4
B2_209	209	Flu B Study B	B	75 mg bid	3	9:05	36.2
B2_209	209	Flu B Study B	B	75 mg bid	3	21:05	36.7
B2_209	209	Flu B Study B	B	75 mg bid	4	9:05	36.4
B2_209	209	Flu B Study B	B	75 mg bid	4	21:05	36.9
B2_209	209	Flu B Study B	B	75 mg bid	5	9:05	36.2
B2_209	209	Flu B Study B	B	75 mg bid	5	21:05	37
B2_209	209	Flu B Study B	B	75 mg bid	6	9:05	36.1
B2_209	209	Flu B Study B	B	75 mg bid	6	21:05	36.7
B2_209	209	Flu B Study B	B	75 mg bid	7	20:05	36.8
B2_209	209	Flu B Study B	B	75 mg bid	7	8:05	36.1
B2_209	209	Flu B Study B	B	75 mg bid	8	8:05	36.8
B2_209	209	Flu B Study B	B	75 mg bid	22	11:39	36.2
B2_210	210	Flu B Study B	B	75 mg bid	SCREEN	0:00	36.5
B2_210	210	Flu B Study B	B	75 mg bid	-2	21:30	36.6
B2_210	210	Flu B Study B	B	75 mg bid	-2	10:51	36.2
B2_210	210	Flu B Study B	B	75 mg bid	-1	9:14	35.8
B2_210	210	Flu B Study B	B	75 mg bid	-1	21:15	35.9
B2_210	210	Flu B Study B	B	75 mg bid	1	21:15	36.2
B2_210	210	Flu B Study B	B	75 mg bid	1	9:14	36.2
B2_210	210	Flu B Study B	B	75 mg bid	2	9:10	36.1
B2_210	210	Flu B Study B	B	75 mg bid	2	21:15	36.3
B2_210	210	Flu B Study B	B	75 mg bid	3	21:15	35.9
B2_210	210	Flu B Study B	B	75 mg bid	3	9:15	35.6
B2_210	210	Flu B Study B	B	75 mg bid	4	9:10	35.9
B2_210	210	Flu B Study B	B	75 mg bid	4	21:15	36.6
B2_210	210	Flu B Study B	B	75 mg bid	5	21:15	36.7
B2_210	210	Flu B Study B	B	75 mg bid	5	9:16	36.1
B2_210	210	Flu B Study B	B	75 mg bid	6	9:15	36
B2_210	210	Flu B Study B	B	75 mg bid	6	21:15	36.2
B2_210	210	Flu B Study B	B	75 mg bid	7	20:15	36.5
B2_210	210	Flu B Study B	B	75 mg bid	7	8:15	35.7
B2_210	210	Flu B Study B	B	75 mg bid	8	8:15	36.1
B2_210	210	Flu B Study B	B	75 mg bid	26	9:38	36.4
B2_211	211	Flu B Study B	B	75 mg bid	SCREEN	0:00	36
B2_211	211	Flu B Study B	B	75 mg bid	-2	8:11	36.9
B2_211	211	Flu B Study B	B	75 mg bid	-2	20:00	36.2
B2_211	211	Flu B Study B	B	75 mg bid	-1	9:33	36.5
B2_211	211	Flu B Study B	B	75 mg bid	-1	21:25	36.4
B2_211	211	Flu B Study B	B	75 mg bid	1	9:25	37
B2_211	211	Flu B Study B	B	75 mg bid	1	21:25	36.4
B2_211	211	Flu B Study B	B	75 mg bid	2	21:25	36.7
B2_211	211	Flu B Study B	B	75 mg bid	2	9:25	36.6
B2_211	211	Flu B Study B	B	75 mg bid	3	21:25	36.5
B2_211	211	Flu B Study B	B	75 mg bid	3	9:25	36.8
B2_211	211	Flu B Study B	B	75 mg bid	4	9:25	35.9
B2_211	211	Flu B Study B	B	75 mg bid	4	21:25	36.5
B2_211	211	Flu B Study B	B	75 mg bid	5	9:25	36.4
B2_211	211	Flu B Study B	B	75 mg bid	5	21:25	36.4
B2_211	211	Flu B Study B	B	75 mg bid	6	9:30	36
B2_211	211	Flu B Study B	B	75 mg bid	6	21:25	36.1
B2_211	211	Flu B Study B	B	75 mg bid	7	8:25	35.8
B2_211	211	Flu B Study B	B	75 mg bid	7	20:25	36.2
B2_211	211	Flu B Study B	B	75 mg bid	8	8:25	35.8
B2_211	211	Flu B Study B	B	75 mg bid	26	10:14	36.1
B2_212	212	Flu B Study B	B	Placebo	SCREEN	0:00	36.5
B2_212	212	Flu B Study B	B	Placebo	-2	8:51	36.7
B2_212	212	Flu B Study B	B	Placebo	-2	20:30	36.2
B2_212	212	Flu B Study B	B	Placebo	-1	9:35	35.9
B2_212	212	Flu B Study B	B	Placebo	-1	20:35	36.4
B2_212	212	Flu B Study B	B	Placebo	1	9:35	36.2
B2_212	212	Flu B Study B	B	Placebo	1	21:35	36.8
B2_212	212	Flu B Study B	B	Placebo	2	9:35	36.4
B2_212	212	Flu B Study B	B	Placebo	2	21:30	36.4
B2_212	212	Flu B Study B	B	Placebo	3	9:35	36.3
B2_212	212	Flu B Study B	B	Placebo	3	21:35	36.5
B2_212	212	Flu B Study B	B	Placebo	4	9:35	36.5
B2_212	212	Flu B Study B	B	Placebo	4	21:35	36.4
B2_212	212	Flu B Study B	B	Placebo	5	9:35	36.7
B2_212	212	Flu B Study B	B	Placebo	5	21:35	36.6
B2_212	212	Flu B Study B	B	Placebo	6	9:35	36
B2_212	212	Flu B Study B	B	Placebo	6	21:35	37
B2_212	212	Flu B Study B	B	Placebo	7	20:35	36.6
B2_212	212	Flu B Study B	B	Placebo	7	8:35	35.5
B2_212	212	Flu B Study B	B	Placebo	8	8:31	36.2
B2_212	212	Flu B Study B	B	Placebo	26	9:56	36.1
B2_213	213	Flu B Study B	B	Placebo	SCREEN	0:00	36.8
B2_213	213	Flu B Study B	B	Placebo	-2	9:13	37.3
B2_213	213	Flu B Study B	B	Placebo	-2	21:00	37.2
B2_213	213	Flu B Study B	B	Placebo	-1	9:50	36.4
B2_213	213	Flu B Study B	B	Placebo	-1	21:45	36.5
B2_213	213	Flu B Study B	B	Placebo	1	21:45	36.1
B2_213	213	Flu B Study B	B	Placebo	1	9:48	36.5
B2_213	213	Flu B Study B	B	Placebo	2	21:45	36.6
B2_213	213	Flu B Study B	B	Placebo	2	9:50	36.7
B2_213	213	Flu B Study B	B	Placebo	3	9:45	36.8
B2_213	213	Flu B Study B	B	Placebo	3	21:45	36.4
B2_213	213	Flu B Study B	B	Placebo	4	9:44	36.7
B2_213	213	Flu B Study B	B	Placebo	4	21:46	36.4
B2_213	213	Flu B Study B	B	Placebo	5	9:45	36.5
B2_213	213	Flu B Study B	B	Placebo	5	21:45	36.4
B2_213	213	Flu B Study B	B	Placebo	6	9:45	36.5
B2_213	213	Flu B Study B	B	Placebo	6	21:45	36.3
B2_213	213	Flu B Study B	B	Placebo	7	8:45	37.3
B2_213	213	Flu B Study B	B	Placebo	7	20:45	36.3
B2_213	213	Flu B Study B	B	Placebo	8	8:45	36.6
B2_213	213	Flu B Study B	B	Placebo	26	12:11	36
B2_214	214	Flu B Study B	B	75 mg bid	SCREEN	0:00	36.5
B2_214	214	Flu B Study B	B	75 mg bid	-2	10:00	36.7
B2_214	214	Flu B Study B	B	75 mg bid	-2	22:05	35.7
B2_214	214	Flu B Study B	B	75 mg bid	-1	9:57	36.1
B2_214	214	Flu B Study B	B	75 mg bid	-1	21:55	36.1
B2_214	214	Flu B Study B	B	75 mg bid	1	9:55	36.4
B2_214	214	Flu B Study B	B	75 mg bid	1	21:55	36.2
B2_214	214	Flu B Study B	B	75 mg bid	2	9:55	36.4
B2_214	214	Flu B Study B	B	75 mg bid	2	21:55	36.2
B2_214	214	Flu B Study B	B	75 mg bid	3	9:55	36.1
B2_214	214	Flu B Study B	B	75 mg bid	3	21:55	36.4
B2_214	214	Flu B Study B	B	75 mg bid	4	9:57	36.1
B2_214	214	Flu B Study B	B	75 mg bid	4	21:55	36.5
B2_214	214	Flu B Study B	B	75 mg bid	5	21:55	36.1
B2_214	214	Flu B Study B	B	75 mg bid	5	9:55	35.8
B2_214	214	Flu B Study B	B	75 mg bid	6	21:55	35.8
B2_214	214	Flu B Study B	B	75 mg bid	6	9:57	35.8
B2_214	214	Flu B Study B	B	75 mg bid	7	8:55	36.3
B2_214	214	Flu B Study B	B	75 mg bid	7	20:55	36.2
B2_214	214	Flu B Study B	B	75 mg bid	8	8:55	36.8
B2_214	214	Flu B Study B	B	75 mg bid	26	9:12	35.7
B2_215	215	Flu B Study B	B	75 mg bid	SCREEN	0:00	36.3
B2_215	215	Flu B Study B	B	75 mg bid	-2	10:03	36.8
B2_215	215	Flu B Study B	B	75 mg bid	-2	20:00	35
B2_215	215	Flu B Study B	B	75 mg bid	-1	10:05	36.6
B2_215	215	Flu B Study B	B	75 mg bid	-1	22:06	36
B2_215	215	Flu B Study B	B	75 mg bid	1	10:05	35.9
B2_215	215	Flu B Study B	B	75 mg bid	1	22:05	36.2
B2_215	215	Flu B Study B	B	75 mg bid	2	22:05	36.6
B2_215	215	Flu B Study B	B	75 mg bid	2	10:05	36.4
B2_215	215	Flu B Study B	B	75 mg bid	3	10:05	36.4
B2_215	215	Flu B Study B	B	75 mg bid	3	22:05	36
B2_215	215	Flu B Study B	B	75 mg bid	4	10:05	36.8
B2_215	215	Flu B Study B	B	75 mg bid	4	22:05	36.4
B2_215	215	Flu B Study B	B	75 mg bid	5	10:05	36.3
B2_215	215	Flu B Study B	B	75 mg bid	5	22:10	36
B2_215	215	Flu B Study B	B	75 mg bid	6	10:10	36.6
B2_215	215	Flu B Study B	B	75 mg bid	6	22:05	36.3
B2_215	215	Flu B Study B	B	75 mg bid	7	9:05	35.6
B2_215	215	Flu B Study B	B	75 mg bid	7	21:05	36
B2_215	215	Flu B Study B	B	75 mg bid	8	9:05	36.2
B2_215	215	Flu B Study B	B	75 mg bid	26	14:05	36.8
B2_301	301	Flu B Study B	B	75 mg bid	SCREEN	0:00	36.1
B2_301	301	Flu B Study B	B	75 mg bid	-2	20:50	36.3
B2_301	301	Flu B Study B	B	75 mg bid	-1	20:50	36.7
B2_301	301	Flu B Study B	B	75 mg bid	-1	8:50	36.4
B2_301	301	Flu B Study B	B	75 mg bid	1	8:50	36.5
B2_301	301	Flu B Study B	B	75 mg bid	1	20:50	36.2
B2_301	301	Flu B Study B	B	75 mg bid	2	21:00	36.3
B2_301	301	Flu B Study B	B	75 mg bid	2	8:50	36.3
B2_301	301	Flu B Study B	B	75 mg bid	3	8:50	36
B2_301	301	Flu B Study B	B	75 mg bid	3	20:50	36.2
B2_301	301	Flu B Study B	B	75 mg bid	4	8:50	36.2
B2_301	301	Flu B Study B	B	75 mg bid	4	20:50	36.4
B2_301	301	Flu B Study B	B	75 mg bid	5	8:50	36.1
B2_301	301	Flu B Study B	B	75 mg bid	5	21:02	36.8
B2_301	301	Flu B Study B	B	75 mg bid	6	20:50	36
B2_301	301	Flu B Study B	B	75 mg bid	6	8:50	36.2
B2_301	301	Flu B Study B	B	75 mg bid	7	8:50	36.3
B2_301	301	Flu B Study B	B	75 mg bid	7	20:50	36.7
B2_301	301	Flu B Study B	B	75 mg bid	8	8:50	35.7
B2_301	301	Flu B Study B	B	75 mg bid	21	9:14	35.8
B2_302	302	Flu B Study B	B	75 mg bid	SCREEN	0:00	36
B2_302	302	Flu B Study B	B	75 mg bid	-2	20:53	36.8
B2_302	302	Flu B Study B	B	75 mg bid	-1	8:53	36.1
B2_302	302	Flu B Study B	B	75 mg bid	-1	20:53	36.6
B2_302	302	Flu B Study B	B	75 mg bid	1	8:53	35.7
B2_302	302	Flu B Study B	B	75 mg bid	1	20:53	35.6
B2_302	302	Flu B Study B	B	75 mg bid	2	8:53	36
B2_302	302	Flu B Study B	B	75 mg bid	2	20:53	36.4
B2_302	302	Flu B Study B	B	75 mg bid	3	20:53	36.8
B2_302	302	Flu B Study B	B	75 mg bid	3	8:53	36.4
B2_302	302	Flu B Study B	B	75 mg bid	4	8:53	36.2
B2_302	302	Flu B Study B	B	75 mg bid	4	20:53	36.4
B2_302	302	Flu B Study B	B	75 mg bid	5	20:54	37.6
B2_302	302	Flu B Study B	B	75 mg bid	5	8:55	36.3
B2_302	302	Flu B Study B	B	75 mg bid	6	20:53	36.7
B2_302	302	Flu B Study B	B	75 mg bid	6	8:54	36.3
B2_302	302	Flu B Study B	B	75 mg bid	7	8:53	36.3
B2_302	302	Flu B Study B	B	75 mg bid	7	20:53	37.3
B2_302	302	Flu B Study B	B	75 mg bid	8	8:53	36.8
B2_302	302	Flu B Study B	B	75 mg bid	21	10:10	36.7
B2_303	303	Flu B Study B	B	Placebo	SCREEN	0:00	36
B2_303	303	Flu B Study B	B	Placebo	-2	20:56	36.4
B2_303	303	Flu B Study B	B	Placebo	-1	8:56	36
B2_303	303	Flu B Study B	B	Placebo	-1	20:56	36.6
B2_303	303	Flu B Study B	B	Placebo	1	8:56	35.8
B2_303	303	Flu B Study B	B	Placebo	2	8:56	35.9
B2_303	303	Flu B Study B	B	Placebo	2	20:56	35.4
B2_303	303	Flu B Study B	B	Placebo	3	20:56	36.2
B2_303	303	Flu B Study B	B	Placebo	3	8:56	35.6
B2_303	303	Flu B Study B	B	Placebo	4	8:56	36
B2_303	303	Flu B Study B	B	Placebo	4	20:57	36.3
B2_303	303	Flu B Study B	B	Placebo	5	8:57	36.2
B2_303	303	Flu B Study B	B	Placebo	5	20:56	36.5
B2_303	303	Flu B Study B	B	Placebo	6	8:56	36.6
B2_303	303	Flu B Study B	B	Placebo	6	20:56	36.4
B2_303	303	Flu B Study B	B	Placebo	7	8:56	35.9
B2_303	303	Flu B Study B	B	Placebo	7	20:56	36.3
B2_303	303	Flu B Study B	B	Placebo	8	8:56	36.7
B2_303	303	Flu B Study B	B	Placebo	21	9:26	36.2
B2_304	304	Flu B Study B	B	Placebo	SCREEN	0:00	36.2
B2_304	304	Flu B Study B	B	Placebo	-2	20:59	37.2
B2_304	304	Flu B Study B	B	Placebo	-1	8:59	36.7
B2_304	304	Flu B Study B	B	Placebo	-1	20:59	36.7
B2_304	304	Flu B Study B	B	Placebo	1	20:59	36.9
B2_304	304	Flu B Study B	B	Placebo	1	8:59	36.8
B2_304	304	Flu B Study B	B	Placebo	2	20:59	36.3
B2_304	304	Flu B Study B	B	Placebo	2	8:59	36.7
B2_304	304	Flu B Study B	B	Placebo	3	8:59	36.5
B2_304	304	Flu B Study B	B	Placebo	3	21:00	37.1
B2_304	304	Flu B Study B	B	Placebo	4	8:59	35.9
B2_304	304	Flu B Study B	B	Placebo	4	20:59	36.8
B2_304	304	Flu B Study B	B	Placebo	5	8:59	36.2
B2_304	304	Flu B Study B	B	Placebo	5	21:00	36.9
B2_304	304	Flu B Study B	B	Placebo	6	20:59	37.2
B2_304	304	Flu B Study B	B	Placebo	6	8:59	36.5
B2_304	304	Flu B Study B	B	Placebo	7	8:59	36.3
B2_304	304	Flu B Study B	B	Placebo	7	20:59	36.9
B2_304	304	Flu B Study B	B	Placebo	8	8:59	36.1
B2_304	304	Flu B Study B	B	Placebo	21	10:10	36.5
B2_305	305	Flu B Study B	B	75 mg bid	SCREEN	0:00	36.1
B2_305	305	Flu B Study B	B	75 mg bid	-2	21:02	36.8
B2_305	305	Flu B Study B	B	75 mg bid	-1	21:02	36.5
B2_305	305	Flu B Study B	B	75 mg bid	-1	9:02	35.9
B2_305	305	Flu B Study B	B	75 mg bid	1	9:02	36.2
B2_305	305	Flu B Study B	B	75 mg bid	1	21:02	36.8
B2_305	305	Flu B Study B	B	75 mg bid	2	21:02	36.9
B2_305	305	Flu B Study B	B	75 mg bid	2	9:02	36.2
B2_305	305	Flu B Study B	B	75 mg bid	3	9:02	36.1
B2_305	305	Flu B Study B	B	75 mg bid	3	21:02	36.7
B2_305	305	Flu B Study B	B	75 mg bid	4	9:02	36.6
B2_305	305	Flu B Study B	B	75 mg bid	4	21:02	36.8
B2_305	305	Flu B Study B	B	75 mg bid	5	21:02	36.8
B2_305	305	Flu B Study B	B	75 mg bid	5	9:03	36.2
B2_305	305	Flu B Study B	B	75 mg bid	6	21:02	37
B2_305	305	Flu B Study B	B	75 mg bid	6	9:03	36.7
B2_305	305	Flu B Study B	B	75 mg bid	7	9:02	36.5
B2_305	305	Flu B Study B	B	75 mg bid	7	21:02	36.8
B2_305	305	Flu B Study B	B	75 mg bid	8	9:02	36.6
B2_305	305	Flu B Study B	B	75 mg bid	21	10:56	36
B2_306	306	Flu B Study B	B	75 mg bid	SCREEN	0:00	35.9
B2_306	306	Flu B Study B	B	75 mg bid	-2	21:05	36.8
B2_306	306	Flu B Study B	B	75 mg bid	-1	9:05	36
B2_306	306	Flu B Study B	B	75 mg bid	-1	21:05	36.6
B2_306	306	Flu B Study B	B	75 mg bid	1	9:05	36.3
B2_306	306	Flu B Study B	B	75 mg bid	1	21:05	37.2
B2_306	306	Flu B Study B	B	75 mg bid	2	21:05	36.6
B2_306	306	Flu B Study B	B	75 mg bid	2	9:05	36.6
B2_306	306	Flu B Study B	B	75 mg bid	3	9:05	36.5
B2_306	306	Flu B Study B	B	75 mg bid	3	21:05	37.2
B2_306	306	Flu B Study B	B	75 mg bid	4	9:05	36.5
B2_306	306	Flu B Study B	B	75 mg bid	4	21:05	37.1
B2_306	306	Flu B Study B	B	75 mg bid	5	9:05	36.7
B2_306	306	Flu B Study B	B	75 mg bid	5	21:05	36.6
B2_306	306	Flu B Study B	B	75 mg bid	6	21:05	36.3
B2_306	306	Flu B Study B	B	75 mg bid	6	9:05	36
B2_306	306	Flu B Study B	B	75 mg bid	7	21:05	36.8
B2_306	306	Flu B Study B	B	75 mg bid	7	9:05	35.9
B2_306	306	Flu B Study B	B	75 mg bid	8	9:05	36.3
B2_306	306	Flu B Study B	B	75 mg bid	21	9:55	35.6
B2_307	307	Flu B Study B	B	75 mg bid	SCREEN	0:00	37.2
B2_307	307	Flu B Study B	B	75 mg bid	-2	21:08	37
B2_307	307	Flu B Study B	B	75 mg bid	-1	21:08	36.9
B2_307	307	Flu B Study B	B	75 mg bid	-1	9:08	37.1
B2_307	307	Flu B Study B	B	75 mg bid	1	9:10	36.8
B2_307	307	Flu B Study B	B	75 mg bid	1	21:08	37.2
B2_307	307	Flu B Study B	B	75 mg bid	2	9:09	37.2
B2_307	307	Flu B Study B	B	75 mg bid	2	21:08	37.3
B2_307	307	Flu B Study B	B	75 mg bid	3	9:08	36.9
B2_307	307	Flu B Study B	B	75 mg bid	3	21:09	37.1
B2_307	307	Flu B Study B	B	75 mg bid	4	9:08	36.9
B2_307	307	Flu B Study B	B	75 mg bid	4	21:08	37.1
B2_307	307	Flu B Study B	B	75 mg bid	5	9:08	36.8
B2_307	307	Flu B Study B	B	75 mg bid	5	21:08	37.3
B2_307	307	Flu B Study B	B	75 mg bid	6	9:08	37
B2_307	307	Flu B Study B	B	75 mg bid	6	21:08	37.3
B2_307	307	Flu B Study B	B	75 mg bid	7	21:08	36.8
B2_307	307	Flu B Study B	B	75 mg bid	7	9:08	36.7
B2_307	307	Flu B Study B	B	75 mg bid	8	9:08	37.1
B2_307	307	Flu B Study B	B	75 mg bid	21	9:58	36.8
B2_308	308	Flu B Study B	B	Placebo	SCREEN	0:00	35.9
B2_308	308	Flu B Study B	B	Placebo	-2	21:11	36.8
B2_308	308	Flu B Study B	B	Placebo	-1	9:11	36.6
B2_308	308	Flu B Study B	B	Placebo	-1	21:12	36.5
B2_308	308	Flu B Study B	B	Placebo	1	9:11	36.9
B2_308	308	Flu B Study B	B	Placebo	1	21:11	35.9
B2_308	308	Flu B Study B	B	Placebo	2	9:11	36.3
B2_308	308	Flu B Study B	B	Placebo	2	21:11	37.1
B2_308	308	Flu B Study B	B	Placebo	3	21:11	36.3
B2_308	308	Flu B Study B	B	Placebo	3	9:11	35.8
B2_308	308	Flu B Study B	B	Placebo	4	9:11	36.5
B2_308	308	Flu B Study B	B	Placebo	4	21:11	36.5
B2_308	308	Flu B Study B	B	Placebo	5	9:11	35.2
B2_308	308	Flu B Study B	B	Placebo	5	21:11	36.7
B2_308	308	Flu B Study B	B	Placebo	6	9:12	36.6
B2_308	308	Flu B Study B	B	Placebo	6	21:11	36.7
B2_308	308	Flu B Study B	B	Placebo	7	9:11	36.5
B2_308	308	Flu B Study B	B	Placebo	7	21:11	36.8
B2_308	308	Flu B Study B	B	Placebo	8	9:11	36.8
B2_308	308	Flu B Study B	B	Placebo	21	10:23	35.8
B2_309	309	Flu B Study B	B	75 mg bid	SCREEN	0:00	36.5
B2_309	309	Flu B Study B	B	75 mg bid	-2	21:14	36.4
B2_309	309	Flu B Study B	B	75 mg bid	-1	9:14	35.9
B2_309	309	Flu B Study B	B	75 mg bid	-1	21:14	36.4
B2_309	309	Flu B Study B	B	75 mg bid	1	9:14	35.8
B2_309	309	Flu B Study B	B	75 mg bid	1	21:15	36.7
B2_309	309	Flu B Study B	B	75 mg bid	2	9:14	35.5
B2_309	309	Flu B Study B	B	75 mg bid	2	21:15	36.5
B2_309	309	Flu B Study B	B	75 mg bid	3	9:14	36.4
B2_309	309	Flu B Study B	B	75 mg bid	3	21:14	36.4
B2_309	309	Flu B Study B	B	75 mg bid	4	9:15	35.4
B2_309	309	Flu B Study B	B	75 mg bid	4	21:15	36.6
B2_309	309	Flu B Study B	B	75 mg bid	5	9:14	35.7
B2_309	309	Flu B Study B	B	75 mg bid	5	21:14	36.6
B2_309	309	Flu B Study B	B	75 mg bid	6	9:14	35.8
B2_309	309	Flu B Study B	B	75 mg bid	6	21:14	36.3
B2_309	309	Flu B Study B	B	75 mg bid	7	9:14	35.6
B2_309	309	Flu B Study B	B	75 mg bid	7	21:14	36.7
B2_309	309	Flu B Study B	B	75 mg bid	8	9:14	35.7
B2_309	309	Flu B Study B	B	75 mg bid	21	11:05	35.7
B2_310	310	Flu B Study B	B	75 mg bid	SCREEN	0:00	37.5
B2_310	310	Flu B Study B	B	75 mg bid	-2	21:17	36.8
B2_310	310	Flu B Study B	B	75 mg bid	-1	9:17	36.7
B2_310	310	Flu B Study B	B	75 mg bid	-1	21:17	37
B2_310	310	Flu B Study B	B	75 mg bid	1	21:17	36.4
B2_310	310	Flu B Study B	B	75 mg bid	1	9:17	36.1
B2_310	310	Flu B Study B	B	75 mg bid	2	9:17	36.2
B2_310	310	Flu B Study B	B	75 mg bid	2	21:17	35.8
B2_310	310	Flu B Study B	B	75 mg bid	3	21:19	36.8
B2_310	310	Flu B Study B	B	75 mg bid	3	9:17	36
B2_310	310	Flu B Study B	B	75 mg bid	4	9:17	35.6
B2_310	310	Flu B Study B	B	75 mg bid	4	21:17	36.8
B2_310	310	Flu B Study B	B	75 mg bid	5	9:17	36.3
B2_310	310	Flu B Study B	B	75 mg bid	5	21:17	37
B2_310	310	Flu B Study B	B	75 mg bid	6	21:17	37
B2_310	310	Flu B Study B	B	75 mg bid	6	9:17	36.3
B2_310	310	Flu B Study B	B	75 mg bid	7	21:17	36.8
B2_310	310	Flu B Study B	B	75 mg bid	7	9:17	36.4
B2_310	310	Flu B Study B	B	75 mg bid	8	9:17	36.6
B2_310	310	Flu B Study B	B	75 mg bid	21	10:31	36.1
B2_311	311	Flu B Study B	B	75 mg bid	SCREEN	0:00	36.2
B2_311	311	Flu B Study B	B	75 mg bid	-2	21:20	36.9
B2_311	311	Flu B Study B	B	75 mg bid	-1	9:21	36
B2_311	311	Flu B Study B	B	75 mg bid	-1	21:22	36.9
B2_311	311	Flu B Study B	B	75 mg bid	1	21:20	36.6
B2_311	311	Flu B Study B	B	75 mg bid	1	9:20	35.7
B2_311	311	Flu B Study B	B	75 mg bid	2	9:20	35.8
B2_311	311	Flu B Study B	B	75 mg bid	2	21:20	36.8
B2_311	311	Flu B Study B	B	75 mg bid	3	21:20	36.6
B2_311	311	Flu B Study B	B	75 mg bid	3	9:20	35.4
B2_311	311	Flu B Study B	B	75 mg bid	4	9:20	36.1
B2_311	311	Flu B Study B	B	75 mg bid	4	21:20	36.7
B2_311	311	Flu B Study B	B	75 mg bid	5	9:20	35.8
B2_311	311	Flu B Study B	B	75 mg bid	5	21:20	36.9
B2_311	311	Flu B Study B	B	75 mg bid	6	9:20	35.5
B2_311	311	Flu B Study B	B	75 mg bid	6	21:20	37.1
B2_311	311	Flu B Study B	B	75 mg bid	7	9:20	36.3
B2_311	311	Flu B Study B	B	75 mg bid	7	21:20	36.8
B2_311	311	Flu B Study B	B	75 mg bid	8	9:20	35.5
B2_311	311	Flu B Study B	B	75 mg bid	21	10:50	36
B2_312	312	Flu B Study B	B	Placebo	SCREEN	0:00	36.5
B2_312	312	Flu B Study B	B	Placebo	-2	21:23	37
B2_312	312	Flu B Study B	B	Placebo	-1	9:23	36.7
B2_312	312	Flu B Study B	B	Placebo	-1	21:23	36.9
B2_312	312	Flu B Study B	B	Placebo	1	21:23	37
B2_312	312	Flu B Study B	B	Placebo	1	9:23	37
B2_312	312	Flu B Study B	B	Placebo	2	9:23	37.1
B2_312	312	Flu B Study B	B	Placebo	2	21:23	37.1
B2_312	312	Flu B Study B	B	Placebo	3	9:23	36.9
B2_312	312	Flu B Study B	B	Placebo	3	21:23	36.7
B2_312	312	Flu B Study B	B	Placebo	4	9:23	36.5
B2_312	312	Flu B Study B	B	Placebo	4	21:23	36.8
B2_312	312	Flu B Study B	B	Placebo	5	21:23	36.5
B2_312	312	Flu B Study B	B	Placebo	5	9:23	36.6
B2_312	312	Flu B Study B	B	Placebo	6	9:23	36.7
B2_312	312	Flu B Study B	B	Placebo	6	21:23	36.8
B2_312	312	Flu B Study B	B	Placebo	7	9:23	36.3
B2_312	312	Flu B Study B	B	Placebo	7	21:23	36.7
B2_312	312	Flu B Study B	B	Placebo	8	9:23	36.9
B2_312	312	Flu B Study B	B	Placebo	21	9:22	36.5
B2_313	313	Flu B Study B	B	75 mg bid	SCREEN	0:00	36.8
B2_313	313	Flu B Study B	B	75 mg bid	-2	21:26	37.1
B2_313	313	Flu B Study B	B	75 mg bid	-1	9:26	36.5
B2_313	313	Flu B Study B	B	75 mg bid	-1	21:26	37
B2_313	313	Flu B Study B	B	75 mg bid	1	21:26	37.1
B2_313	313	Flu B Study B	B	75 mg bid	1	9:27	36.6
B2_313	313	Flu B Study B	B	75 mg bid	2	9:26	36.5
B2_313	313	Flu B Study B	B	75 mg bid	2	21:26	36.9
B2_313	313	Flu B Study B	B	75 mg bid	3	21:26	36.5
B2_313	313	Flu B Study B	B	75 mg bid	3	9:26	36
B2_313	313	Flu B Study B	B	75 mg bid	4	9:26	36
B2_313	313	Flu B Study B	B	75 mg bid	4	21:26	37
B2_313	313	Flu B Study B	B	75 mg bid	5	9:26	36.4
B2_313	313	Flu B Study B	B	75 mg bid	5	21:26	36.3
B2_313	313	Flu B Study B	B	75 mg bid	6	21:26	37
B2_313	313	Flu B Study B	B	75 mg bid	6	9:26	35.9
B2_313	313	Flu B Study B	B	75 mg bid	7	21:26	36.7
B2_313	313	Flu B Study B	B	75 mg bid	7	9:26	36.3
B2_313	313	Flu B Study B	B	75 mg bid	8	9:26	36.5
B2_313	313	Flu B Study B	B	75 mg bid	21	10:21	36.2
B2_314	314	Flu B Study B	B	Placebo	SCREEN	0:00	36.7
B2_314	314	Flu B Study B	B	Placebo	-2	21:29	37.3
B2_314	314	Flu B Study B	B	Placebo	-1	9:29	36.5
B2_314	314	Flu B Study B	B	Placebo	-1	21:29	37.1
B2_314	314	Flu B Study B	B	Placebo	1	21:29	37.2
B2_314	314	Flu B Study B	B	Placebo	1	9:29	36.4
B2_314	314	Flu B Study B	B	Placebo	2	9:29	36.8
B2_314	314	Flu B Study B	B	Placebo	2	21:29	37
B2_314	314	Flu B Study B	B	Placebo	3	9:29	36.3
B2_314	314	Flu B Study B	B	Placebo	3	21:29	36.6
B2_314	314	Flu B Study B	B	Placebo	4	9:29	36.8
B2_314	314	Flu B Study B	B	Placebo	4	21:29	37.1
B2_314	314	Flu B Study B	B	Placebo	5	9:29	36.5
B2_314	314	Flu B Study B	B	Placebo	5	21:29	37.1
B2_314	314	Flu B Study B	B	Placebo	6	21:29	37.2
B2_314	314	Flu B Study B	B	Placebo	6	9:29	36.5
B2_314	314	Flu B Study B	B	Placebo	7	9:29	36.8
B2_314	314	Flu B Study B	B	Placebo	7	21:29	36.8
B2_314	314	Flu B Study B	B	Placebo	8	9:29	36.6
B2_314	314	Flu B Study B	B	Placebo	21	10:50	36
B2_315	315	Flu B Study B	B	75 mg bid	SCREEN	0:00	36
B2_315	315	Flu B Study B	B	75 mg bid	-2	21:32	36.8
B2_315	315	Flu B Study B	B	75 mg bid	-1	9:32	36.4
B2_315	315	Flu B Study B	B	75 mg bid	-1	21:32	35.9
B2_315	315	Flu B Study B	B	75 mg bid	1	21:32	36
B2_315	315	Flu B Study B	B	75 mg bid	1	9:32	36.2
B2_315	315	Flu B Study B	B	75 mg bid	2	9:32	36.9
B2_315	315	Flu B Study B	B	75 mg bid	2	21:32	37
B2_315	315	Flu B Study B	B	75 mg bid	3	21:33	36.6
B2_315	315	Flu B Study B	B	75 mg bid	3	9:33	35.8
B2_315	315	Flu B Study B	B	75 mg bid	4	9:32	36.2
B2_315	315	Flu B Study B	B	75 mg bid	4	21:32	36.3
B2_315	315	Flu B Study B	B	75 mg bid	5	9:32	36
B2_315	315	Flu B Study B	B	75 mg bid	5	21:32	36.3
B2_315	315	Flu B Study B	B	75 mg bid	6	21:32	35.9
B2_315	315	Flu B Study B	B	75 mg bid	6	9:32	35.3
B2_315	315	Flu B Study B	B	75 mg bid	7	9:32	36.4
B2_315	315	Flu B Study B	B	75 mg bid	7	21:32	36.8
B2_315	315	Flu B Study B	B	75 mg bid	8	9:32	36.7
B2_315	315	Flu B Study B	B	75 mg bid	21	11:00	35.1
B2_316	316	Flu B Study B	B	75 mg bid	SCREEN	0:00	36.8
B2_316	316	Flu B Study B	B	75 mg bid	-2	21:35	37
B2_316	316	Flu B Study B	B	75 mg bid	-1	9:35	36.6
B2_316	316	Flu B Study B	B	75 mg bid	-1	21:35	36.7
B2_316	316	Flu B Study B	B	75 mg bid	1	9:36	36.2
B2_316	316	Flu B Study B	B	75 mg bid	1	21:36	36.7
B2_316	316	Flu B Study B	B	75 mg bid	2	9:35	36.2
B2_316	316	Flu B Study B	B	75 mg bid	2	21:35	36.3
B2_316	316	Flu B Study B	B	75 mg bid	3	21:35	36.5
B2_316	316	Flu B Study B	B	75 mg bid	3	9:35	36.5
B2_316	316	Flu B Study B	B	75 mg bid	4	9:35	36.7
B2_316	316	Flu B Study B	B	75 mg bid	4	21:35	36.4
B2_316	316	Flu B Study B	B	75 mg bid	5	9:35	36.3
B2_316	316	Flu B Study B	B	75 mg bid	5	21:35	36.5
B2_316	316	Flu B Study B	B	75 mg bid	6	9:35	36.9
B2_316	316	Flu B Study B	B	75 mg bid	6	21:35	36.3
B2_316	316	Flu B Study B	B	75 mg bid	7	9:35	36.7
B2_316	316	Flu B Study B	B	75 mg bid	7	21:35	36.8
B2_316	316	Flu B Study B	B	75 mg bid	8	9:35	36.7
B2_316	316	Flu B Study B	B	75 mg bid	21	11:12	36
B2_317	317	Flu B Study B	B	Placebo	SCREEN	0:00	36.4
B2_317	317	Flu B Study B	B	Placebo	-2	21:38	36.3
B2_317	317	Flu B Study B	B	Placebo	-1	9:38	36.3
B2_317	317	Flu B Study B	B	Placebo	-1	21:38	36.7
B2_317	317	Flu B Study B	B	Placebo	1	9:38	36.7
B2_317	317	Flu B Study B	B	Placebo	1	21:38	36.2
B2_317	317	Flu B Study B	B	Placebo	2	9:38	36.3
B2_317	317	Flu B Study B	B	Placebo	2	21:38	37.1
B2_317	317	Flu B Study B	B	Placebo	3	9:38	38.2
B2_317	317	Flu B Study B	B	Placebo	3	21:38	37.3
B2_317	317	Flu B Study B	B	Placebo	4	9:38	37.9
B2_317	317	Flu B Study B	B	Placebo	4	21:38	36.8
B2_317	317	Flu B Study B	B	Placebo	5	9:38	36.7
B2_317	317	Flu B Study B	B	Placebo	5	21:38	37.1
B2_317	317	Flu B Study B	B	Placebo	6	9:38	36.6
B2_317	317	Flu B Study B	B	Placebo	6	21:38	37.2
B2_317	317	Flu B Study B	B	Placebo	7	9:38	36.9
B2_317	317	Flu B Study B	B	Placebo	7	21:38	37
B2_317	317	Flu B Study B	B	Placebo	8	9:38	36.6
B2_317	317	Flu B Study B	B	Placebo	21	11:22	36.4
B2_318	318	Flu B Study B	B	75 mg bid	SCREEN	0:00	36.2
B2_318	318	Flu B Study B	B	75 mg bid	-2	21:41	36.8
B2_318	318	Flu B Study B	B	75 mg bid	-1	9:41	36.4
B2_318	318	Flu B Study B	B	75 mg bid	-1	21:41	36.8
B2_318	318	Flu B Study B	B	75 mg bid	1	9:41	36.7
B2_318	318	Flu B Study B	B	75 mg bid	1	21:45	36.9
B2_318	318	Flu B Study B	B	75 mg bid	2	9:41	36.7
B2_318	318	Flu B Study B	B	75 mg bid	2	21:41	37
B2_318	318	Flu B Study B	B	75 mg bid	3	21:41	36.5
B2_318	318	Flu B Study B	B	75 mg bid	3	9:41	36.6
B2_318	318	Flu B Study B	B	75 mg bid	4	9:41	36.9
B2_318	318	Flu B Study B	B	75 mg bid	4	21:41	36.7
B2_318	318	Flu B Study B	B	75 mg bid	5	9:41	36.7
B2_318	318	Flu B Study B	B	75 mg bid	5	21:41	36.3
B2_318	318	Flu B Study B	B	75 mg bid	6	21:41	36.7
B2_318	318	Flu B Study B	B	75 mg bid	6	9:41	36.9
B2_318	318	Flu B Study B	B	75 mg bid	7	9:41	36.6
B2_318	318	Flu B Study B	B	75 mg bid	7	21:41	36.8
B2_318	318	Flu B Study B	B	75 mg bid	8	9:42	36.9
B2_318	318	Flu B Study B	B	75 mg bid	21	12:20	35.8
B2_319	319	Flu B Study B	B	Placebo	SCREEN	0:00	36.4
B2_319	319	Flu B Study B	B	Placebo	-2	21:44	36.8
B2_319	319	Flu B Study B	B	Placebo	-1	9:44	36.4
B2_319	319	Flu B Study B	B	Placebo	-1	21:45	36.7
B2_319	319	Flu B Study B	B	Placebo	1	9:45	36.5
B2_319	319	Flu B Study B	B	Placebo	1	21:44	36.9
B2_319	319	Flu B Study B	B	Placebo	2	9:44	36.3
B2_319	319	Flu B Study B	B	Placebo	2	21:44	36.8
B2_319	319	Flu B Study B	B	Placebo	3	9:44	36.2
B2_319	319	Flu B Study B	B	Placebo	3	21:44	36.8
B2_319	319	Flu B Study B	B	Placebo	4	9:44	36.2
B2_319	319	Flu B Study B	B	Placebo	4	21:44	36.9
B2_319	319	Flu B Study B	B	Placebo	5	21:44	36.8
B2_319	319	Flu B Study B	B	Placebo	5	9:44	36.1
B2_319	319	Flu B Study B	B	Placebo	6	9:44	36.2
B2_319	319	Flu B Study B	B	Placebo	6	21:44	36.5
B2_319	319	Flu B Study B	B	Placebo	7	9:44	36.4
B2_319	319	Flu B Study B	B	Placebo	7	21:44	36.8
B2_319	319	Flu B Study B	B	Placebo	8	9:44	36.4
B2_319	319	Flu B Study B	B	Placebo	21	9:40	35.9
B2_320	320	Flu B Study B	B	75 mg bid	SCREEN	0:00	36.7
B2_320	320	Flu B Study B	B	75 mg bid	-2	21:47	36.9
B2_320	320	Flu B Study B	B	75 mg bid	-1	9:47	37
B2_320	320	Flu B Study B	B	75 mg bid	-1	21:47	37.4
B2_320	320	Flu B Study B	B	75 mg bid	1	9:47	37.1
B2_320	320	Flu B Study B	B	75 mg bid	1	21:47	37
B2_320	320	Flu B Study B	B	75 mg bid	2	9:47	37.1
B2_320	320	Flu B Study B	B	75 mg bid	2	21:47	36.8
B2_320	320	Flu B Study B	B	75 mg bid	3	9:47	36.9
B2_320	320	Flu B Study B	B	75 mg bid	3	21:47	36.6
B2_320	320	Flu B Study B	B	75 mg bid	4	9:47	36.9
B2_320	320	Flu B Study B	B	75 mg bid	4	21:47	37.2
B2_320	320	Flu B Study B	B	75 mg bid	5	9:47	36.5
B2_320	320	Flu B Study B	B	75 mg bid	5	21:47	37.1
B2_320	320	Flu B Study B	B	75 mg bid	6	21:47	37.3
B2_320	320	Flu B Study B	B	75 mg bid	6	9:47	36.8
B2_320	320	Flu B Study B	B	75 mg bid	7	21:47	37.1
B2_320	320	Flu B Study B	B	75 mg bid	7	9:47	36.7
B2_320	320	Flu B Study B	B	75 mg bid	8	9:47	37.1
B2_320	320	Flu B Study B	B	75 mg bid	21	11:43	36.7
B2_321	321	Flu B Study B	B	75 mg bid	SCREEN	0:00	36.8
B2_321	321	Flu B Study B	B	75 mg bid	-2	21:50	36.4
B2_321	321	Flu B Study B	B	75 mg bid	-1	9:50	36
B2_321	321	Flu B Study B	B	75 mg bid	-1	21:50	36.6
B2_321	321	Flu B Study B	B	75 mg bid	1	21:50	36.9
B2_321	321	Flu B Study B	B	75 mg bid	1	9:50	36
B2_321	321	Flu B Study B	B	75 mg bid	2	9:50	35.9
B2_321	321	Flu B Study B	B	75 mg bid	2	21:50	37
B2_321	321	Flu B Study B	B	75 mg bid	3	9:50	35.8
B2_321	321	Flu B Study B	B	75 mg bid	3	21:51	36.7
B2_321	321	Flu B Study B	B	75 mg bid	4	9:50	35.3
B2_321	321	Flu B Study B	B	75 mg bid	4	21:50	37.1
B2_321	321	Flu B Study B	B	75 mg bid	5	9:51	36.6
B2_321	321	Flu B Study B	B	75 mg bid	5	21:50	36.8
B2_321	321	Flu B Study B	B	75 mg bid	6	21:51	37.1
B2_321	321	Flu B Study B	B	75 mg bid	6	9:50	36.8
B2_321	321	Flu B Study B	B	75 mg bid	7	9:50	36.1
B2_321	321	Flu B Study B	B	75 mg bid	7	21:51	36.5
B2_321	321	Flu B Study B	B	75 mg bid	8	9:50	36
B2_321	321	Flu B Study B	B	75 mg bid	21	11:48	35.8
B2_322	322	Flu B Study B	B	75 mg bid	SCREEN	0:00	36.4
B2_322	322	Flu B Study B	B	75 mg bid	-2	21:53	36.7
B2_322	322	Flu B Study B	B	75 mg bid	-1	9:53	36.2
B2_322	322	Flu B Study B	B	75 mg bid	-1	21:53	36.8
B2_322	322	Flu B Study B	B	75 mg bid	1	9:55	36.7
B2_322	322	Flu B Study B	B	75 mg bid	1	21:53	36.9
B2_322	322	Flu B Study B	B	75 mg bid	2	9:55	36.6
B2_322	322	Flu B Study B	B	75 mg bid	2	21:53	36.1
B2_322	322	Flu B Study B	B	75 mg bid	3	9:53	36.2
B2_322	322	Flu B Study B	B	75 mg bid	3	21:53	36.4
B2_322	322	Flu B Study B	B	75 mg bid	4	21:53	37
B2_322	322	Flu B Study B	B	75 mg bid	4	9:53	36.5
B2_322	322	Flu B Study B	B	75 mg bid	5	9:53	36.6
B2_322	322	Flu B Study B	B	75 mg bid	5	21:53	36.6
B2_322	322	Flu B Study B	B	75 mg bid	6	9:53	36.1
B2_322	322	Flu B Study B	B	75 mg bid	6	21:53	36.4
B2_322	322	Flu B Study B	B	75 mg bid	7	9:53	36.4
B2_322	322	Flu B Study B	B	75 mg bid	7	21:53	36.8
B2_322	322	Flu B Study B	B	75 mg bid	8	9:53	36.5
B2_322	322	Flu B Study B	B	75 mg bid	21	12:07	36.4
B2_323	323	Flu B Study B	B	75 mg bid	SCREEN	0:00	36.1
B2_323	323	Flu B Study B	B	75 mg bid	-2	21:56	37
B2_323	323	Flu B Study B	B	75 mg bid	-1	9:56	36.8
B2_323	323	Flu B Study B	B	75 mg bid	-1	21:56	37.1
B2_323	323	Flu B Study B	B	75 mg bid	1	21:56	37.1
B2_323	323	Flu B Study B	B	75 mg bid	1	9:56	36.5
B2_323	323	Flu B Study B	B	75 mg bid	2	9:56	36.7
B2_323	323	Flu B Study B	B	75 mg bid	2	21:56	37.1
B2_323	323	Flu B Study B	B	75 mg bid	3	21:56	37.2
B2_323	323	Flu B Study B	B	75 mg bid	3	9:56	36.9
B2_323	323	Flu B Study B	B	75 mg bid	4	9:56	35.8
B2_323	323	Flu B Study B	B	75 mg bid	4	21:56	37.3
B2_323	323	Flu B Study B	B	75 mg bid	5	9:56	36.4
B2_323	323	Flu B Study B	B	75 mg bid	5	21:56	37.1
B2_323	323	Flu B Study B	B	75 mg bid	6	21:56	37.2
B2_323	323	Flu B Study B	B	75 mg bid	6	9:56	36.9
B2_323	323	Flu B Study B	B	75 mg bid	7	9:56	36.9
B2_323	323	Flu B Study B	B	75 mg bid	7	21:56	37.2
B2_323	323	Flu B Study B	B	75 mg bid	8	9:56	36.7
B2_323	323	Flu B Study B	B	75 mg bid	21	12:12	36.4
B2_324	324	Flu B Study B	B	Placebo	SCREEN	0:00	36.1
B2_324	324	Flu B Study B	B	Placebo	-2	21:59	36.3
B2_324	324	Flu B Study B	B	Placebo	-1	9:59	36.6
B2_324	324	Flu B Study B	B	Placebo	-1	21:59	36.4
B2_324	324	Flu B Study B	B	Placebo	1	21:54	36.7
B2_324	324	Flu B Study B	B	Placebo	1	9:59	36.7
B2_324	324	Flu B Study B	B	Placebo	2	9:59	36.1
B2_324	324	Flu B Study B	B	Placebo	2	21:59	36.5
B2_324	324	Flu B Study B	B	Placebo	3	21:59	36.5
B2_324	324	Flu B Study B	B	Placebo	3	9:59	36.8
B2_324	324	Flu B Study B	B	Placebo	4	21:59	36.4
B2_324	324	Flu B Study B	B	Placebo	4	9:59	36.5
B2_324	324	Flu B Study B	B	Placebo	5	10:01	36.6
B2_324	324	Flu B Study B	B	Placebo	5	21:59	36.3
B2_324	324	Flu B Study B	B	Placebo	6	9:54	36.1
B2_324	324	Flu B Study B	B	Placebo	6	21:59	35.9
B2_324	324	Flu B Study B	B	Placebo	7	9:59	36.4
B2_324	324	Flu B Study B	B	Placebo	7	21:59	36.5
B2_324	324	Flu B Study B	B	Placebo	8	10:00	36.3
B2_324	324	Flu B Study B	B	Placebo	21	11:55	36.2
B2_325	325	Flu B Study B	B	75 mg bid	SCREEN	0:00	36
B2_325	325	Flu B Study B	B	75 mg bid	-2	22:02	37
B2_325	325	Flu B Study B	B	75 mg bid	-1	10:02	36.5
B2_325	325	Flu B Study B	B	75 mg bid	-1	22:02	36.9
B2_325	325	Flu B Study B	B	75 mg bid	1	10:04	36.5
B2_325	325	Flu B Study B	B	75 mg bid	1	22:02	36.9
B2_325	325	Flu B Study B	B	75 mg bid	2	10:05	36.8
B2_325	325	Flu B Study B	B	75 mg bid	2	22:02	36.3
B2_325	325	Flu B Study B	B	75 mg bid	3	10:02	36.7
B2_325	325	Flu B Study B	B	75 mg bid	3	22:04	37.1
B2_325	325	Flu B Study B	B	75 mg bid	4	10:02	36.2
B2_325	325	Flu B Study B	B	75 mg bid	4	22:04	37.1
B2_325	325	Flu B Study B	B	75 mg bid	5	10:02	36.5
B2_325	325	Flu B Study B	B	75 mg bid	5	22:02	37.4
B2_325	325	Flu B Study B	B	75 mg bid	6	22:02	37.5
B2_325	325	Flu B Study B	B	75 mg bid	6	10:02	36.3
B2_325	325	Flu B Study B	B	75 mg bid	7	10:02	36.7
B2_325	325	Flu B Study B	B	75 mg bid	7	22:02	37.4
B2_325	325	Flu B Study B	B	75 mg bid	8	10:02	37.2
B2_325	325	Flu B Study B	B	75 mg bid	21	11:32	36.5
B2_326	326	Flu B Study B	B	75 mg bid	SCREEN	0:00	36
B2_326	326	Flu B Study B	B	75 mg bid	-2	22:05	36.7
B2_326	326	Flu B Study B	B	75 mg bid	-1	10:05	36.2
B2_326	326	Flu B Study B	B	75 mg bid	-1	22:08	37
B2_326	326	Flu B Study B	B	75 mg bid	1	10:06	36.5
B2_326	326	Flu B Study B	B	75 mg bid	1	22:05	36.6
B2_326	326	Flu B Study B	B	75 mg bid	2	10:05	36.7
B2_326	326	Flu B Study B	B	75 mg bid	2	22:05	36.6
B2_326	326	Flu B Study B	B	75 mg bid	3	10:05	36.7
B2_326	326	Flu B Study B	B	75 mg bid	3	22:05	36.8
B2_326	326	Flu B Study B	B	75 mg bid	4	10:05	36
B2_326	326	Flu B Study B	B	75 mg bid	4	22:05	36.8
B2_326	326	Flu B Study B	B	75 mg bid	5	22:05	36
B2_326	326	Flu B Study B	B	75 mg bid	5	10:05	36.7
B2_326	326	Flu B Study B	B	75 mg bid	6	10:05	36.5
B2_326	326	Flu B Study B	B	75 mg bid	6	22:05	37
B2_326	326	Flu B Study B	B	75 mg bid	7	10:05	36.4
B2_326	326	Flu B Study B	B	75 mg bid	7	22:05	37.1
B2_326	326	Flu B Study B	B	75 mg bid	8	10:05	37.3
B2_326	326	Flu B Study B	B	75 mg bid	21	11:40	36.8
B2_327	327	Flu B Study B	B	Placebo	SCREEN	0:00	36.9
B2_327	327	Flu B Study B	B	Placebo	-2	20:50	37
B2_327	327	Flu B Study B	B	Placebo	-1	8:50	37.2
B2_327	327	Flu B Study B	B	Placebo	-1	20:50	37
B2_327	327	Flu B Study B	B	Placebo	1	8:50	36.7
B2_327	327	Flu B Study B	B	Placebo	1	20:52	36
B2_327	327	Flu B Study B	B	Placebo	2	20:50	36.5
B2_327	327	Flu B Study B	B	Placebo	2	8:50	36.7
B2_327	327	Flu B Study B	B	Placebo	3	8:50	36.8
B2_327	327	Flu B Study B	B	Placebo	3	20:50	36.4
B2_327	327	Flu B Study B	B	Placebo	4	8:50	36.8
B2_327	327	Flu B Study B	B	Placebo	4	20:50	37
B2_327	327	Flu B Study B	B	Placebo	5	8:50	36.3
B2_327	327	Flu B Study B	B	Placebo	5	20:50	36.6
B2_327	327	Flu B Study B	B	Placebo	6	8:50	36.9
B2_327	327	Flu B Study B	B	Placebo	6	20:50	37.1
B2_327	327	Flu B Study B	B	Placebo	7	8:50	36.6
B2_327	327	Flu B Study B	B	Placebo	7	20:50	36.8
B2_327	327	Flu B Study B	B	Placebo	8	8:50	36.9
B2_327	327	Flu B Study B	B	Placebo	21	9:44	37.1
B2_328	328	Flu B Study B	B	75 mg bid	SCREEN	0:00	36.3
B2_328	328	Flu B Study B	B	75 mg bid	-2	20:53	36.6
B2_328	328	Flu B Study B	B	75 mg bid	-1	8:53	36.8
B2_328	328	Flu B Study B	B	75 mg bid	-1	20:53	36.6
B2_328	328	Flu B Study B	B	75 mg bid	1	8:52	36.4
B2_328	328	Flu B Study B	B	75 mg bid	1	20:55	36.2
B2_328	328	Flu B Study B	B	75 mg bid	2	8:53	36.4
B2_328	328	Flu B Study B	B	75 mg bid	2	20:53	36.2
B2_328	328	Flu B Study B	B	75 mg bid	3	8:53	35.6
B2_328	328	Flu B Study B	B	75 mg bid	3	20:53	36.3
B2_328	328	Flu B Study B	B	75 mg bid	4	20:53	36
B2_328	328	Flu B Study B	B	75 mg bid	4	8:53	36.6
B2_328	328	Flu B Study B	B	75 mg bid	5	8:53	36.4
B2_328	328	Flu B Study B	B	75 mg bid	5	20:53	36.5
B2_328	328	Flu B Study B	B	75 mg bid	6	8:53	36.4
B2_328	328	Flu B Study B	B	75 mg bid	6	20:53	36.5
B2_328	328	Flu B Study B	B	75 mg bid	7	8:55	36.5
B2_328	328	Flu B Study B	B	75 mg bid	7	20:53	35.9
B2_328	328	Flu B Study B	B	75 mg bid	8	8:53	36.9
B2_328	328	Flu B Study B	B	75 mg bid	21	9:41	35.8
B2_329	329	Flu B Study B	B	Placebo	SCREEN	0:00	37.1
B2_329	329	Flu B Study B	B	Placebo	-2	20:56	37.1
B2_329	329	Flu B Study B	B	Placebo	-1	8:56	37
B2_329	329	Flu B Study B	B	Placebo	-1	20:56	37.3
B2_329	329	Flu B Study B	B	Placebo	1	20:56	37.2
B2_329	329	Flu B Study B	B	Placebo	1	8:56	36.6
B2_329	329	Flu B Study B	B	Placebo	2	20:56	37.3
B2_329	329	Flu B Study B	B	Placebo	2	8:56	36.8
B2_329	329	Flu B Study B	B	Placebo	3	8:56	35.8
B2_329	329	Flu B Study B	B	Placebo	3	20:56	37.2
B2_329	329	Flu B Study B	B	Placebo	4	20:56	37.3
B2_329	329	Flu B Study B	B	Placebo	4	8:56	36.5
B2_329	329	Flu B Study B	B	Placebo	5	8:56	36.7
B2_329	329	Flu B Study B	B	Placebo	5	20:56	37
B2_329	329	Flu B Study B	B	Placebo	6	8:56	36.8
B2_329	329	Flu B Study B	B	Placebo	6	20:56	37.4
B2_329	329	Flu B Study B	B	Placebo	7	8:56	36.6
B2_329	329	Flu B Study B	B	Placebo	7	20:56	37.2
B2_329	329	Flu B Study B	B	Placebo	8	8:56	36.8
B2_329	329	Flu B Study B	B	Placebo	21	10:22	37
B2_330	330	Flu B Study B	B	75 mg bid	SCREEN	0:00	36
B2_330	330	Flu B Study B	B	75 mg bid	-2	20:59	36.7
B2_330	330	Flu B Study B	B	75 mg bid	-1	8:59	36.6
B2_330	330	Flu B Study B	B	75 mg bid	-1	20:59	37.1
B2_330	330	Flu B Study B	B	75 mg bid	1	21:00	36.9
B2_330	330	Flu B Study B	B	75 mg bid	1	8:59	36.8
B2_330	330	Flu B Study B	B	75 mg bid	2	8:59	37.1
B2_330	330	Flu B Study B	B	75 mg bid	2	20:59	37
B2_330	330	Flu B Study B	B	75 mg bid	3	20:59	36.7
B2_330	330	Flu B Study B	B	75 mg bid	3	8:59	37
B2_330	330	Flu B Study B	B	75 mg bid	4	20:59	36.2
B2_330	330	Flu B Study B	B	75 mg bid	4	8:59	36.3
B2_330	330	Flu B Study B	B	75 mg bid	5	8:59	36.4
B2_330	330	Flu B Study B	B	75 mg bid	5	20:59	36.9
B2_330	330	Flu B Study B	B	75 mg bid	6	8:59	36.4
B2_330	330	Flu B Study B	B	75 mg bid	6	20:59	36.6
B2_330	330	Flu B Study B	B	75 mg bid	7	8:59	36.8
B2_330	330	Flu B Study B	B	75 mg bid	7	20:59	36.8
B2_330	330	Flu B Study B	B	75 mg bid	8	8:59	36.2
B2_330	330	Flu B Study B	B	75 mg bid	21	10:16	36.4
B2_331	331	Flu B Study B	B	Placebo	SCREEN	0:00	36.3
B2_331	331	Flu B Study B	B	Placebo	-2	21:02	36
B2_331	331	Flu B Study B	B	Placebo	-1	9:02	36
B2_331	331	Flu B Study B	B	Placebo	-1	21:03	36.6
B2_331	331	Flu B Study B	B	Placebo	1	21:02	36.2
B2_331	331	Flu B Study B	B	Placebo	1	9:02	35.9
B2_331	331	Flu B Study B	B	Placebo	2	21:02	35.7
B2_331	331	Flu B Study B	B	Placebo	2	9:02	35.8
B2_331	331	Flu B Study B	B	Placebo	3	9:02	35.4
B2_331	331	Flu B Study B	B	Placebo	3	21:02	36.8
B2_331	331	Flu B Study B	B	Placebo	4	21:02	36.3
B2_331	331	Flu B Study B	B	Placebo	4	9:02	36.4
B2_331	331	Flu B Study B	B	Placebo	5	21:03	35.8
B2_331	331	Flu B Study B	B	Placebo	5	9:02	36.3
B2_331	331	Flu B Study B	B	Placebo	6	9:02	35.7
B2_331	331	Flu B Study B	B	Placebo	6	21:02	35.3
B2_331	331	Flu B Study B	B	Placebo	7	9:02	35.3
B2_331	331	Flu B Study B	B	Placebo	7	21:02	36.8
B2_331	331	Flu B Study B	B	Placebo	8	9:02	36.6
B2_331	331	Flu B Study B	B	Placebo	21	10:26	36.3
B2_332	332	Flu B Study B	B	75 mg bid	SCREEN	0:00	36.9
B2_332	332	Flu B Study B	B	75 mg bid	-2	21:05	36.3
B2_332	332	Flu B Study B	B	75 mg bid	-1	9:05	36.6
B2_332	332	Flu B Study B	B	75 mg bid	-1	21:05	36.7
B2_332	332	Flu B Study B	B	75 mg bid	1	9:05	36
B2_332	332	Flu B Study B	B	75 mg bid	1	21:05	36.5
B2_332	332	Flu B Study B	B	75 mg bid	2	21:05	36.9
B2_332	332	Flu B Study B	B	75 mg bid	2	9:05	36.3
B2_332	332	Flu B Study B	B	75 mg bid	3	9:05	36.8
B2_332	332	Flu B Study B	B	75 mg bid	3	21:05	36.4
B2_332	332	Flu B Study B	B	75 mg bid	4	9:05	36.2
B2_332	332	Flu B Study B	B	75 mg bid	4	21:05	36.9
B2_332	332	Flu B Study B	B	75 mg bid	5	9:05	36.6
B2_332	332	Flu B Study B	B	75 mg bid	5	21:05	36.4
B2_332	332	Flu B Study B	B	75 mg bid	6	9:05	36.5
B2_332	332	Flu B Study B	B	75 mg bid	6	21:05	36.6
B2_332	332	Flu B Study B	B	75 mg bid	7	21:05	37.1
[truncated: 382 more rows]
