# Supplementary material for: Modeling viral shedding and symptom outcomes in oseltamivir-treated experimental influenza infection
Source: PLoS One. 2026 Feb 10;21(2):e0342676. doi: 10.1371/journal.pone.0342676 (PMC12890086; doi:10.1371/journal.pone.0342676)
Supplement: S7 Table — The participant information, i.e., ID, age, sex, study, genotype of the inoculated virus, treatment, exclusions in each analysis, and extracted values of time to alleviation, laboratory data, and temperature, are listed in S7_Table. (CSV) [file pone.0342676.s011.csv]

StudyID	ID	Study	Genotype	Treatment	Time to alleviation	Age	Sex	Excluded from efficacy analysis (yes or no)	Reason for exclusion	Less than 3 time points of viral load data (yes or no)	Lack of laboratory measurements (yes or no)	ALAT(SGPT) (before inoculation)	ALAT(SGPT) (after inoculation)	ALBUMIN (before inoculation)	ALBUMIN (after inoculation)	ALK.PHOS. (before inoculation)	ALK.PHOS. (after inoculation)	ASAT(SGDOT) (before inoculation)	ASAT(SGDOT) (after inoculation)	CARBONDIOXIDE (before inoculation)	CARBONDIOXIDE (after inoculation)	CHLORIDE (before inoculation)	CHLORIDE (after inoculation)	CREATININE (before inoculation)	CREATININE (after inoculation)	GGT (before inoculation)	GGT (after inoculation)	GLUCOSE FASTING (before inoculation)	GLUCOSE FASTING (after inoculation)	POTASSIUM (before inoculation)	POTASSIUM (after inoculation)	SODIUM (before inoculation)	SODIUM (after inoculation)	TOTAL BILIRUBIN (before inoculation)	TOTAL BILIRUBIN (after inoculation)	TOTAL PROTEIN (before inoculation)	TOTAL PROTEIN (after inoculation)	UREA (before inoculation)	UREA (after inoculation)	BASOPHILS (before inoculation)	BASOPHILS (after inoculation)	EOSINOPHILS (before inoculation)	EOSINOPHILS (after inoculation)	HEMATOCRIT (before inoculation)	HEMATOCRIT (after inoculation)	HEMOGLOBIN (before inoculation)	HEMOGLOBIN (after inoculation)	LYMPHOCYTES (before inoculation)	LYMPHOCYTES (after inoculation)
A_4	4	Flu A	A	Placebo	94.97	22	F	no	NA	no	no	4	6	43	42	45	41	10	12	21	25	106	104	75.5	71	10	11	4.69	4.16	4.5	4.6	141	139	7.15	5.7	73.5	76	3.95	5	0.1	0	0.2	0.1	0.45	0.46	14.65	15	2.75	3.9
A_7	7	Flu A	A	Placebo	0	21	M	no	NA	yes	no	16	29	47	46	36	33	13	17	21	23	108	104	97	106	17	18	4.245	4.44	4.75	4.7	143.5	140	10	8.6	77	76	4.45	4.3	0	0	0.15	0.2	0.475	0.48	15.8	16	1.95	2.4
A_12	12	Flu A	A	Placebo	94.82	20	F	no	NA	no	no	6.5	13	45	44	40	38	12.5	17	21.5	25	107.5	107	97	88	21	19	4.195	4.77	4.4	5.2	145	142	7.85	5.7	65	63	5.2	4.6	0.1	0	0.1	0.1	0.415	0.41	12.75	12.6	1.7	1.9
A_18	18	Flu A	A	Placebo	0	20	M	no	NA	no	no	14	20	45	44	38	41	15.5	13	22	24	105.5	104	88	88	13	16	4.885	4	4.25	4.5	142	141	13.55	10	73.5	72	6.6	4.3	0	0	0.25	0.2	0.465	0.46	15.85	15.8	2.75	3.5
A_21	21	Flu A	A	Placebo	0	40	F	no	NA	yes	no	6.5	17	44	43	48.5	51	9	19	22.5	25	103.5	104	66.5	71	19	25	5.3	4.88	4.15	4.7	140.5	143	7.15	8.6	72.5	71	3.75	3.9	0.1	0	0.15	0.1	0.425	0.42	13.35	13.8	2.15	2.3
A_30	30	Flu A	A	Placebo	94.77	20	F	no	NA	no	no	5.5	7	46.5	43	42	41	15.5	17	25	24	102	102	62	80	11	11	5.245	3.5	4.05	4.2	137.5	141	7.85	8.6	78	73	3.75	3.6	0.05	0	0.1	0.1	0.475	0.44	15.75	14.3	1.65	2.3
A_33	33	Flu A	A	Placebo	82.17	27	F	no	NA	no	no	4.5	10	43	44	25	27	11	12	21	24	107.5	105	75.5	88	13.5	19	4.665	4.94	4.2	4.1	142	139	9.25	7.1	71	73	3.75	4.3	0	0	0	0.2	0.46	0.47	15.25	15.9	2.1	2.4
A_38	38	Flu A	A	Placebo	22.75	38	F	yes	NOT INFECTED	yes	no	7	7	46	44	28	25	13.5	11	19.5	22	109.5	108	75.5	80	12	13	4.415	4.05	4.55	4.6	142.5	140	7.15	7.1	71	67	4.1	4.6	0.05	0	0.15	0.3	0.46	0.44	15.75	14.8	1.85	2.1
A_41	41	Flu A	A	Placebo	0	22	M	yes	NOT INFECTED	yes	no	6.5	14	48	49	37.5	35	10	14	24	26	107	105	97	106	16.5	20	4.855	5.33	4.45	4.2	143.5	143	11.4	11.4	70	69	4.45	3.9	0	0.1	0.15	0.2	0.48	0.49	16.4	16.8	1.25	2
A_48	48	Flu A	A	Placebo	118.97	20	F	no	NA	no	no	5.5	14	47	46	31.5	31	13	17	22	28	105	104	75.5	88	9	12	4.44	4.33	4.45	4.3	142	142	12.15	8.6	73.5	74	3.9	3.6	0.1	0.1	0.1	0.1	0.44	0.45	14.65	15.3	1.9	2.5
A_52	52	Flu A	A	Placebo	106.4	26	F	no	NA	no	no	9.5	10	44	44	39	49	14	13	23	28	106	103	71	71	24.5	29	4.885	4.72	4.3	4.3	142	140	7.1	7.1	77	78	4.45	2.5	0	0.1	0.15	0.1	0.435	0.43	14.25	14.1	3.05	2.5
A_58	58	Flu A	A	Placebo	0	28	F	yes	NOT INFECTED	yes	no	9.5	10	45.5	42	41	34	19.5	16	19.5	21	106.5	104	80	80	10.5	10	4.47	4.33	4.15	4	139	136	6.4	5.7	71.5	66	4.1	3.6	0	0	0.1	0.2	0.435	0.44	14.75	14.8	2.1	3.4
A_61	61	Flu A	A	Placebo	0	19	F	no	NA	yes	no	7.5	13	45.5	42	52	47	13.5	13	24.5	29	108	105	80	88	12.5	13	4.44	4.55	4.1	4	144	140	6.4	7.1	82	73	4.45	3.2	0	0	0.15	0.2	0.44	0.42	14.15	13.5	1.7	2.3
A_67	67	Flu A	A	Placebo	0	20	F	no	NA	yes	no	10	7	44	43	45.5	39	14.5	11	24	29	104	102	75.5	80	15	16	3.555	4.33	4.3	4	142.5	140	7.1	8.6	75	71	2.7	3.2	0.05	0	0.1	0.1	0.43	0.44	13.9	14.1	1.65	2.3
A_71	71	Flu A	A	Placebo	58.57	21	F	no	NA	no	no	7	7	42	42	50	47	10.5	9	20	23	110	106	75.5	80	19.5	21	4.635	5.44	4.35	4.3	142	139	5.7	7.1	68.5	67	4.85	3.6	0.05	0.1	0.45	0.1	0.43	0.46	14.1	15.4	2.35	2.7
A_77	77	Flu A	A	Placebo	94.7	18	F	no	NA	no	no	13	12	44.5	44	48.5	43	13	12	22.5	27	106.5	102	66.5	71	11	11	5.19	4.55	4.25	3.9	142	136	12.85	21.4	73.5	71	2.5	3.9	0.05	0.1	0.1	0.1	0.44	0.43	14.35	13.8	2.4	3.1
A_2	2	Flu A	A	20 mg bid	0	22	F	no	NA	no	no	28	44	45.5	45	38	34	17	25	25	27	105.5	102	71	71	22	21	3.97	4.11	4.4	3.9	141	139	8.55	10	71.5	70	3.6	3.9	0.05	0	0.15	0.2	0.45	0.45	15.05	14.9	2.55	3.5
A_9	9	Flu A	A	20 mg bid	0	20	F	no	NA	no	no	6.5	11	45.5	45	42.5	41	11.5	17	23.5	24	107	106	80	80	12.5	11	5.415	4.83	4.25	5	143	142	5.7	5.7	74.5	75	4.8	5	0.05	0	0.1	0.1	0.445	0.44	14.95	14.9	2.15	3
A_15	15	Flu A	A	20 mg bid	58.17	18	F	no	NA	no	no	5.5	6	42.5	41	30.5	25	9.5	11	22	22	105.5	105	80	71	5.5	10	4.8	4.94	4.4	4.3	141.5	141	9.3	10	71	68	4.1	3.9	0.05	0	0.2	0	0.45	0.46	15.1	15.8	3.1	3.7
A_20	20	Flu A	A	20 mg bid	58.22	19	F	no	NA	no	no	6.5	15	45	47	26.5	27	10.5	14	21.5	21	106.5	103	88	97	27	50	4.5	4.44	4.7	4.4	140.5	138	16.4	8.6	80	83	3.25	3.2	0.05	0	0.1	0.1	0.42	0.43	12.85	13.5	3.85	5.2
A_23	23	Flu A	A	20 mg bid	0	21	F	no	NA	no	no	8	24	47.5	45	40.5	38	14.5	24	24	24	106.5	103	80	88	17	22	5.02	4.05	4.15	4.4	141.5	141	7.85	7.1	83	79	3.75	4.6	0.05	0	0.1	0.2	0.48	0.45	15.85	14.9	2.5	3
A_28	28	Flu A	A	20 mg bid	70.68	20	F	no	NA	yes	no	11	10	42	40	31	27	13.5	11	22.5	24	107	108	79.5	80	11.5	9	4.58	4.39	4.6	4.3	142.5	140	6.4	5.7	73	68	5.5	7.1	0	0	0.1	0.1	0.45	0.43	15.1	13.8	1.7	1.7
A_32	32	Flu A	A	20 mg bid	118.73	20	M	no	NA	yes	no	9	15	47.5	43	40.5	35	13	11	24.5	25	104	104	101.5	106	8.5	8	5.135	6	4.15	4.1	143	140	10	8.6	78	68	5.35	4.6	0.1	0.1	0.2	0.3	0.465	0.44	15.65	14.6	2.75	3.5
A_36	36	Flu A	A	20 mg bid	118.62	19	M	no	NA	no	no	5.5	8	49.5	47	49.5	48	10	9	24	25	102.5	104	97	106	13	11	5.08	4.83	4.65	4.4	140.5	141	10	7.1	80	76	3.95	4.6	0	0	0.05	0.1	0.485	0.46	16.25	15.7	1.8	2.1
A_45	45	Flu A	A	20 mg bid	0	20	F	no	NA	yes	no	7.5	6	50.5	46	31.5	30	12.5	9	18.5	20	104	106	79.5	80	14.5	11	4.135	4.83	3.8	4.1	141	138	15	7.1	77	70	3.55	3.9	0.1	0	0.15	0.2	0.445	0.42	14.95	13.6	2.15	3.5
A_46	46	Flu A	A	20 mg bid	0	31	M	no	NA	yes	no	16.5	55	44.5	45	42.5	41	19	31	21.5	30	105.5	101	88	97	12	13	4.66	4.61	4.15	4.7	141.5	140	10	7.1	73	73	5.85	5.7	0.05	0.1	0.1	0.1	0.45	0.47	14.95	16	1.85	2.3
A_51	51	Flu A	A	20 mg bid	94.42	19	F	no	NA	no	no	8.5	7	45.5	45	36	31	10.5	9	22.5	25	105.5	103	80	80	9	15	4.745	4.16	4	4.2	142	141	6.4	7.1	71.5	71	4.6	4.3	0.1	0	0.1	0.1	0.465	0.47	15.9	16.1	2.4	3.3
A_56	56	Flu A	A	20 mg bid	46.75	21	F	yes	NOT INFECTED	yes	no	7	17	40.5	41	35	35	12	13	21	26	110.5	106	71	80	15.5	21	4.385	4.33	4	4	143	141	6.4	7.1	65	67	3.75	4.6	0.05	0	0.2	0.2	0.46	0.48	15.55	16.6	2.2	2.6
A_65	65	Flu A	A	20 mg bid	94.58	19	M	no	NA	yes	no	6.5	8	46.5	46	43	41	11.5	11	24	30	105	104	97	106	12.5	12	4.995	5.05	4.05	4.6	142	141	12.1	8.6	73	71	7.15	7.1	0	0.1	0.2	0.3	0.48	0.46	16.05	15.9	1.85	2.1
A_68	68	Flu A	A	20 mg bid	0	33	F	no	NA	yes	no	8	8	39.5	40	38	37	9.5	9	21	24	108	104	71	80	15.5	19	4.605	3.72	4.1	4.6	140.5	139	7.15	7.1	70	70	3.75	3.9	0	0.1	0.1	0.1	0.41	0.42	12.7	12.8	2.2	3.2
A_75	75	Flu A	A	20 mg bid	0	27	F	no	NA	no	no	9	10	45.5	44	19.5	16	11	11	20.5	23	106	106	88	88	13	15	4.855	4.61	4.1	4.6	140.5	140	10.7	8.6	74	71	3.6	3.9	0	0	0.1	0.1	0.46	0.45	15.35	15.4	1.9	2.5
A_79	79	Flu A	A	20 mg bid	0	33	M	no	NA	yes	no	11	26	46.5	44	31.5	31	13	16	26	29	105	104	128.5	124	16	22	5.08	5.38	4.25	4	141	141	8.6	7.1	76	71	5.55	5	0	0	0.1	0	0.445	0.43	14.45	14.3	1.3	1.5
A_3	3	Flu A	A	100 mg bid	46.98	20	F	no	NA	no	no	8	7	44	40	29	29	9	11	22.5	24	104.5	106	75.5	71	11	11	5.11	4.88	4.25	4.3	139.5	140	8.55	7.1	78	74	5	4.3	0.05	0	0.3	0.2	0.44	0.42	14.35	13.9	2.95	3.1
A_10	10	Flu A	A	100 mg bid	47	22	F	no	NA	yes	no	7	12	50.5	48	29	28	11.5	14	20	24	105.5	107	88	88	14	14	5.19	5.16	3.95	3.9	141.5	141	9.3	8.6	80.5	73	3.75	3.9	0	0	0.05	0	0.475	0.47	16	16.1	1.5	2.2
A_13	13	Flu A	A	100 mg bid	10.18	22	F	no	NA	yes	no	5.5	8	46.5	45	38	39	11	14	23	24	105	104	88	97	11.5	13	4.275	4.22	4.15	4.1	142	139	5.7	5.7	74	72	4.85	4.6	0.05	0	0.1	0.3	0.46	0.45	15.45	15.4	2.8	3.8
A_19	19	Flu A	A	100 mg bid	0	19	M	no	NA	yes	no	7	8	46	44	41	38	11	9	25.5	26	105.5	104	92.5	88	17	13	4.55	4.83	4.55	4.4	144	140	9.3	8.6	73	69	6.05	4.6	0.05	0	0.3	0.2	0.46	0.45	15.3	14.8	2	2.7
A_24	24	Flu A	A	100 mg bid	0	23	F	no	NA	no	no	4.5	10	50	46	34.5	32	11	13	23	26	106	103	62	71	15.5	13	5.215	5.61	4.2	3.9	142.5	138	9.25	8.6	81.5	73	4.25	3.9	0.05	0	0.25	0.3	0.45	0.43	14.85	14.9	2.9	2.7
A_29	29	Flu A	A	100 mg bid	154.28	21	M	no	NA	no	no	24	14	45.5	45	57	51	19	12	24.5	22	106	105	101.5	115	15	15	4.8	5.05	4.6	4.6	144	144	10	7.1	78	77	6.6	6.1	0	0	0.05	0.1	0.47	0.49	15.9	16.3	2.45	3.3
A_31	31	Flu A	A	100 mg bid	46.75	21	M	no	NA	no	no	10	32	47.5	50	31	33	15	19	23.5	24	105	101	88	97	15	27	5.495	5.44	4.2	4	142	142	10.7	12.8	74	79	5.2	4.3	0	0	0.05	0.1	0.46	0.47	15.25	16.1	2.1	2.9
A_39	39	Flu A	A	100 mg bid	118.52	19	M	no	NA	no	no	6.5	10	49	47	63.5	54	10	12	23.5	21	104.5	103	88	88	9.5	13	5.745	4.05	4.6	4.4	142	141	6.4	5.7	81	79	5	4.3	0.05	0	0.2	0.2	0.42	0.41	13.7	13.5	1.95	2.7
A_42	42	Flu A	A	100 mg bid	0	20	M	yes	NOT INFECTED	yes	no	9.5	16	45.5	47	38.5	37	11	15	24.5	26	104.5	102	88	106	31	26	4.94	8.66	4.05	3.6	142	138	10	14.3	75.5	76	4.65	4.6	0.1	0.1	0.3	0.4	0.465	0.47	16.2	16	1.75	3.3
A_47	47	Flu A	A	100 mg bid	58.32	26	F	no	NA	yes	no	10.5	11	45.5	42	42	43	11.5	12	23.5	25	104	103	88	88	31.5	30	4.52	4.05	4.3	4.2	140	138	8.6	7.1	76.5	70	4.1	4.3	0.05	0	0.1	0.1	0.455	0.45	15.2	15	2.5	3.5
A_54	54	Flu A	A	100 mg bid	22.87	25	M	no	NA	no	no	6.5	22	45	45	51.5	39	9.5	16	20.5	28	104.5	102	88	88	12	19	4.69	4.33	4.3	4.4	139	139	8.6	8.6	68	68	6.95	5.7	0.1	0.1	0.4	0.3	0.485	0.47	16.2	16.1	1.7	2.8
A_57	57	Flu A	A	100 mg bid	0	23	F	no	NA	yes	no	5.5	5	42	41	30	27	12	10	23	27	104.5	102	97	97	14	15	4.44	4.44	4.05	4.4	139.5	137	7.85	7.1	67	66	5.55	7.1	0.1	0	0.2	0.2	0.395	0.41	11.5	12.8	2.25	3
A_64	64	Flu A	A	100 mg bid	34.45	21	M	no	NA	no	no	10	37	46	44	60	53	13	24	24	24	103.5	104	101.5	106	14.5	18	4.61	4.77	4.75	4.5	141.5	140	6.4	5.7	71	70	8.4	5.7	0	0	0.1	0.2	0.475	0.46	15.85	15.8	1.7	2.3
A_69	69	Flu A	A	100 mg bid	0	19	F	no	NA	no	no	12	14	47.5	45	37	31	12.5	12	23.5	24	103	104	84	88	13	16	3.855	4.72	3.95	4.2	143	141	19.95	17.1	75	71	3.75	5	0.1	0.1	0.1	0.1	0.495	0.47	17.55	16.6	1.65	2.3
A_74	74	Flu A	A	100 mg bid	10.25	33	M	yes	NOT INFECTED	yes	no	11.5	9	48.5	45	28	27	18	12	24.5	28	105	101	80	80	9.5	9	5.16	5.11	4.4	4.3	142.5	136	12.15	12.8	77	69	4.65	4.6	0.05	0.1	0.2	0.2	0.46	0.44	15.95	14.9	1.55	1.5
A_78	78	Flu A	A	100 mg bid	0	20	M	no	NA	yes	no	20	46	46	45	42.5	36	16	23	20	23	102	104	110.5	97	11	16	6.605	5	3.75	3.9	139.5	137	10.7	14.3	77.5	74	5	4.6	0	0	0.2	0.1	0.485	0.46	16.6	15.7	1.7	1.8
A_1	1	Flu A	A	200 mg od	70.77	21	F	no	NA	no	no	12.5	19	44	41	58	56	16	18	24.5	24	103.5	104	75.5	71	36.5	47	4.635	4.44	4.2	4.1	140.5	140	7.1	5.7	72	70	5.2	4.3	0	0	0	0.1	0.46	0.47	14.9	15.5	2.95	3.3
A_8	8	Flu A	A	200 mg od	106.88	22	F	no	NA	no	no	26	24	44.5	42	41	37	17	17	19.5	21	104	103	80	80	44.5	48	5.525	4.05	4.25	4.5	139	137	7.85	7.1	76	73	5.2	5	0.1	0	0.1	0.2	0.44	0.44	14.25	13.8	1.75	2.8
A_11	11	Flu A	A	200 mg od	94.83	19	F	no	NA	no	no	6	8	44	42	42	35	9	12	22.5	21	104	103	75.5	71	34.5	54	5.11	3.66	4.45	4.4	140	139	6.4	8.6	79.5	76	2.9	3.9	0	0	0.15	0.1	0.465	0.45	15.05	14.8	2.75	4.3
A_16	16	Flu A	A	200 mg od	0	20	F	yes	NOT INFECTED	yes	no	4	4	42.5	42	36.5	35	9	12	24	22	104.5	102	80	80	14	13	5.215	4.27	4.1	4.1	140	139	7.15	7.1	71	70	3.95	3.2	0	0	0.15	0.2	0.445	0.44	14.6	14.4	1.9	3.2
A_25	25	Flu A	A	200 mg od	34.12	20	F	no	NA	no	no	4.5	34	46	41	40.5	33	11	31	17.5	19	107	107	75.5	71	10.5	25	4.745	4.66	4.35	4	141	140	7.85	7.1	78.5	69	5.2	3.9	0.1	0	0.1	0.1	0.47	0.47	16.05	16.4	2.3	3
A_26	26	Flu A	A	200 mg od	47.02	22	F	no	NA	no	no	8.5	11	44	42	29	25	12.5	12	19.5	24	107.5	105	75.5	80	25.5	29	4.91	5.05	4.65	4.3	140.5	137	7.85	5.7	75.5	69	4.85	4.3	0.05	0	0.2	0.3	0.465	0.47	15.9	15.9	1.95	2.7
A_35	35	Flu A	A	200 mg od	0	18	F	no	NA	no	no	5.5	10	46.5	46	40	41	12.5	15	24	24	106	103	80	80	9.5	11	5.135	4.88	4.5	4.5	143.5	139	13.55	8.6	75	75	4.1	4.6	0.05	0	0.1	0.1	0.47	0.48	16	16.6	2.8	2.9
A_37	37	Flu A	A	200 mg od	22.83	19	M	no	NA	no	no	9.5	23	52	50	48.5	49	12	18	25.5	25	103	102	88	88	14	16	5.22	4.94	4.4	4.4	142	141	10.7	12.8	78.5	76	5.35	4.6	0.05	0.1	0.2	0.2	0.45	0.44	15.1	15	1.9	2.6
A_43	43	Flu A	A	200 mg od	0	21	M	no	NA	yes	no	8.5	10	43.5	45	47.5	43	15.5	14	25.5	28	105.5	101	92.5	97	11.5	14	4.195	5.16	4.2	3.9	144	140	11.4	14.3	72	73	5.9	4.6	0.05	0	0.25	0.2	0.47	0.49	16.3	16.8	1.8	2.5
A_49	49	Flu A	A	200 mg od	0	32	F	no	NA	no	no	8.5	24	43	42	24.5	26	11.5	23	20	26	107	105	66.5	62	11	17	4.775	4.16	4.1	4.2	140.5	140	8.55	7.1	74	73	3.05	3.9	0	0.1	0.05	0.1	0.45	0.44	14.95	14.8	1.8	2.4
A_53	53	Flu A	A	200 mg od	22.88	27	M	no	NA	no	no	10.5	9	44.5	44	51	44	16	13	24	25	106	102	92.5	88	10	14	4.3	4.16	4.3	4.2	141	140	10.7	10	75.5	74	6.6	6.1	0.1	0.1	0.15	0.1	0.465	0.45	15.45	15.5	1.7	2.8
A_60	60	Flu A	A	200 mg od	0	21	M	no	NA	yes	no	16.5	35	47.5	46	47	47	15	26	25	32	103.5	101	97	106	22.5	24	3.555	4.61	3.65	3.8	143	141	10	14.3	76	75	4.65	3.2	0	0	0.1	0.2	0.46	0.45	15.6	15.6	2.05	1.1
A_62	62	Flu A	A	200 mg od	0	22	M	yes	NOT INFECTED	yes	no	10	12	47	44	58	51	9.5	10	23.5	27	104.5	103	88	97	13	14	4.83	4.61	4.1	4.2	139.5	141	15.7	11.4	74.5	70	5	4.3	0	0.1	0.05	0.1	0.47	0.48	15.95	15.9	1.2	1.8
A_66	66	Flu A	A	200 mg od	0	21	M	yes	NOT INFECTED	yes	no	7	10	46	45	36.5	38	10.5	11	24.5	26	105.5	103	88	97	14.5	16	4.355	4.55	4.65	4.2	144	140	18.55	20	72	71	5.15	5	0	0	0.05	0.1	0.45	0.47	15.6	16.1	1.2	2
A_73	73	Flu A	A	200 mg od	0	18	F	no	NA	yes	no	8	6	43	40	57	47	14	12	23	27	105	103	80	88	13.5	13	4.05	4.55	3.85	3.9	141	138	6.4	7.1	80	75	3.9	4.3	0.1	0.1	0.1	0.1	0.445	0.44	14.5	14.4	1.6	2.3
A_76	76	Flu A	A	200 mg od	46.72	18	F	no	NA	yes	no	3.5	10	46	42	47.5	47	13.5	13	20	25	106.5	105	57.5	62	9	11	4.8	4.44	4.7	4.1	140.5	138	5.7	5.7	80	71	3.95	2.1	0.1	0.1	0.15	0.1	0.46	0.46	15.1	15	2.6	2.8
A_5	5	Flu A	A	200 mg bid	46.93	28	M	no	NA	no	no	8	20	45.5	45	33	41	12.5	18	27.5	27	104	104	71	71	8.5	12	4.135	4.44	4.55	5	142	141	12.1	7.1	71	72	4.45	4.3	0.05	0	0.2	0.3	0.445	0.47	14.95	15.8	1.6	2.3
A_6	6	Flu A	A	200 mg bid	0	19	M	yes	RECENT ACUTE ILLNESS	yes	no	5.5	8	48	45	48	44	13	14	25	27	103	103	97	106	10	8	5.025	4.39	4.35	4.1	141	140	27.8	17.1	75	72	5.35	5	0.05	0	0.25	0.2	0.47	0.45	15.85	15.5	2.75	4.5
A_14	14	Flu A	A	200 mg bid	58.27	22	F	no	NA	no	no	9	8	43.5	43	27	26	10.5	11	22.5	23	107	106	92.5	97	15.5	18	4.275	4.44	4.25	4.3	144.5	142	7.85	7.1	73	74	4.45	4.6	0.1	0	0.25	0.2	0.47	0.46	15.8	15	2.15	3
A_17	17	Flu A	A	200 mg bid	0	18	F	no	NA	yes	no	5.5	15	46.5	46	47	43	11.5	16	20	22	106	104	62	80	13	15	3.945	4.05	4.3	4.4	141	140	7.15	5.7	76.5	75	4.45	6.1	0	0	0.15	0.1	0.44	0.42	14.05	13.9	1.95	2.7
A_22	22	Flu A	A	200 mg bid	0	22	M	no	NA	yes	no	7	12	46.5	46	41	41	13	12	23.5	26	106	104	101.5	106	12	12	4.745	7.72	4.25	5.2	142.5	139	10	8.6	77	76	4.85	5	0	0	0.05	0.2	0.435	0.45	15	15.8	1.6	2.6
A_27	27	Flu A	A	200 mg bid	0	21	F	no	NA	no	no	15.5	8	45	42	39	36	16.5	12	25	26	104.5	103	84	88	10.5	9	6.215	3.77	4.2	4.3	141	139	10	7.1	72.5	66	3.6	4.6	0	0	0.1	0.1	0.445	0.41	14.7	13.1	2.55	2.3
A_34	34	Flu A	A	200 mg bid	0	35	F	no	NA	no	no	5	4	45	44	22	19	12	13	21	21	108	105	71	71	10.5	12	4.825	4.94	4.65	4	141.5	140	7.15	8.6	72	69	5.7	5.7	0.1	0	0.3	0.3	0.445	0.45	14.95	15.4	1.7	2
A_40	40	Flu A	A	200 mg bid	0	20	F	no	NA	no	no	4	10	44.5	48	36.5	41	9	9	22	24	105.5	104	57.5	71	9.5	12	4.66	4.39	4.15	4	140.5	140	8.6	10	77	84	4.1	7.1	0	0	0.1	0.1	0.45	0.46	14.9	15.6	2.25	3.7
A_44	44	Flu A	A	200 mg bid	130.47	24	M	no	NA	no	no	17.5	25	47	46	32	29	22.5	19	24	23	105.5	104	92.5	106	19	23	4.58	4.94	4.5	4.5	142	140	27.1	24.2	74	72	6.45	6.8	0.1	0	0.05	0.1	0.485	0.49	16.85	16.7	1.8	3.3
A_50	50	Flu A	A	200 mg bid	0	23	M	yes	NOT INFECTED	yes	no	10	44	45	46	36	36	14	49	23.5	26	106	103	88.5	80	17	25	5.275	4.22	4.1	4.2	141	140	10.7	8.6	71	74	6.95	6.1	0.1	0.1	0.35	0.4	0.44	0.47	14.75	15.9	2.35	3.4
A_55	55	Flu A	A	200 mg bid	34.85	20	F	no	NA	no	no	11.5	12	47	48	62	53	16.5	13	24	28	103.5	102	84	106	10.5	14	4.33	4.44	4.25	4.3	142.5	141	10.7	12.8	77	77	5.7	6.1	0	0	0.1	0.1	0.455	0.46	15.15	15.1	1.95	3.1
A_59	59	Flu A	A	200 mg bid	0	29	M	no	NA	no	no	12.5	16	48.5	46	38.5	34	18.5	16	20.5	26	103.5	101	101.5	115	11.5	15	5.19	4.72	4.25	4	140.5	139	8.55	10	82.5	77	5	4.6	0.05	0	0.15	0.1	0.485	0.48	16.35	16.3	2.05	3.3
A_63	63	Flu A	A	200 mg bid	0	20	M	no	NA	yes	no	8.5	6	47	45	52	41	15	11	20	29	104.5	102	119.5	115	11	12	3.135	3	4.3	4.4	142	142	7.85	10	76	73	6.05	6.1	0	0.1	0.1	0.1	0.455	0.45	15.3	15.2	1.85	2.9
A_70	70	Flu A	A	200 mg bid	46.83	18	F	no	NA	no	no	8	8	44.5	43	54	45	14.5	11	22	26	104.5	103	88	106	9	14	4.33	5.33	4.1	4	139.5	138	7.85	10	75.5	73	4.8	4.3	0.05	0	0.1	0.1	0.46	0.47	15.45	15.6	1.75	2.3
A_72	72	Flu A	A	200 mg bid	46.8	22	F	no	NA	no	no	9	11	45	43	47.5	42	11.5	9	20	25	107.5	107	75.5	80	21	21	5.05	4.77	4.15	4.2	141	141	7.85	7.1	70	65	4.45	3.9	0	0	0.2	0.2	0.45	0.46	15.35	15.1	2.35	3.7
A_80	80	Flu A	A	200 mg bid	0	23	M	no	NA	yes	no	5.5	7	47.5	45	38	40	9	11	29	26	107	105	80	88	8.5	10	5.55	5.16	4.55	3.9	142	141	11.45	15.7	71	67	3.05	2.1	0.1	0.1	0.6	0.5	0.465	0.45	16.2	15.8	2	3.1
B1_14	14	Flu B Study A	B	Placebo	155	20	M	no	NA	no	no	5	10	48	44.5	40	44.5	9	8.5	26	29.5	105	105.5	100	90	13	14	4.3	4.45	3.9	3.75	142	143.5	10.6	6.1	75	75	6.4	6.75	0	0	0.5	0.45	0.43	0.435	14.9	14.8	1.7	1.4
B1_16	16	Flu B Study A	B	Placebo	59	22	M	no	NA	no	no	33	41.3333333333333	49	45.5	73	74.5	20	16	24	27	110	108	100	85	38	36	4.5	5.7	4.1	3.55	140	142.5	10.6	4.5	80	77.5	5.2	4	0	0.05	0.3	0.35	0.46	0.455	16.2	15.9	2	1.95
B1_18	18	Flu B Study A	B	Placebo	47	20	M	yes	BL HIA > 1:10	yes	no	16	20	46	45	73	76	17	14.5	27	27.5	110	107.5	90	100	16	15.5	4	4.45	4	3.7	143	142	9.8	10.6	75	77	5.9	6.9	0	0	0.3	0.15	0.42	0.425	14.2	14.6	1.8	1.25
B1_21	21	Flu B Study A	B	Placebo	95	27	M	no	NA	no	no	10	11	45	41.5	48	49	8	9	27	29.5	111	105.5	100	90	14	15.5	4.2	4.75	3.9	3.9	145	143.5	6.5	2.85	69	67.5	5.4	5.3	0	0	0.2	0.2	0.41	0.405	14.3	13.95	1.4	1.25
B1_25	25	Flu B Study A	B	Placebo	0	53	F	no	NA	yes	no	32	34	43	40.5	61	58.5	12	11	27	25	104	106	80	70	57	49.5	4.8	5.15	4	3.65	142	143	5.7	5.7	77	74.5	4.1	3.4	0	0.05	0.3	0.35	0.44	0.425	15.1	14.4	1.5	1.45
B1_28	28	Flu B Study A	B	Placebo	131	26	F	no	NA	no	no	15	15.5	46	42.5	48	41	9	10	27	27	109	107	80	80	17	17	4.8	4.25	4.3	4.2	146	141	9.8	4.9	75	75	5.1	4.6	0	0.05	0.2	0.1	0.41	0.395	13.5	12.9	2.8	2.4
B1_31	31	Flu B Study A	B	Placebo	131	40	M	no	NA	yes	no	11	16	43	40	75	75.5	13	11	25	26.5	105	102.5	80	85	26	24.5	4	5.2	4.6	4.05	138	142.5	8.1	2.45	76	73	3.8	2.75	0	0.1	0.2	0.25	0.46	0.405	15.9	13.9	2.5	2.25
B1_33	33	Flu B Study A	B	Placebo	0	20	M	no	NA	yes	no	14	19	46	47	44	45.5	10	11.5	26	26	100	103	80	75	32	31.5	5.1	5.75	4	3.85	139	140	6.5	4.1	77	76	4.9	5.65	0	0	0.1	0.1	0.38	0.375	13	12.85	2.1	2.6
B1_35	35	Flu B Study A	B	Placebo	0	49	F	yes	DOES NOT MEET DEFINITION OF INFECTION	yes	no	8	12.5	40	38	49	51.5	8	7.5	24	23	104	105.5	90	85	17	18	5.1	6.05	4.1	3.8	142	142	13	7.3	78	70.5	6.2	5.6	0.1	0.1	0.1	0.2	0.38	0.375	12	11.55	1.8	2.15
B1_36	36	Flu B Study A	B	Placebo	0	23	F	yes	BL HIA > 1:10	yes	no	8	9.5	44	42	53	50	9	8.5	25	25.5	105	104.5	60	70	22	19	3.6	4.05	4	3.7	141	141.5	11.4	6.5	75	74	4.6	4.65	0.1	0	0.2	0.1	0.47	0.445	16.3	15.45	1.7	1.65
B1_41	41	Flu B Study A	B	Placebo	0	23	M	yes	DOES NOT MEET DEFINITION OF INFECTION	yes	no	35	28.5	46	43.5	62	48	16	13	28	30	107	102.5	80	65	35	29	3.4	4.1	3.7	3.6	145	144.5	14.7	8.95	77	72.5	4.2	3.3	0	0	0.1	0.1	0.45	0.44	15.7	15.25	1.9	2.3
B1_44	44	Flu B Study A	B	Placebo	0	24	F	yes	DOES NOT MEET DEFINITION OF INFECTION	yes	no	14	15.5	43	41.5	48	45.5	12	11.5	26	28	107	108.5	80	70	17	20	3.6	3.95	3.7	3.8	144	141.5	9.8	5.3	78	74	5.1	3.85	0	0	0.1	0.1	0.45	0.435	15.1	14.4	1.8	1.6
B1_47	47	Flu B Study A	B	Placebo	143	27	F	yes	DOES NOT MEET DEFINITION OF INFECTION/BL HIA > 1:10	yes	no	12	13	39	39	37	41	8	8	25	24	104	104.5	60	70	36	33.5	3.9	4.75	4.6	3.95	141	141	5.7	2.05	76	76.5	4.5	3.4	0.1	0	0.1	0.1	0.41	0.42	13.8	14.15	1.9	1.85
B1_49	49	Flu B Study A	B	Placebo	167	21	M	no	NA	no	no	8	8	48	44.5	52	47	8	8	28	29.5	105	101	90	85	16	14	5.2	4.4	3.7	4.4	146	143.5	4.9	2	82	78.5	4.6	5.6	0	0.05	0.1	0.1	0.4	0.395	13.8	13.8	1.2	1.4
B1_53	53	Flu B Study A	B	Placebo	0	24	M	no	NA	no	no	20	24.5	43	42.5	53	48.5	14	10.5	28	28.5	104	102	60	55	14	20	4.9	4.8	3.9	4.15	145	143	7.3	8.95	72	74.5	2.8	4.65	0	0.065	0.2	0.165	0.46	0.455	16.1	16.2	2	1.95
B1_57	57	Flu B Study A	B	Placebo	0	19	M	yes	BL HIA > 1:10	yes	no	20	18.5	46	44	83	78	17	14.5	28	27.5	101	101	80	80	16	13	4.5	3.55	4.3	4.65	142	141	13	15.9	84	81	4.9	5.4	0	0	0.1	0.1	0.47	0.47	15.8	16.15	1.4	1.65
B1_60	60	Flu B Study A	B	Placebo	155	22	M	no	NA	yes	no	18	23	46	40.5	75	74	12	11.5	29	25	101	102	70	70	28	27	4.4	5.7	4.8	3.8	146	141.5	10.6	2.85	79	72.5	6.6	5.7	0	0	0.4	0.3	0.46	0.44	15.8	14.95	2.6	1.95
B1_62	62	Flu B Study A	B	Placebo	0	21	M	no	NA	yes	no	24	16	47	42	58	51.5	19	13.5	28	28.5	102	102.5	80	95	17	13	3.3	5.6	4	4.25	146	145	20.4	6.9	78	70	6	5.3	0	0.05	0.4	0.35	0.44	0.43	15.2	14.75	2.5	2.1
B1_65	65	Flu B Study A	B	Placebo	155	23	M	no	NA	no	no	8	7.5	42	43	60	53	9	6.5	27	25	107	105	70	75	22	21.5	4.3	5	4	3.95	146	143	5.7	3.3	70	73	5.3	4.75	0	0.15	0.3	0.15	0.41	0.41	14.2	14.2	1.8	1.05
B1_66	66	Flu B Study A	B	Placebo	167	18	F	no	NA	no	yes	19	23	36	36	39	37	14	12.5	25	25.5	106	106.5	70	55	22	21	4	4.7	4.2	3.85	145	142	5.7	2.45	68	67	4.9	3.9	0.1	0	0.1	0.05	0.41	0.395	13.6	13.2	3.3	2.45
B1_12	12	Flu B Study A	B	75 mg bid	0	20	F	yes	DOES NOT MEET DEFINITION OF INFECTION	yes	no	11	13	45	42	43	42.5	11	9.5	25	27	106	107.5	100	80	17	17	4.4	3.85	3.9	3.75	142	141.5	5.7	2	79	77.5	3.9	3.95	0	0.05	0.1	0	0.43	0.42	14.4	13.9	2.7	2
B1_13	13	Flu B Study A	B	75 mg bid	0	21	M	yes	DOES NOT MEET DEFINITION OF INFECTION/BL HIA > 1:10	yes	no	17	21	49	47	72	74	15	13.5	24	27	108	104.5	110	95	20	21	4.8	4.75	3.7	3.65	144	142	6.5	6.5	76	76.5	3.6	5.4	0	0.05	0.3	0.2	0.47	0.495	16	16.7	2.4	1.45
B1_19	19	Flu B Study A	B	75 mg bid	71	22	F	no	NA	no	no	19	20.5	45	42	19	22	9	9	24	28	106	107	100	75	22	19.5	4.8	4.9	4.2	3.9	141	143.5	9	3.7	74	74.5	8.3	4.85	0.1	0	0.2	0.1	0.44	0.44	14.9	14.75	2.3	1.45
B1_22	22	Flu B Study A	B	75 mg bid	35	27	M	no	NA	no	no	21	25	46	44.5	52	53	13	13	24	26.5	112	109	90	75	18	16.5	8	5.4	3.9	3.9	141	142	11.4	5.7	74	74.5	7.3	5.8	0.1	0	0.3	0.3	0.39	0.405	13.6	13.65	2.7	2.95
B1_23	23	Flu B Study A	B	75 mg bid	0	23	F	no	NA	no	no	18	19.5	41	38.5	54	51.5	8	8.5	26	25	106	105.5	70	60	27	26.5	3.5	4.4	3.6	3.95	141	143.5	15.5	8.95	76	73	3.2	2.95	0	0	0.2	0.1	0.43	0.395	14.9	13	2.4	1.75
B1_24	24	Flu B Study A	B	75 mg bid	167	19	F	yes	BL HIA > 1:10	yes	no	8	7	46	44	69	68.5	8	7	27	25.5	107	105.5	60	65	31	25.5	3	5.05	4.4	4.05	143	142.5	19.5	12.2	76	75	5.3	4.05	0	0.05	0.1	0.1	0.45	0.445	15	14.8	2.3	1.85
B1_30	30	Flu B Study A	B	75 mg bid	0	21	M	no	NA	yes	no	11	10	46	45.5	62	59.5	22	10.5	27	29	102	107	90	90	14	12.5	3.8	4.55	4	4.1	141	145	6.5	4.5	78	79.5	5.2	4.65	0	0	0.1	0.1	0.42	0.435	14.5	15.05	1.4	1.5
B1_32	32	Flu B Study A	B	75 mg bid	155	23	M	no	NA	yes	no	11	9.5	45	45.5	35	33.5	10	7.5	28	29	104	104	100	85	20	16.5	4.1	4.2	4.1	4.05	143	144	8.1	3.25	76	77	4.2	3.35	0.1	0	0.1	0.2	0.41	0.435	14.3	14.8	1.4	1.35
B1_37	37	Flu B Study A	B	75 mg bid	0	32	M	no	NA	yes	no	8	7	47	44	43	40.5	8	6.5	26	28.5	106	101	90	85	14	16	4.6	4.5	3.6	3.95	141	142	5.7	4.1	71	71	5.2	5.1	0	0.1	0.3	0.25	0.39	0.405	13.5	13.75	2	1.5
B1_39	39	Flu B Study A	B	75 mg bid	0	55	M	yes	DOES NOT MEET DEFINITION OF INFECTION	yes	no	15	12.5	41	41	48	53	14	8.5	25	25.5	103	106	90	85	12	12	5.8	5.65	3.9	3.9	143	144.5	16.3	6.1	72	72	7.2	5.85	0	0	0.1	0.2	0.42	0.44	14.6	15	0.8	1
B1_43	43	Flu B Study A	B	75 mg bid	167	25	M	no	NA	no	no	17	42.5	46	43.5	61	58	11	14	28	29.5	102	102.5	80	75	60	66.5	4.7	5	4.3	3.7	144	144	16.3	10.15	76	73.5	4.7	4.5	0	0	0.2	0.2	0.45	0.45	15.7	15.65	1.4	1.55
B1_45	45	Flu B Study A	B	75 mg bid	143	22	F	yes	DOES NOT MEET DEFINITION OF INFECTION	yes	no	10	8	46	42	38	36	8	7.5	27	28	104	106	70	60	17	17	2.8	4.75	4.3	3.85	145	143	8.1	4.5	79	72	5.2	4.3	0.1	0.1	0.1	0.15	0.44	0.44	14.6	14.8	1.6	1.6
B1_51	51	Flu B Study A	B	75 mg bid	71	30	M	yes	BL HIA > 1:10	yes	no	17	19.5	42	42.5	64	72	23	20	27	29.5	103	100	90	90	37	34	5.8	5.65	3.6	4.25	141	142.5	9	2.45	80	83.5	6.6	6.05	0	0	0.1	0.05	0.43	0.445	15.1	15.65	1.3	1.15
B1_52	52	Flu B Study A	B	75 mg bid	0	27	F	no	NA	yes	no	11	11.5	41	40.5	38	33	5	6	23	24.5	104	103.5	60	65	21	24.5	4	5.15	3.9	4.05	142	138.5	7.3	3.3	75	77.5	5.6	5.8	0	0.1	0.2	0.15	0.41	0.42	13.5	13.95	2	2.35
B1_55	55	Flu B Study A	B	75 mg bid	83	25	M	no	NA	yes	no	22	21.5	49	45.5	65	62	20	20.5	29	26.5	104	103	80	80	12	12	3.3	5	4	4.2	141	142.5	8.1	6.1	80	80.5	6.5	5.1	0	0.1	0.1	0.1	0.42	0.42	14.6	14.75	1.4	1.55
B1_58	58	Flu B Study A	B	75 mg bid	0	20	M	no	NA	yes	no	17	12.5	45	42	72	66	17	12	27	29	100	100	80	75	14	13.5	4.5	4.8	4	4.15	141	142.5	17.1	11.4	80	76	7.1	4.8	0	0	0.1	0.1	0.44	0.425	15	14.65	1.7	2.1
B1_59	59	Flu B Study A	B	75 mg bid	0	29	F	yes	DOES NOT MEET DEFINITION OF INFECTION	yes	no	12	15.5	43	40	59	54	7	8	25	24.5	101	106.5	50	50	24	23	5	4.7	3.8	4.2	142	143	3.3	1.6	74	68	3.8	4.6	0.1	0.1	0.3	0.2	0.43	0.42	14.5	13.7	3.4	3.3
B1_64	64	Flu B Study A	B	75 mg bid	0	32	M	no	NA	no	no	25	37	44	44.5	61	61.5	12	12	29	25.5	102	102	90	75	42	43	4.8	4.9	4.2	4.35	147	142	4.1	5.3	76	76.5	4.7	4.65	0.1	0.1	0.3	0.25	0.43	0.425	14.6	14.65	2.2	1.45
B1_67	67	Flu B Study A	B	75 mg bid	71	21	M	no	NA	yes	no	12	11.5	43	42	49	44.5	9	7	27	27	108	103.5	80	80	23	23	5.3	5.35	3.7	4	148	143.5	11.4	7.75	72	69.5	5.6	5.65	0.07	0.05	0.15	0.35	0.42	0.415	14.5	14.2	2.5	2.25
B1_70	70	Flu B Study A	B	75 mg bid	0	18	M	no	NA	yes	no	11	10.5	42	41.5	74	67.5	10	7	28	27.5	102	103.5	80	85	34	29	4	4.9	3.8	3.85	143	143	15.5	5.3	79	74	5.8	5.15	0.1	0.2	0.2	0.15	0.45	0.42	15.6	14.65	2.3	1.4
B1_11	11	Flu B Study A	B	150 mg bid	167	22	F	no	NA	yes	no	16	19.5	43	42	48	49	10	13.5	23	27	109	104	100	70	26	24	4	4	3.7	4.3	140	140	5.7	2.85	79	80	4.9	3.65	0	0	0.1	0.1	0.42	0.425	14.3	14.25	1.9	1.9
B1_15	15	Flu B Study A	B	150 mg bid	71	21	M	no	NA	no	no	14	14	47	45	108	104	22	10	27	27.5	108	106.5	90	80	31	28.5	4.7	5	3.6	3.9	142	142.5	10.6	5.7	78	79.5	4.1	4.55	0	0.05	0.1	0.1	0.43	0.445	14.9	15.15	2.2	1.2
B1_17	17	Flu B Study A	B	150 mg bid	0	23	M	no	NA	yes	no	26	40.6666666666667	50	46.5	57	59.5	14	14.5	27	30	107	102.5	100	95	31	32	5.2	4.2	4.2	4.1	143	141.5	5.7	4.1	74	76.5	7.5	5.55	0	0.1	0.2	0.2	0.44	0.455	15.2	15.5	1.8	1.45
B1_20	20	Flu B Study A	B	150 mg bid	0	31	M	yes	BL HIA > 1:10	yes	no	10	13.5	44	48	58	61.5	8	10	26	27.5	111	110	90	90	23	26	4.9	4.2	4.1	3.95	144	143.5	9	5.3	72	79	7.7	6.8	0	0	0.2	0.15	0.34	0.385	11.9	13	2.6	1.9
B1_26	26	Flu B Study A	B	150 mg bid	0	51	M	yes	DOES NOT MEET DEFINITION OF INFECTION	yes	no	18	27	45	44	58	65.5	12	14	29	28	104	103.5	90	90	25	31.5	4.7	7.05	4.6	4	143	143.5	8.1	4.1	77	75	5.5	5.65	0	0.05	0.1	0.15	0.4	0.405	13.6	13.9	2.4	2.4
B1_27	27	Flu B Study A	B	150 mg bid	0	31	M	no	NA	yes	no	23	25.5	42	42.5	58	58.5	19	17	27	26	105	104.5	80	75	16	18	4.8	4.85	4	4.35	143	142.5	6.5	4.1	74	73.5	5.8	6.45	0	0.05	0.3	0.3	0.41	0.42	14.2	14.6	2.5	2.2
B1_29	29	Flu B Study A	B	150 mg bid	0	48	F	yes	DOES NOT MEET DEFINITION OF INFECTION/BL HIA > 1:10	yes	no	8	9.5	45	43	46	51	7	8	28	26.5	107	104.5	60	60	19	17	3.4	4.25	4.7	4.8	141	142.5	9.8	6.1	73	72.5	4.9	4.9	0	0	0.1	0.1	0.45	0.435	15.6	15.05	1	1.3
B1_34	34	Flu B Study A	B	150 mg bid	0	19	F	no	NA	yes	no	11	8.5	42	40.5	39	40	8	8	26	26	106	104.5	80	75	27	17	4.4	4.35	4	4	140	142	6.5	3.7	74	71	3.9	4.3	0	0	0	0.1	0.41	0.405	13.8	13.65	1.6	1.45
B1_38	38	Flu B Study A	B	150 mg bid	0	25	M	yes	DOES NOT MEET DEFINITION OF INFECTION	yes	no	22	42.5	42	43.5	53	51	10	14	28	26.5	105	103.5	80	75	31	39.5	3.8	5.05	3.9	3.85	145	142.5	9.8	9	76	74.5	4.7	4.9	0	0	0.1	0.2	0.41	0.425	14.4	14.85	1.1	1.55
B1_40	40	Flu B Study A	B	150 mg bid	0	19	M	yes	DOES NOT MEET DEFINITION OF INFECTION	yes	no	12	16	45	43	83	73.5	11	10.5	28	24.5	103	103	90	80	23	17	4.3	4.2	3.9	4	142	140.5	10.6	5.7	79	76.5	7.3	5.85	0	0.05	0.3	0.25	0.44	0.44	15.5	15.4	1.8	2
B1_42	42	Flu B Study A	B	150 mg bid	0	22	M	yes	DOES NOT MEET DEFINITION OF INFECTION/BL HIA > 1:10	yes	no	9	9.5	46	45	44	45	11	10	29	31.5	101	103.5	120	95	12	12.5	3.6	4.9	3.9	3.95	144	143.5	14.7	6.9	78	72.5	4.6	4.8	0.1	0	0.2	0.25	0.44	0.42	15.3	14.35	1.9	1.85
B1_46	46	Flu B Study A	B	150 mg bid	119	26	M	no	NA	no	yes	16.3333333333333	NA	42	NA	49	NA	13.3333333333333	NA	28.3333333333333	NA	102.666666666667	NA	83.3333333333333	NA	19.6666666666667	NA	5.03333333333333	NA	3.7	NA	142.333333333333	NA	18.4333333333333	NA	74.3333333333333	NA	5.1	NA	0	0	0.2	0.2	0.43	0.425	14.5	14.5	1.6	1.3
B1_48	48	Flu B Study A	B	150 mg bid	83	28	F	no	NA	no	no	20	17.5	44	40.5	63	63.5	10	8	26	26	105	105.5	60	55	31	27	4.7	6.8	3.7	4	141	141	24.4	11	77	72.5	5.1	5.2	0	0.05	0.3	0.4	0.46	0.445	15.4	15	1.8	1.5
B1_50	50	Flu B Study A	B	150 mg bid	11	50	F	no	NA	yes	no	17	19	43	41.5	48	51	7	8	28	25	103	104.5	60	50	38	37	4.7	5.15	3.8	4.45	144	141.5	7.3	2.85	78	77.5	7.3	6.45	0.1	0.1	0.1	0.1	0.45	0.45	15.6	15.4	3	2.7
B1_54	54	Flu B Study A	B	150 mg bid	71	21	M	no	NA	no	no	22	27.5	44	41.5	67	66.5	12	15	26	26	104	104	90	80	34	30.5	4.1	4.75	3.8	4.1	145	141.5	13.8	7.3	81	77	6.3	4.4	0	0.1	0.2	0.2	0.45	0.435	15.7	15.25	1.5	1.4
B1_56	56	Flu B Study A	B	150 mg bid	0	22	F	no	NA	yes	no	15	15	39	36	38	35	9	8.5	22	23.5	107	106	70	60	17	18	3.6	4.7	3.7	4	142	141	6.5	2.85	77	75.5	4.6	4	0.1	0.2	0.1	0.1	0.44	0.45	15	15.45	1.9	1.5
B1_61	61	Flu B Study A	B	150 mg bid	107	19	M	no	NA	yes	no	11	9	43	40.5	63	56.5	11	8	27	26.5	104	105.5	80	80	24	22	4.3	4.8	3.8	3.8	143	143	13.8	7.3	75	70.5	5.5	5.5	0.1	0.25	0.8	0.3	0.44	0.42	15.1	14.25	2.3	2.1
B1_63	63	Flu B Study A	B	150 mg bid	0	30	M	no	NA	yes	no	29	40.5	42	43	63	60.5	16	15	27	26	105	101	100	95	26	30	4.7	5.55	3.9	4.1	145	142	7.3	1.6	77	80	6.1	6.95	0	0.1	0.1	0.15	0.42	0.435	14.7	14.85	1.7	2.15
B1_68	68	Flu B Study A	B	150 mg bid	47	19	F	no	NA	no	no	15	17	42	41	59	55	9	8.5	25	27	103	101	60	60	22	24	4.4	4.8	3.8	3.95	143	141.5	7.3	1.6	75	75.5	4.6	4.55	0	0.1	0.2	0.2	0.42	0.43	14	14.35	2.5	2.2
B1_69	69	Flu B Study A	B	150 mg bid	23	24	M	yes	BL HIA > 1:10	yes	no	8	8	46	43	55	49	9	7.5	28	30.5	99	98.5	80	85	14	17	4.8	4.8	4.4	4.15	145	144.5	7.3	1.6	84	77	4.1	4.3	0	0.05	0.2	0.3	0.47	0.455	16	15.55	1.6	1.7
B2_3	3	Flu B Study B	B	Placebo	0	36	M	no	NA	yes	no	11	14	45	43	82.5	71.5	18	16.5	27.5	31	103	102.5	75.14	79.56	13	12.5	3.856215	5.025	3.65	4.25	141	140.5	11.97	9.405	75	70.5	1.25275	1.665	0	0.05	0.1	0.25	0.4565	0.465	15.85	15.9	1.4	1.55
B2_4	4	Flu B Study B	B	Placebo	0	50	M	yes	BL HIA > 1:8	yes	no	23.5	22.5	44.5	44.5	52	47.5	21	19.5	28.5	31	102	103.5	101.66	92.82	16.5	18.5	5.07693	4.805	4.2	3.85	137	140.5	13.68	15.39	69.5	71	2.412	2	0	0.05	0.1	0.05	0.4635	0.4695	16.45	16.3	2.1	2.45
B2_8	8	Flu B Study B	B	Placebo	168	20	M	yes	DOES NOT MEET DEFINITION OF INFECTION	yes	no	16	15.5	50	50.5	90	91.5	15.5	16	28	27	100	103.5	83.98	83.98	15.5	15.5	3.8303	4.55	4	3.95	139.5	143.5	18.81	11.115	76	77	1.99725	2.41225	0	0.05	0.1	0.15	0.47	0.475	16.5	16.45	2.2	2.95
B2_12	12	Flu B Study B	B	Placebo	0	29	F	no	NA	no	no	9.5	10.5	43	41	48.5	37.5	17	16	23.5	29.5	106	106	79.56	70.72	11.5	12.5	5.083255	5.245	4.3	4.1	141	141	9.405	5.13	75.5	70	1.83075	1.66	0	0	0.05	0.1	0.4015	0.394	13.7	13.4	2.3	2.7
B2_15	15	Flu B Study B	B	Placebo	168	19	F	no	NA	no	no	9.5	9.5	45	43	64	70.5	12	12.5	26	29	105.5	105.5	79.56	75.14	15	16.5	4.4954	4.665	4.6	4.05	139.5	140	11.97	7.695	74.5	71.5	2.2455	1.665	0.05	0.1	0.1	0.2	0.3965	0.4	13.7	14	2.2	2.05
B2_17	17	Flu B Study B	B	Placebo	0	20	M	yes	DOES NOT MEET DEFINITION OF INFECTION	yes	no	9.5	10.5	47.5	44.5	69	67.5	14.5	17	30.5	26.5	108.5	106	92.82	97.24	11	13	4.859685	4.215	4.55	4.3	141.5	142.5	8.55	5.985	70.5	67.5	2.49525	2.08	0.05	0	0.1	0.1	0.4455	0.439	15.35	14.85	1.8	2.35
B2_19	19	Flu B Study B	B	Placebo	11	19	F	no	NA	no	no	14.5	10.5	42.5	39.5	42.5	51	13.5	13	28	28	107.5	104.5	83.98	79.56	11.5	13.5	5.35499	4.635	4.35	4.25	140	140.5	5.985	7.695	72	70	1.91575	1.085	0.1	0.05	0.1	0.25	0.3805	0.404	13.15	13.65	1.9	2.6
B2_47	47	Flu B Study B	B	Placebo	0	39	F	no	NA	yes	no	17.5	26	43.5	44	49	47.5	19.5	24	26.5	26.5	105.5	103.5	88.4	88.4	38.5	48.5	5.025195	5.885	4.55	4.6	139.5	136.5	5.985	6.84	75	77	1.9955	1.9955	0	0	0	0	0.3865	0.41	13.05	14.05	1.4	1.5
B2_49	49	Flu B Study B	B	Placebo	0	36	M	yes	DOES NOT MEET DEFINITION OF INFECTION	yes	no	26	31.5	44	44	75	70	18	20	32	30.5	103	103.5	97.24	97.24	29	25.5	4.61	4.19	4.3	4.25	142	141	10.26	10.26	75	74	2.16	2.58	0	0.1	0.5	0.5	0.46	0.451	16	15.75	2.3	2.55
B2_53	53	Flu B Study B	B	Placebo	0	32	F	no	NA	yes	no	6.5	28.5	42.5	42.5	95	93	12	25.5	27	28	104	101.5	61.88	66.3	34.5	43	4.38836	5.215	3.65	4.3	140.5	138.5	5.985	6.84	72	72.5	1.33425	1.82925	0.1	0	0.2	0.1	0.391	0.395	13.25	13.5	2.8	2.1
B2_55	55	Flu B Study B	B	Placebo	0	64	F	no	NA	no	no	13.5	10	39.5	40	70.5	65	14	14	26.5	29	107	102.5	70.72	70.72	22	24.5	4.80091	4.385	4.15	4.05	141.5	140.5	5.13	4.275	64.5	63	1.665	1.83	0.1	0	0.1	0.1	0.427	0.427	14.4	14.7	2.5	2
B2_58	58	Flu B Study B	B	Placebo	0	41	M	no	NA	yes	no	18.5	19.5	42	43	67	64.5	18.5	20	26.5	30.5	105.5	101	88.4	88.4	14	14.5	4.85948	4.25	4.4	4.8	142	139	4.275	4.275	72	75	1.33275	2.245	0.05	0	0.05	0.1	0.407	0.42	13.4	14	2	1.5
B2_62	62	Flu B Study B	B	Placebo	0	48	F	no	NA	no	no	17.5	14.5	40	37.5	98	91	19	14	22.5	25	108	104.5	110.5	92.82	19.5	21	6.49111	4.635	3.9	4.6	139.5	136	5.13	5.985	67.5	67	1.99725	1.99725	0.1	0.1	0.1	0.35	0.367	0.373	12.7	13.1	2.95	2.75
B2_65	65	Flu B Study B	B	Placebo	131	39	M	no	NA	no	no	24.5	32.5	41.5	40.5	55	50	18	22	23.5	27.5	107	103.5	83.98	88.4	33	39	5.773255	4.77	4.05	4.2	140.5	138.5	8.55	7.695	66.5	65.5	1.91225	1.745	0	0	0.15	0.15	0.41	0.39	14.45	13.9	2.3	1.7
B2_67	67	Flu B Study B	B	Placebo	35	46	F	yes	DOES NOT MEET DEFINITION OF INFECTION	yes	no	7.5	11	41	39.5	67	61	11	15.5	27.5	30	105.5	104.5	83.98	79.56	17.5	18	3.995605	3.8	4.15	4.3	140.5	139.5	5.985	5.985	73	69.5	1.25275	1.5	0.05	0	0.1	0.2	0.39	0.3865	13.3	13.3	1.75	2
B2_70	70	Flu B Study B	B	Placebo	155	33	M	no	NA	no	no	20.5	25.5	40.5	41.5	69.5	65.5	16	21	27.5	45.5	105	101	88.4	83.98	31	30.5	5.193665	4.688665	5	4.95	139.5	138	10.26	7.695	72	70	1.416	1.995	0.05	0.05	0.4	0.45	0.454	0.444	15.45	15.2	2.35	2.1
B2_73	73	Flu B Study B	B	Placebo	107	32	F	no	NA	no	no	9.5	7.5	43	40	66	59	14.5	14	23	27	109	106.5	92.82	83.98	10	9.5	4.74193	3.86	4.05	3.85	140.5	140.5	6.84	7.695	67	63	1.83075	1.83	0.1	0.1	0.05	0.1	0.415	0.41	14.4	14.15	1.5	3
B2_201	201	Flu B Study B	B	Placebo	36	47	F	no	NA	yes	no	17.5	14.5	43	42.5	129.5	122	17.5	15.5	23.9	21.7	104.5	105.5	87.5	87.5	8.5	10	4.45	6.7	3.95	4.05	143	143.5	6.85	7.75	73	71	3.95	3.05	0.05	0.045	0.295	0.255	0.422	0.42	13.3	13.4	1.94	2.065
B2_204	204	Flu B Study B	B	Placebo	0	45	F	yes	DOES NOT MEET DEFINITION OF INFECTION	yes	no	12	11.5	41	42	130	137.5	17.5	16	23	19.8	104.5	103.5	89	95	8	9.5	4.8	5.8	4	3.9	137.5	140	7.75	9.2	66.5	69	4.25	5.2	0.03	0.03	0.035	0.065	0.38	0.415	12.2	13.1	1.54	1.905
B2_207	207	Flu B Study B	B	Placebo	0	42	M	no	NA	no	no	21	19.5	45	45	119.5	117	20	19	23.2	19.3	104.5	104.5	125	122	22.5	22	5.3	6.1	4.2	4.05	140.5	142.5	11.95	10.9	74.5	75	6.8	7.35	0.03	0.04	0.065	0.085	0.4675	0.485	15.3	15.6	1.74	2.125
B2_212	212	Flu B Study B	B	Placebo	0	32	M	no	NA	yes	no	21.5	25	42	43.5	199	218	19	18	22.6	21.9	104	102.5	100.5	102	24.5	26	5.15	6.95	3.95	4.1	140	141	8.45	8.5	68	71	5.4	5.3	0.055	0.035	0.125	0.155	0.429	0.425	13.7	13.65	1.465	1.32
B2_213	213	Flu B Study B	B	Placebo	0	42	F	no	NA	no	no	11.5	14.5	44	43	113	142.5	14	13.5	21.4	19.45	101	102.5	101	96.5	20	23.5	4.55	5.05	4.05	4.05	136	140	20.15	9.8	74	73.5	5.3	5.7	0.06	0.07	0.075	0.22	0.3865	0.393	12.2	12.3	2.6	2.24
B2_303	303	Flu B Study B	B	Placebo	0	35	M	no	NA	yes	no	34.5	32.5	42.5	40.5	109	102.5	26	24	25.2	28.2	102.5	103.5	90	90	57.5	55.5	3.5	5.85	3.45	4.05	139.5	142.5	9	8	79.5	76.5	6.75	7.05	0.05	0	0.15	0.15	0.435	0.44	15.3	15.3	2.1	1.5
B2_304	304	Flu B Study B	B	Placebo	72	37	F	no	NA	no	no	7.5	6.5	39.5	40	44.5	43.5	17	17.5	26.8	26.75	107	105	65	60	7.5	8	4.9	4	3.5	4.1	142.5	142.5	10	10	74.5	75	4.9	5.05	0	0.05	0.1	0.12	0.385	0.395	12.95	13.3	2.05	2.1
B2_308	308	Flu B Study B	B	Placebo	168	19	F	no	NA	yes	no	17.5	20	45.5	42.5	81.5	88	21	20.5	25.05	26.25	110	105	65	60	23	29.5	3.85	3.1	3.2	3.8	145	141	7.5	6.5	79	78	5.1	4.15	0.05	0.1	0.2	0.25	0.405	0.4	13.6	13.8	2.95	2.05
B2_312	312	Flu B Study B	B	Placebo	48	21	F	no	NA	yes	no	14	10.5	39	36.5	58	49	20	17	25.4	25.4	109	106.5	55	50	17.5	13.5	4	4	3.6	3.65	142.5	141	5.5	7.5	73	68.5	3.65	4.4	0	0	0.5	0.45	0.39	0.365	13.2	12.5	2.05	1.85
B2_314	314	Flu B Study B	B	Placebo	0	21	M	yes	DOES NOT MEET DEFINITION OF INFECTION	yes	no	18	14.5	45.5	41	84	74.5	23	19.5	32.65	32	103.5	102.5	75	70	16.5	14	3.7	4.55	3.95	4.1	143	144	12.5	11	78.5	73	5.15	4.8	0.05	0.05	0.3	0.2	0.445	0.425	15.35	14.45	2.4	1.95
B2_317	317	Flu B Study B	B	Placebo	156	62	M	no	NA	no	no	19	20	42	39.5	80	74	24.5	21.5	25.7	28.2	103.5	96	95	95	17	18.5	4.65	5.9	4.2	3.75	140	134.5	12.5	11.5	78	74.5	7.35	7.6	0.1	0	0.15	0.1	0.41	0.405	14.4	14	1.4	0.75
B2_319	319	Flu B Study B	B	Placebo	0	21	M	yes	DOES NOT MEET DEFINITION OF INFECTION	yes	no	22.5	15.5	40.5	41.5	69	59.5	30.5	22	27.85	27.15	106	103.5	70	80	13.5	12.5	3.85	4.65	4	4.35	142.5	141.5	11	17	80	79.5	5.7	6.3	0	0	0.15	0.1	0.435	0.48	14.9	16.6	2.55	2.1
B2_324	324	Flu B Study B	B	Placebo	0	21	F	yes	DOES NOT MEET DEFINITION OF INFECTION	yes	no	14.5	13	45.5	44.5	66.5	64.5	25.5	18	26.65	30	105.5	105.5	60	60	11	11.5	5.15	6.1	3.8	5.55	142	146	7	8.5	83	81.5	4.7	5.1	0.05	0.1	0.1	0.1	0.4	0.415	13.65	14.3	1.95	1.75
B2_327	327	Flu B Study B	B	Placebo	0	19	F	no	NA	no	no	15	24	44	41	42	42	15.5	16.5	25.45	28.35	107	106	70	70	13.5	15.5	5.2	3.25	3.5	3.9	144.5	143.5	10	10	73	71.5	3.35	4.3	0.05	0.05	0.1	0.25	0.425	0.44	14.5	15	2.1	1.9
B2_329	329	Flu B Study B	B	Placebo	0	18	M	no	NA	no	no	15	23	43.5	43	99.5	98	18	21.5	28.3	29.5	103.5	103.5	80	80	19	20	4.55	3.75	3.85	4	140.5	141.5	7	8.5	77	77.5	5.3	5.5	0.1	0.1	0.25	0.25	0.435	0.46	14.9	15.6	1.7	1.7
B2_331	331	Flu B Study B	B	Placebo	60	19	M	no	NA	no	no	14.5	18	38.5	35.5	78	67	20.5	18.5	28.6	30.7	103.5	103.5	90	90	17	16.5	4.35	4.6	3.7	3.7	142	143.5	10.5	9.5	72	67.5	5.35	4.6	0	0	0.25	0.2	0.47	0.475	16.5	16.35	1.65	1.6
B2_336	336	Flu B Study B	B	Placebo	84	20	F	no	NA	no	no	17	16	40.5	40.5	57.5	55	15.5	12.5	26.25	28.05	105	104.5	85	80	11	11	4.35	5.5	3.7	3.75	141	143	9	7.5	72	73.5	4.35	4.7	0	0.05	0.35	0.4	0.39	0.39	13	13.25	2.15	1.9
B2_337	337	Flu B Study B	B	Placebo	72	17	M	no	NA	no	no	21	20	41.5	40	127	114	23	18	29.65	29.25	101	102.5	85	80	23	22	4.85	4.9	4.25	4.1	141.5	141.5	8	5.5	80	77.5	4.45	4.75	0.05	0.1	0.55	0.45	0.425	0.43	14.15	14.4	1.7	1.1
B2_342	342	Flu B Study B	B	Placebo	96	19	M	no	NA	no	no	20.5	20	42	40	88.5	84	28	28	28.7	28.05	103	104.5	90	85	21	18	3.95	5.45	3.7	3.85	141.5	142.5	13	9	81.5	76.5	5.4	5.35	0	0.05	0.25	0.4	0.475	0.47	16.3	16.15	1.95	2.2
B2_344	344	Flu B Study B	B	Placebo	96	26	M	no	NA	no	no	29	24.5	43	40.5	76.5	91.5	28	20.5	26.95	29.65	102	101.5	80	75	22.5	24.5	3.6	3.7	3.7	3.55	139	140.5	18	10.5	76.5	74.5	3.9	4.1	0.05	0.05	0.3	0.25	0.45	0.43	15.45	14.75	3.55	2.4
B2_346	346	Flu B Study B	B	Placebo	0	19	M	yes	DOES NOT MEET DEFINITION OF INFECTION	yes	no	25.5	17	41.5	39.5	67.5	65.5	39.5	16	23.15	29.3	107	105	75	75	26.5	26.5	4.45	3.2	4.55	4.3	140	144	6.5	7	75.5	71	5.6	4.8	0	0	0.1	0.1	0.46	0.46	15.4	15.55	1.55	1.55
B2_350	350	Flu B Study B	B	Placebo	0	18	F	no	NA	no	no	11.5	11.5	40	38.5	51	49.5	16.5	14	25.75	27.4	105.5	105	60	60	18	16	4.6	3.85	3.75	3.85	140.5	141.5	8.5	7.5	74	73	3.9	4.3	0.05	0	0.2	0.1	0.365	0.365	12.4	12.6	1.55	1.65
B2_1	1	Flu B Study B	B	75 mg bid	0	42	F	no	NA	yes	no	11.5	26.5	46	43	49.5	63	15	22.5	27.5	26.5	104.5	104.5	79.56	83.98	15	26.5	4.55438	3.72	4.6	4.75	139	140	7.695	6.84	72	71.5	2.327	2.415	0.05	0	0.1	0.1	0.4	0.415	13.7	14.15	1.95	2.2
B2_2	2	Flu B Study B	B	75 mg bid	119	45	M	yes	DOES NOT MEET DEFINITION OF INFECTION	yes	no	52.6666666666667	119.5	44	42.5	125	135.5	43.6666666666667	72.5	27	30	105	105.5	101.66	97.24	29.5	39.5	3.108055	4.97	4.3	4.3	142	140.5	10.26	10.26	73	70.5	1.66425	1.42	0.05	0	0.15	0.15	0.4685	0.475	15.75	15.85	1.95	1.7
B2_5	5	Flu B Study B	B	75 mg bid	24	49	F	no	NA	yes	no	19	17.5	42.5	41	70.5	58.5	17.5	15.5	25.5	30.5	104	105	88.4	92.82	11.5	11	4.968665	4.3	4.25	4.05	137.5	142.5	6.84	7.695	72	69	1.914	1.66	0	0.05	0.35	0.55	0.3835	0.3845	13.05	13	2.65	3.05
B2_6	6	Flu B Study B	B	75 mg bid	36	28	M	no	NA	yes	no	13.5	15	46	46.5	72.5	67.5	26.5	23	30.5	35.5	101.5	101.5	110.5	110.5	17	17.5	4.609685	4.3	4.5	4.3	139.5	143	11.115	13.68	77	78.5	2.747	2.08	0.05	0.1	0.1	0.1	0.417	0.45	15.05	15.8	1.7	1.8
B2_7	7	Flu B Study B	B	75 mg bid	0	36	M	no	NA	no	no	19.5	29	47	46.5	94	92.5	16.5	19	29.5	28	102.5	105	88.4	88.4	22.5	25.5	4.469585	4.635	3.65	4	141	144	11.115	8.55	75.5	73.5	0.66475	1.17	0	0	0.6	0.6	0.4355	0.445	14.95	15.2	2.05	2.6
B2_9	9	Flu B Study B	B	75 mg bid	60	25	F	no	NA	yes	no	17	15	42	41.5	89.5	89	16	15	25.5	25.5	101	102	83.98	83.98	23.5	20	4.46938	4.135	4.25	4.1	137	139	5.985	5.985	70	70	1.74575	2.41	0.05	0	0.1	0.1	0.3955	0.41	13.5	13.75	3.65	3.9
B2_10	10	Flu B Study B	B	75 mg bid	0	29	M	yes	BL HIA > 1:8	yes	no	18.5	39	47	45	71	75	19	31.5	31	35	104	103	79.56	83.98	16	19	5.07601	4.36	4.35	4	141	141.5	8.55	7.695	77	76	1.83075	1.91575	0.05	0.05	0.05	0.1	0.42	0.445	14.45	15.35	1.65	2.65
B2_11	11	Flu B Study B	B	75 mg bid	0	18	M	no	NA	yes	no	12	10.5	44.5	44	80	83	18.5	14	26.5	29.5	103	103	70.72	70.72	17.5	19.5	4.43734	4.61	4.15	4.25	139.5	141	13.68	11.115	71.5	70	1.166	1.335	0.05	0.05	0.1	0.2	0.435	0.46	15.55	16	1.75	2.75
B2_13	13	Flu B Study B	B	75 mg bid	24	37	M	no	NA	no	no	36.5	59.5	42.5	41.5	67.5	65	27	35.5	25.5	30	103.5	101.5	137.02	128.18	95.5	108.5	5.356215	4.581215	4.05	4.25	137.5	138	6.84	8.55	84	82.5	3.16325	2.245	0	0	0.2	0.2	0.4395	0.455	14.65	15.25	1.6	1.6
B2_14	14	Flu B Study B	B	75 mg bid	36	20	F	no	NA	yes	no	13.5	13.5	44.5	42	47	49.5	17.5	16	24	25.5	106	106.5	79.56	79.56	14	13.5	5.60234	5.385	3.65	3.9	139	138.5	5.13	8.55	77	75	1.496	1.332	0	0	0.1	0.2	0.349	0.354	11.65	11.85	1.8	2.65
B2_16	16	Flu B Study B	B	75 mg bid	96	19	F	no	NA	no	no	10	11.5	46	46	71	76	15.5	16	25	25	106	105.5	70.72	70.72	13.5	14.5	4.27142	4.415	3.85	3.95	139.5	144.5	11.115	5.13	69	70.5	1.499	1.83	0.1	0.05	0.15	0.1	0.3745	0.395	12.9	13.4	2.2	2.7
B2_18	18	Flu B Study B	B	75 mg bid	0	22	M	yes	DOES NOT MEET DEFINITION OF INFECTION	yes	no	17.5	16.5	45.5	45	96.5	109.5	24.5	22	32.5	31	102	100	106.08	110.5	15	16.5	4.49785	4.52	4.85	4.95	140.5	141.5	8.55	9.405	76.5	78.5	2.83025	2.245	0.1	0.05	0.1	0.2	0.4165	0.445	13.95	15	1.8	2.75
B2_20	20	Flu B Study B	B	75 mg bid	0	20	M	no	NA	yes	no	9.5	8.5	45	47	118.5	135.5	15.5	16.5	31	28	106	102	110.5	110.5	7.5	8	5.020705	5.075	4.1	4.5	142	142.5	6.84	11.115	70	75	2.99675	2.495	0	0	0.15	0.2	0.397	0.44	14.35	15.45	2.25	2.4
B2_21	21	Flu B Study B	B	75 mg bid	95	24	F	no	NA	no	no	11.5	20	45.5	45.5	67	78.5	15	20.5	26	28	107.5	104.5	70.72	70.72	10.5	13	4.858665	4.55	4.3	4.3	141	142.5	10.26	8.55	74.5	74	1.75	1.745	0	0	0	0.1	0.373	0.395	12.9	13.9	1.55	2
B2_46	46	Flu B Study B	B	75 mg bid	47	23	F	no	NA	yes	no	18	26	42	41	81	74	17	18	25.5	27.5	105	103.5	70.72	70.72	25.5	27.5	4.32632	4.605	4.1	4.25	139.5	138.5	5.985	5.985	82	78.5	1.74575	2.08075	0.1	0.05	0.1	0.1	0.395	0.375	13.45	13.15	1.6	2.7
B2_48	48	Flu B Study B	B	75 mg bid	0	49	M	no	NA	yes	no	23	34.5	40	39.5	75.5	91	24	24.5	27	28	105.5	103.5	137.02	132.6	22.5	29.5	4.44285	4.94	4.2	4.4	140.5	138.5	8.55	7.695	63	63.5	1.99725	1.495	0	0	0.55	0.7	0.48	0.455	16.1	15.6	2.6	2.6
B2_50	50	Flu B Study B	B	75 mg bid	0	32	F	no	NA	yes	no	14.5	15	42.5	41.5	81.5	84	17.5	16	25	26.5	107.5	106	83.98	79.56	22	22	3.720095	4.055	4.25	4.4	140.5	139.5	10.26	8.55	72.5	71.5	1.664	1.665	0	0	0.1	0.15	0.42	0.425	14.1	14.25	3.95	3.7
B2_51	51	Flu B Study B	B	75 mg bid	0	23	M	no	NA	yes	no	14	16	45.5	45.5	73	78.5	26	21.5	25.5	28	105	101.5	92.82	88.4	20	19.5	4.77795	4.44	4	4.25	140.5	139.5	13.68	5.985	77	77	1.83	2.245	0	0.05	0	0.1	0.4145	0.42	13.8	14.5	1.4	2.35
B2_52	52	Flu B Study B	B	75 mg bid	0	44	F	no	NA	no	no	12.5	11	44.5	47	76	74.5	15.5	13.5	27.5	27.5	103.5	102.5	88.4	83.98	14.5	16.5	4.999175	3.945	4.15	4.7	142	140	9.405	11.115	71.5	75.5	1.246	1.915	0	0	0	0	0.366	0.415	12.4	14.05	1.2	0.95
B2_54	54	Flu B Study B	B	75 mg bid	0	21	F	no	NA	yes	no	9.5	18.5	43	39	45.5	37	19.5	25.5	23.5	25.5	104	104.5	75.14	75.14	13	13	4.32938	4.275	4.35	4.1	139	139	5.13	5.985	68.5	64.5	2.58025	2	0.1	0.05	0.1	0.1	0.402	0.39	13.55	13.65	2.7	2.2
B2_56	56	Flu B Study B	B	75 mg bid	0	27	F	no	NA	no	no	12.5	7	43	41.5	86	69	11.5	9.5	22.5	26.5	107.5	105.5	75.14	70.72	24.5	20	4.10785	4.605	4	3.85	140	139.5	6.84	8.55	71.5	69	1.665	1.915	0	0.1	0.35	0.35	0.3645	0.375	12.55	13	2.45	2.15
B2_57	57	Flu B Study B	B	75 mg bid	0	30	F	no	NA	yes	no	13.5	13	46	47	56	48	18	16	19.5	24	107	105	79.56	79.56	28.5	28.5	4.60989	4.08	3.6	4.45	139.5	138	8.55	8.55	70.5	73.5	1.66425	1.995	0.05	0.05	0.1	0.15	0.3965	0.415	13.95	14.55	2.55	1.95
B2_59	59	Flu B Study B	B	75 mg bid	0	56	F	no	NA	yes	no	10.5	15	41	41	91.5	78.5	15	15	24	27.5	106.5	103.5	92.82	88.4	18	18.5	5.083255	5.555	4.25	4.25	139.5	139	6.84	6.84	70	70	1.9955	2.58	0.05	0.1	0.15	0.15	0.435	0.445	14.55	15.15	2.4	2.85
B2_60	60	Flu B Study B	B	75 mg bid	48	36	F	no	NA	yes	no	17.5	14.5	42.5	41	101	87.5	18.5	15	24	26	105	103	66.3	57.46	21.5	19	4.44387	4.47	4.4	4.75	137	137.5	5.13	5.985	75.5	69.5	1.49925	1.995	0	0.05	0.35	0.3	0.4135	0.393	14	13.6	1.8	1.8
B2_61	61	Flu B Study B	B	75 mg bid	35	23	M	yes	DOES NOT MEET DEFINITION OF INFECTION	yes	no	22.5	30	42.5	41.5	56.5	50.5	18.5	20.5	24.5	27	105	103.5	128.18	114.92	25	29.5	4.54989	4.525	4.3	4.3	140	139.5	5.985	5.13	68.5	67	2.084	2.915	0.05	0.05	0.1	0.1	0.4145	0.4205	14.4	14.7	1.85	2.25
B2_63	63	Flu B Study B	B	75 mg bid	48	22	M	no	NA	yes	no	97.6666666666667	93	45.5	46	97.5	96	46	39.3333333333333	23	26	104.5	102.5	92.82	97.24	87	86	4.522135	4.415	4	4.2	140	139	11.97	9.405	74.5	72.5	2.41375	2.32875	0.1	0.1	0.2	0.2	0.468	0.45	16.05	15.95	2.75	3
B2_64	64	Flu B Study B	B	75 mg bid	0	25	F	no	NA	yes	no	10	14	44.5	42	69	59.5	16	14.5	23.5	23	105	104	88.4	70.72	36.5	36.5	3.80183	6.88	3.95	4.25	137.5	137	5.13	4.275	76.5	70	1.41775	1.67	0.05	0.1	0.2	0.25	0.3755	0.374	12.5	12.55	2.1	2.3
B2_66	66	Flu B Study B	B	75 mg bid	0	41	M	yes	DOES NOT MEET DEFINITION OF INFECTION	yes	no	19	24.5	44	42.5	75.5	70.5	17.5	17.5	24	26	104.5	104	92.82	88.4	33	38.5	4.60948	5.025	4.1	4.45	139	137.5	22.23	12.825	73	69	1.91575	2.08	0.1	0.1	0.15	0.15	0.442	0.42	14.9	14.65	2.25	2.45
B2_68	68	Flu B Study B	B	75 mg bid	35	26	F	no	NA	yes	no	17.5	15	45	45	78	63.5	15	14.5	23.5	27	107.5	106	70.72	83.98	19.5	18	5.74509	4.58	3.95	3.85	141	143	4.275	9.405	74	74.5	2.4155	2.9155	0	0	0.3	0.2	0.4085	0.394	14.55	14.1	1.65	1.4
B2_69	69	Flu B Study B	B	75 mg bid	167	46	F	no	NA	yes	no	11	35.5	42.5	42.5	55	57	17	31.5	24.5	28.5	106	103.5	88.4	70.72	32	50	4.43734	4.05	4	4.3	139.5	139.5	10.26	6.84	74	73	1.665	2.245	0.1	0.05	0.1	0.1	0.3895	0.39	13.35	13.45	1.55	1.6
B2_71	71	Flu B Study B	B	75 mg bid	0	22	F	no	NA	no	no	14	18.5	41.5	40.5	58.5	48.5	16.5	20	24	25.5	105	104.5	79.56	83.98	16.5	13.5	4.301115	4.776115	3.95	3.8	138	139	9.405	6.84	69.5	66	1.74925	1.66425	0	0	0.15	0.25	0.378	0.362	13.3	12.85	2.15	2.4
B2_72	72	Flu B Study B	B	75 mg bid	0	30	F	yes	DOES NOT MEET DEFINITION OF INFECTION	yes	no	12	11	40.5	44.5	42	39.5	24.5	22	26	25.5	104	100.5	61.88	75.14	13.5	15	4.88846	4.525	3.95	3.75	137	135.5	8.55	11.97	67	71.5	0.9995	0.999	0.1	0.05	0.25	0.2	0.355	0.38	12.05	13.2	1.35	2.1
B2_74	74	Flu B Study B	B	75 mg bid	0	33	F	yes	DOES NOT MEET DEFINITION OF INFECTION	yes	no	13	16.5	42	45.5	87	80.5	16	16.5	25	26.5	107	103	79.56	70.72	19	20.5	4.884175	4.16	4.2	4.6	139	138.5	4.275	5.985	69.5	73.5	1.914	1.91	0.1	0	0.1	0.1	0.376	0.385	12.7	13.2	3	2.1
B2_75	75	Flu B Study B	B	75 mg bid	23	33	M	yes	DOES NOT MEET DEFINITION OF INFECTION	yes	no	26.5	27	41.5	42	64	56	27.5	23.5	25.5	30.5	103	100	132.6	114.92	40.5	40	4.38591	4.19	4.3	4.55	139	137.5	7.695	10.26	79	77.5	2.915	2.415	0	0	0.3	0.35	0.4215	0.4135	14.3	14.1	1.3	1.25
B2_202	202	Flu B Study B	B	75 mg bid	0	59	M	no	NA	no	no	19.5	26	41	44	129.5	153.5	22	25	25.2	22.65	104	103	114.5	127	29.5	45	6.8	9.6	3.85	4.75	141.5	146	9.05	15.1	65	71.5	5.85	6.6	0.03	0.035	0.095	0.13	0.449	0.49	14.45	15.6	1.47	1.49
B2_203	203	Flu B Study B	B	75 mg bid	0	39	M	no	NA	yes	no	32	32.5	42	43	170	195	24	25	21	20.65	104.5	103.5	90.5	103.5	18	20.5	5.45	7.65	4.15	4.1	139	141.5	7.2	10.95	70.5	72.5	5.7	5.4	0.075	0.06	0.39	0.395	0.4455	0.46	14.5	14.95	2.205	2.05
B2_205	205	Flu B Study B	B	75 mg bid	0	52	M	no	NA	no	no	21	21	41.5	42	182.5	179	20	18.5	23.7	22.95	105	103	92.5	64.3	14	14.5	5.5	7.15	3.8	4.2	142.5	143	10.75	11.1	70	69	6.1	6.55	0.02	0.025	0.09	0.235	0.4245	0.451	13.9	14.6	1.435	1.37
B2_206	206	Flu B Study B	B	75 mg bid	24	26	M	no	NA	no	no	15	18	44	44	121.5	129.5	19.5	21	23.5	20.65	104	100.5	101.5	100	15	16.5	5	5.75	3.6	3.85	141.5	140	19.9	11.25	78.5	78	4.15	4.7	0.055	0.045	0.455	0.45	0.45	0.475	14.8	15.1	1.75	1.57
B2_208	208	Flu B Study B	B	75 mg bid	0	32	M	no	NA	yes	no	17	16	45.5	45.5	178.5	186.5	19.5	17	22	19.1	106.5	105	115	108.5	12.5	14.5	5.85	7.6	4	4.55	142	142.5	13.75	13.65	74.5	74.5	4.9	4.5	0.03	0.045	0.09	0.155	0.431	0.456	14	14.6	1.005	1.66
B2_209	209	Flu B Study B	B	75 mg bid	0	35	M	no	NA	yes	no	24.5	25	45.5	43.5	211.5	189	24.5	18.5	23.3	19.85	103	101	107.5	109	25.5	24.5	4.7	9.2	4.3	3.95	140	139	17.85	14.4	77.5	73	5	5.2	0.03	0.02	0.08	0.09	0.4145	0.42	14.05	14.2	1.315	1.115
B2_210	210	Flu B Study B	B	75 mg bid	60	34	M	no	NA	no	no	17	16.5	43.5	43.5	118.5	117.5	21	20	24	22.55	104	101.5	124.5	128.5	13	13	5.1	6.75	4.2	4.4	141	140.5	10.3	14.05	74.5	74	6.6	7.1	0.025	0.015	0.23	0.215	0.45	0.46	14.65	15.2	2.15	1.795
B2_211	211	Flu B Study B	B	75 mg bid	0	38	M	no	NA	yes	no	22.5	20	43	45.5	151.5	149	26	20.5	21.1	18.75	106	103	106	108	24	23	5.45	7	3.95	3.95	140	140	15.15	17.4	70.5	72.5	5	4.55	0.04	0.045	0.07	0.085	0.4315	0.46	14.7	15.55	2.005	1.75
B2_214	214	Flu B Study B	B	75 mg bid	24	29	M	yes	DOES NOT MEET DEFINITION OF INFECTION	yes	no	21.5	21.5	42.5	43.5	142	140.5	20	18.5	25.7	21	101.5	102.5	90	92	17	17	4.9	6	3.9	3.95	140	142.5	9.6	8.65	66.5	68.5	4.75	4.05	0.035	0.035	0.085	0.125	0.422	0.44	14.4	14.8	1.505	1.57
B2_215	215	Flu B Study B	B	75 mg bid	0	30	M	yes	DOES NOT MEET DEFINITION OF INFECTION	yes	no	21.5	24	45.5	45.5	119	120.5	22	21.5	22	20.6	102	102.5	98.5	98	18	19.5	5	6.3	4.25	4.25	139	141	11.9	11.15	76	75.5	4.2	2.75	0.035	0.04	0.05	0.085	0.4565	0.475	14.9	15.1	1.86	1.555
B2_301	301	Flu B Study B	B	75 mg bid	0	40	M	no	NA	yes	no	16	16.5	44.5	41.5	74.5	69	21	20	31.85	30.45	106	105	65	60	15.5	16	3.35	3.8	4.15	4.05	146	146	8.5	8.5	78	76	5.15	5.55	0	0	0.2	0.25	0.47	0.46	15.9	15.7	1.55	1.5
B2_302	302	Flu B Study B	B	75 mg bid	168	19	M	no	NA	no	no	28	21	46	40	73	61.5	24	17	30	29.35	104.5	103.5	90	80	12	11	3.75	4.05	4.2	3.7	143	143.5	50	31.5	79.5	70.5	5.05	5	0.1	0.05	0.4	0.45	0.45	0.435	15.2	14.8	1.45	1.45
B2_305	305	Flu B Study B	B	75 mg bid	84	23	M	yes	DOES NOT MEET DEFINITION OF INFECTION	yes	no	19	15	46	42	53.5	45.5	19.5	13.5	27.2	30.75	104	103.5	90	80	20	14.5	3.55	4.25	3.6	3.8	143.5	145	10	7.5	81	74.5	5.1	4.05	0.1	0.05	0.3	0.2	0.475	0.45	16.2	15.4	2.35	1.6
B2_306	306	Flu B Study B	B	75 mg bid	0	19	F	no	NA	yes	no	18.5	14.5	44	38.5	68.5	49	30	18	29.8	27.35	105	105	65	55	17	15	4.3	3.7	4	4.1	142.5	142	6.5	7	84.5	73	4.65	3.9	0.1	0	0.05	0.05	0.395	0.375	13.45	12.65	2.1	2
B2_307	307	Flu B Study B	B	75 mg bid	120	20	F	no	NA	no	no	12.5	7.5	41.5	35	73.5	66	14	12.5	26.65	26.15	106.5	106.5	55	50	14	11.5	4.4	5.25	3.6	3.8	141.5	141.5	7	5.5	79.5	68.5	4.5	2.95	0.1	0.05	0.3	0.45	0.41	0.4	13.95	13.6	2.65	1.8
B2_309	309	Flu B Study B	B	75 mg bid	0	22	M	no	NA	no	no	21	20	41.5	41.5	84.5	81	16.5	17	30.35	29.8	103.5	102	75	70	20	19	3.55	3.9	3.8	3.45	140.5	143.5	40	23.5	74.5	75.5	5.25	4.6	0.05	0.05	0.2	0.2	0.45	0.465	15.45	15.95	2.45	1.65
B2_310	310	Flu B Study B	B	75 mg bid	0	20	M	yes	DOES NOT MEET DEFINITION OF INFECTION	yes	no	17.5	14.5	44.5	37.5	71	51.5	20	13	26.8	29.9	104	104.5	75	70	19.5	17	3.6	3.45	3.7	3.6	141.5	145	7	10	79.5	68	3.85	4.5	0	0	0.1	0.2	0.48	0.46	16.45	15.65	2.2	2.5
B2_311	311	Flu B Study B	B	75 mg bid	0	20	M	no	NA	yes	no	19	19	43	41	68	61.5	22	17	28.2	27.5	107	104.5	95	70	20	19.5	3.85	4.7	4.3	3.65	144.5	141.5	11.5	9.5	81	76	5.65	5.1	0.05	0	0.45	0.25	0.46	0.455	15.85	15.7	1.8	1.45
B2_313	313	Flu B Study B	B	75 mg bid	0	18	M	no	NA	yes	no	20.5	18.5	42.5	39.5	136	112.5	21.5	17.5	26.2	27.45	107.5	105	90	85	43	50.5	4.4	4.9	4.3	4.25	142.5	142	7	7.5	79	75.5	5.65	6.3	0.1	0.05	0.15	0.1	0.44	0.435	14.85	14.6	2.25	2.1
B2_315	315	Flu B Study B	B	75 mg bid	132	23	M	no	NA	yes	no	18	15	44.5	40.5	73	57	26	22	27.9	30.4	104	103	105	110	20.5	19	5.05	4.6	3.95	3.95	141.5	142.5	9	11.5	78	70.5	7.7	7.75	0.05	0.05	0.1	0.1	0.465	0.45	15.85	15.15	2.2	1.6
B2_316	316	Flu B Study B	B	75 mg bid	0	37	M	no	NA	no	no	19.5	27.5	44	41	81.5	72	17	18	31.2	28.5	103.5	105.5	85	80	36	31.5	4.95	4.75	3.75	3.9	143.5	143.5	13	17.5	81	77	7.65	7.45	0.05	0.1	0.45	0.5	0.415	0.415	14.2	14.25	3.25	2.35
B2_318	318	Flu B Study B	B	75 mg bid	120	27	F	no	NA	yes	no	14.5	11	41	36.5	58	55	28.5	15	28.7	28	106	104.5	60	60	12.5	13	3.9	4.85	3.65	3.9	141.5	141.5	7.5	8.5	78	71.5	5.1	5.25	0	0	0.05	0.1	0.375	0.365	12.8	12.25	2.05	1.65
B2_320	320	Flu B Study B	B	75 mg bid	0	19	M	no	NA	yes	no	13.5	14.5	42.5	42	70	67	20	21.5	26.75	30	107	104.5	85	75	17	15.5	4.1	4.75	3.9	4.65	144	143.5	18.5	13.5	78	77.5	5.25	5.05	0	0.1	0.3	0.25	0.44	0.445	15.2	15.45	2.7	2.1
B2_321	321	Flu B Study B	B	75 mg bid	0	34	M	no	NA	yes	no	47.5	42.5	42	39.5	131	114	25	21	26.65	28.4	105.5	103	105	85	42.5	51.5	4.7	5.25	3.95	3.4	141.5	141.9	7.5	6.5	79.5	76	7.15	6.3	0.05	0.05	0.1	0.1	0.46	0.465	15.85	16	1.75	1.85
B2_322	322	Flu B Study B	B	75 mg bid	96	51	F	no	NA	no	no	14	18.5	41	38.5	161	155.5	24.5	20.5	28.45	29.55	108.5	106	70	70	49	54.5	4.05	4.3	4.15	4	144	145.5	5.5	6.5	74.5	70.5	6.2	6.4	0.05	0.1	0.3	0.45	0.405	0.41	13.5	13.75	1.9	1.6
B2_323	323	Flu B Study B	B	75 mg bid	0	22	F	yes	BL HIA > 1:8	yes	no	14.5	14.5	41.5	34.5	72.5	57.5	19.5	16	26.4	26.65	107	108.5	75	70	14	11.5	3.8	4.7	4	3.95	142	143	6	6.5	81.5	69.5	5.45	4.35	0.1	0.1	0.2	0.2	0.415	0.395	14.1	13.2	2.85	2.6
B2_325	325	Flu B Study B	B	75 mg bid	0	18	F	no	NA	yes	no	19.5	21	42	40	73	63	23	19	27.05	27.95	106	103.5	60	55	15	14	4.25	5.6	3.8	4	140	141.5	9.5	10	78	76.5	4.4	4.3	0	0	0.15	0.15	0.39	0.41	13.3	13.9	2.55	1.9
B2_326	326	Flu B Study B	B	75 mg bid	84	18	F	yes	DOES NOT MEET DEFINITION OF INFECTION	yes	no	12	11.5	44	39	98.5	88	16	13.5	31.4	29.7	105.5	104	60	60	13	11	3.9	5.5	4	4.15	141.5	142.5	7	8	77.5	72	4.4	4.95	0	0	0.1	0.1	0.395	0.4	13.5	13.7	2.05	1.8
B2_328	328	Flu B Study B	B	75 mg bid	108	27	M	yes	DOES NOT MEET DEFINITION OF INFECTION	yes	no	15	12.5	43.5	41.5	84.5	76	16.5	13	27.5	29.55	102	102	90	80	14	14	4.6	4.05	4.05	4.15	140.5	142	11.5	8	81.5	80.5	4.95	5.7	0.05	0	0.15	0.1	0.44	0.44	15.15	15.1	1.5	1.6
B2_330	330	Flu B Study B	B	75 mg bid	48	19	F	yes	DOES NOT MEET DEFINITION OF INFECTION	yes	no	14.5	13	42.5	41	63	63.5	21.5	17.5	25.35	28	104	105	60	60	36.5	28.5	3.9	4.5	3.8	3.95	141.5	143.5	8	7.5	81.5	79	3.95	3.9	0.05	0.1	0.6	0.7	0.42	0.445	14.45	14.85	2.1	1.75
B2_332	332	Flu B Study B	B	75 mg bid	0	19	F	no	NA	no	no	14	11.5	44	42.5	54.5	59	19.5	15	26.1	26.95	104	108	50	60	13.5	13	3.6	4.3	3.7	4.35	142.5	145.5	17.5	11	82	79.5	3	3.25	0.15	0.05	0.1	0.1	0.375	0.37	12.45	12.5	2.2	1.15
B2_333	333	Flu B Study B	B	75 mg bid	0	21	F	no	NA	no	no	28.5	26.5	41	40.5	96	87.5	24	22.5	26.1	27.1	105	106	70	70	14	15	3.8	4.55	3.8	3.7	142	143	12.5	11	76.5	77	4.05	3.65	0.05	0.1	0.5	0.35	0.41	0.405	14.05	14.3	1.7	1.3
B2_334	334	Flu B Study B	B	75 mg bid	48	20	F	no	NA	yes	no	17	18	41.5	38	77	74.5	22	17.5	28.1	27.25	102.5	105	70	60	18	18	4.6	4.9	3.7	3.95	141	140.5	6.5	6.5	79.5	73.5	4.4	5	0.05	0	0.1	0.1	0.4	0.38	13.7	13.15	2.3	1.95
B2_335	335	Flu B Study B	B	75 mg bid	0	21	M	yes	DOES NOT MEET DEFINITION OF INFECTION	yes	no	31	45.5	45.5	42	111.5	98	23	22	28.65	30.3	102	102	70	70	37.5	40	4.9	4.7	3.9	3.95	142.5	142	16	9.5	80	75.5	4.8	6.4	0	0.05	0.1	0.1	0.46	0.46	16	16.1	1.1	1.4
B2_338	338	Flu B Study B	B	75 mg bid	0	39	F	yes	DOES NOT MEET DEFINITION OF INFECTION	yes	no	9	22.5	40	39.5	86.5	86	12	19.5	24.7	28	106	106.5	60	60	13	16	4.95	4.2	3.85	4.25	141.5	143.5	8	7.5	69.5	72	5.1	5.95	0.05	0.1	0.15	0.2	0.395	0.4	13.5	13.55	2.85	2.45
B2_339	339	Flu B Study B	B	75 mg bid	60	21	F	no	NA	yes	no	23	20	41	38.5	56	48	23	17.5	26.15	26.95	103.5	104	65	60	12.5	12	6.05	4.75	3.7	4.05	140.5	140	10.5	8	76.5	73.5	3.9	3.35	0	0	0.05	0.05	0.42	0.395	14.15	13.7	1.55	1.25
B2_340	340	Flu B Study B	B	75 mg bid	0	19	M	no	NA	yes	no	15.5	14	44.5	42.5	96	92	22.5	15.5	27.85	30.1	104.5	105	90	95	18	18	5.35	4.8	3.55	3.8	143.5	144.5	10.5	9	81	77.5	5.75	5.75	0	0	0.05	0.1	0.43	0.44	14.75	15	2.2	2.05
B2_341	341	Flu B Study B	B	75 mg bid	0	20	M	no	NA	yes	no	26	29	42.5	42	97.5	99.5	29.5	26	28.4	28.95	104	101.5	90	85	25	21.5	4.15	3.55	4.1	4.1	143	141.5	9.5	9.5	75	74.5	5.45	5.35	0	0	0.3	0.2	0.43	0.45	14.75	15.6	2.25	1.7
B2_343	343	Flu B Study B	B	75 mg bid	108	27	M	no	NA	no	no	19	25	42	41	55.5	61	23	18	28.3	30.2	103.5	103	70	70	13.5	14.5	5.1	3.75	3.65	3.8	142	143	31.5	19.5	73.5	75	5.55	5.9	0	0	0.1	0.1	0.42	0.43	14.5	15.1	1.95	1.5
B2_345	345	Flu B Study B	B	75 mg bid	0	24	M	yes	DOES NOT MEET DEFINITION OF INFECTION	yes	no	24	46.5	41.5	40.5	106.5	113.5	17	21.5	27.15	28.5	103	102.5	70	70	40	50	4	4.4	4	4.1	140	141	9.5	10	75	73.5	5.65	5.35	0	0	0.15	0.15	0.445	0.45	15.6	15.95	1.75	1.7
B2_347	347	Flu B Study B	B	75 mg bid	0	20	M	yes	DOES NOT MEET DEFINITION OF INFECTION	yes	no	11.5	13	44.5	42.5	75	67	16.5	15	27	30.2	108	102.5	80	80	12	12	4.35	3.4	4.25	4.45	145	141.5	14.5	15	79.5	81.5	4.9	6.45	0.05	0	0.2	0.2	0.425	0.45	14.45	15.3	1.65	1.55
B2_348	348	Flu B Study B	B	75 mg bid	0	34	M	no	NA	no	no	27	45.5	41	41	73	70	21	25	27.1	30	103.5	102	90	80	44.5	61.5	5.55	5.3	3.75	3.75	140.5	143	11.5	8.5	71	74	5.45	4.85	0.05	0.05	0.1	0.1	0.44	0.445	14.95	15.35	3.05	2.35
B2_349	349	Flu B Study B	B	75 mg bid	108	22	M	no	NA	no	no	13	14.5	43.5	43	76.5	75	20	18.5	27.75	29.7	103	104.5	70	70	11	12	4.15	4.45	3.45	3.8	142	143	11	9	76.5	76	4.2	5.35	0	0	0.1	0.2	0.42	0.42	14.3	14.5	2.15	1.85
B2_351	351	Flu B Study B	B	75 mg bid	0	41	M	yes	DOES NOT MEET DEFINITION OF INFECTION	yes	no	22.5	66	40	40.5	50	51	20	31	29	32.1	105	103	75	70	25	30	3.9	4.65	3.75	4.3	144	142	10	8	73.5	74	7.15	7.35	0	0.05	0.2	0.2	0.405	0.42	13.7	14.45	1.9	1.7
[truncated: 18 more columns]
