# Supplementary material for: Modeling viral shedding and symptom outcomes in oseltamivir-treated experimental influenza infection
Source: PLoS One. 2026 Feb 10;21(2):e0342676. doi: 10.1371/journal.pone.0342676 (PMC12890086; doi:10.1371/journal.pone.0342676)
Supplement: S9 Table — Values of estimated individual parameters, β, γ, δ, V(0), features related to viral load, area under the curve, duration of infection, peak viral titer, time to peak viral titer, and daily viral load, calculated with estimated individual parameters are listed in S9_Table. (CSV) [file pone.0342676.s013.csv]

id	genotype	dose	beta_log	gamma_log	delta_log	v0_log	auc_model	duration_model	peak_model	peaktime_model	viralload_1	viralload_2	viralload_3	viralload_4	viralload_5	viralload_6	viralload_7	viralload_8
A_1	A	200 mg od	-7.62151749675385	2.70418273207572	1.78479191879245	-0.820601078624441	3.62678831571122	2.521	3.85478654708532	0.287	2643.48967631634	744.034171107702	9.71828093321926	0.12306816036665	0.00155788054287467	1.97206158715372e-05	2.49635742647636e-07	3.16004349784755e-09
A_11	A	200 mg od	-7.94734705525908	2.72855846173356	1.68934276445214	-0.11342180964294	3.79049986399934	2.529	4.08160005065866	0.157	8619.75399009343	708.128222442258	9.72672731935968	0.131610017168148	0.00178042527273553	2.40855946328299e-05	3.25829933071878e-07	4.40782745251511e-09
A_12	A	Placebo	-10.1938746135062	2.71117863577674	1.86343341010101	-1.51420046254726	4.73283517529851	3.455	4.9236239861924	0.706	1185.49802148503	45600.9157728253	657.20481953626	7.59206861691987	0.0874939852321348	0.00100828726417195	1.16195745447248e-05	1.33904807590961e-07
A_14	A	200 mg	-5.82927767273441	2.72478276108363	1.73653741472783	-0.134092692981241	2.65447880420518	1.807	3.13009680216697	-0.035	1331.96905000579	33.7364123143062	0.42963529581608	0.00543493436185929	6.87467284622465e-05	8.69579523746691e-07	1.09993385115653e-08	1.39130975796299e-10
A_15	A	20 mg	-7.95535131163428	2.70046147945353	1.84238128822646	-1.25351675251918	3.7555325339452	2.696	3.95455973778406	0.422	1364.57049078594	1660.32240893118	21.4782108662099	0.261567293585805	0.00318314134998535	3.87368768949232e-05	4.71403970652435e-07	5.73669642654067e-09
A_18	A	Placebo	-10.9724983214285	2.64124065870245	1.50131803768867	-1.3449643356692	5.23641285846762	4.164	5.41145282643356	0.656	3599.21256123612	127932.938176639	3431.74565194554	79.7842364009936	1.84954688599384	0.0428730745670941	0.0009938097244078	2.30367834102141e-05
A_2	A	20 mg	-4.05884808311963	2.68084343066399	1.35464888328435	-0.368562464218022	1.8453814410292	1.597	2.51048910364344	-0.231	222.346964826782	8.05258997857996	0.242936334737788	0.0072998343640189	0.000219321822268732	6.58944948034781e-06	1.97977744946041e-07	5.94817328584547e-09
A_20	A	20 mg	-10.2813102566282	2.65683409671789	0.951414602879767	-1.45946308220034	5.19785480782953	5.383	5.32520112252179	0.379	24574.7314717202	63724.2951998814	5202.52593217671	415.073132060417	33.0684041371945	2.63422722928262	0.209840525698333	0.0167157238778987
A_23	A	20 mg	-6.09544823325293	2.67002290887214	1.93661854405177	-1.56246368178865	2.85094100383578	2.226	3.03088387717639	0.372	311.043290914251	183.306160976102	2.63327135716116	0.0355771700633906	0.000480276110619887	6.48344397468413e-06	8.752265324363e-08	1.18150397308309e-09
A_24	A	100 mg	-5.19045538217347	2.69517432835482	1.68947754317983	-0.419441321964172	2.36643246415681	1.7	2.85051970502967	-0.0529999999999999	689.289392402011	19.0061100869887	0.282263105346048	0.00416262926779001	6.13813764350443e-05	9.05117273029985e-07	1.33466746295452e-08	1.96807340789997e-10
A_25	A	200 mg od	-10.8713926829778	2.70132094368424	1.33322317142321	-0.28109051126906	5.2967545152795	4.17	5.49346003679084	0.357	45034.713858818	58651.7925408525	1876.31652604934	58.1932112674544	1.80323813297511	0.0558755648967638	0.00173137204756456	5.36486582939568e-05
A_26	A	200 mg od	-9.31467585760128	2.67875183161178	1.75245195230744	-1.05919159551216	4.39535872461267	3.222	4.58371262625845	0.533	2209.89605171638	11452.1145827874	179.864786528187	2.56375683683216	0.0364949453223742	0.000519493868622545	7.39482700476201e-06	1.0526296752401e-07
A_27	A	200 mg	-8.0725394219505	2.6614546270573	1.58217154056502	-1.10155762190673	3.92545056038503	2.932	4.12915314694346	0.33	3481.63926715603	1998.97544638403	39.778213978765	0.762424841488862	0.0146031549383143	0.000279698775630663	5.35715641370749e-06	1.02607258955756e-07
A_29	A	100 mg	-4.91904155717304	2.69989033308007	1.764655451536	-0.478902305281733	2.19903336939042	1.576	2.69040249894434	-0.0549999999999999	475.976883065852	12.0412691790481	0.159022300904236	0.00208559438857306	2.73503113568311e-05	3.58669281854615e-07	4.70355346457199e-09	6.16819346088562e-11
A_3	A	100 mg	-6.58494740455498	2.70749004424365	1.72085763397149	-0.464215612180855	3.12063489241041	2.141	3.44959275426722	0.097	2514.63576330846	132.816664827788	1.83081961919733	0.024917274946415	0.000339063270018435	4.61381238390355e-06	6.27825716245501e-08	8.54315470614542e-10
A_30	A	Placebo	-10.1520591743236	2.68401020884219	1.78918616110893	-1.33620979695247	4.74337967872115	3.522	4.9280205369738	0.679	1497.3421276796	42823.0423035094	700.777361579539	9.46684645287849	0.127579894000459	0.0017192737281206	2.31690179776155e-05	3.12226832818396e-07
A_31	A	100 mg	-6.61779829610239	2.70403548624184	1.76779459177422	-0.689189024405657	3.14236797142998	2.169	3.43016177550726	0.152	2037.57256344861	158.369775685859	2.08024125019695	0.0268676603537615	0.000346938241588753	4.47995121846629e-06	5.78488035941355e-08	7.46991186404509e-10
A_33	A	Placebo	-10.8688004754959	2.64701132682841	1.56473548208509	-1.37335444413005	5.16113467606004	4.034	5.33889277061209	0.675	2830.64742973148	113384.61302558	2729.77629217708	55.795956876751	1.13710775951761	0.0231725893780021	0.000472222830394409	9.6231971479296e-06
A_34	A	200 mg	-4.78583511574667	2.68095988297862	1.44593261428173	-0.45047868755946	2.22552649292687	1.773	2.78730001017678	-0.139	520.316443105553	17.5245283367375	0.429097017407238	0.0104497510183826	0.000254448241273353	6.19571707861926e-06	1.5086332270569e-07	3.67346375018874e-09
A_35	A	200 mg od	-10.246056737833	2.63134912617194	2.46793002558088	0.454306064638436	3.97623802566536	8.73	3.67131758366102	3.517	12.7804444834245	102.778760495025	770.207968612831	3622.33960135433	3782.06475405468	970.962766116576	163.188298546148	25.4334014391767
A_36	A	20 mg	-8.36581635513837	2.63342722456162	1.41286569561144	-1.88668792189945	4.13775064621161	3.388	4.31447017107198	0.413	2533.50928301889	4798.90044910703	141.888489961078	3.9897074753684	0.112037965689131	0.00314610641804917	8.83448330693761e-05	2.48078363117088e-06
A_37	A	200 mg od	-7.91175763296031	2.70171014535601	1.862009772039	-1.47773443943719	3.72778546894826	2.708	3.92228702964205	0.456	1003.0309506827	1776.12469296612	22.8405907713731	0.273406853475327	0.00326999379185837	3.91093052244089e-05	4.6774938085447e-07	5.59430758793162e-09
A_39	A	100 mg	-5.98386549319268	2.68728951501423	0.785762824269407	-0.584195919352039	3.19267561498127	3.758	3.51924942182504	-0.105	3062.80738438305	401.553870520605	45.7657764014025	5.19736967140536	0.590026811555532	0.0669796054484723	0.00760346344131638	0.000863137760984995
A_4	A	Placebo	-8.98491941591793	2.66900440598321	0.990094943611638	-1.16850270568571	4.60078800893349	4.572	4.7603592593266	0.233	25510.533766916	11456.8350163212	845.914269317742	61.5311983509722	4.47155501615532	0.324932089815743	0.0236115506839325	0.001715758909451
A_40	A	200 mg	-7.27966279456179	2.7140455265024	1.78869477785521	-0.721106422779997	3.46125108634963	2.365	3.71464455787958	0.223	2782.73538537787	398.573783022134	4.97608617322544	0.060742753613495	0.000741281259238963	9.04628207064322e-06	1.1039698490909e-07	1.34723792336178e-09
A_44	A	200 mg	-7.20912797513621	2.69952059387645	1.79903791694675	-0.917821903519386	3.42960283295843	2.403	3.66066103284777	0.269	1949.62587713866	445.41548400038	5.81233943418281	0.0736485603901117	0.000932862656525273	1.18159632032871e-05	1.49665095072304e-07	1.89571008989087e-09
A_48	A	Placebo	-8.90156973469454	2.63611013375408	2.35533882042991	-0.97973651693199	3.63678792399419	5.444	3.52614568453862	2.108	11.4246283362041	330.009612576782	3264.77162578945	843.70476225676	57.2342202565721	3.47737283551613	0.209844176624824	0.0126579805592406
A_49	A	200 mg od	-4.23479354055242	2.69948697444172	1.7337559925407	-0.272513696139912	1.76773072747345	1.329	2.41357154767378	-0.163	206.7138357955	4.09528044619934	0.0560613695226061	0.000764143915292031	1.04150463756168e-05	1.41953763347885e-07	1.93478453987603e-09	2.63704964694378e-11
A_5	A	200 mg	-8.77264688894999	2.63472653668337	2.47573135185255	0.120206762722155	3.32355663802586	7.518	3.01064872393584	3.035	8.7283470236745	65.8059366859647	411.118896847508	1023.63597966196	487.061260424299	97.8090460942771	16.1772346974706	2.58890246716094
A_51	A	20 mg	-7.97113170656143	2.76268357786569	1.75441406325325	0.191702418599707	3.74958491787685	2.381	4.08865132070208	0.107	10457.4054444684	496.430447504884	5.54128453391994	0.0611943325432641	0.000675710939353405	7.46122496221445e-06	8.23871183630147e-08	9.09721567901064e-10
A_52	A	Placebo	-8.50862996075575	2.65773888056084	0.878721773822027	-1.44538216444704	4.43357403233069	4.812	4.574500146862	0.214	19569.5641063124	8232.19940137841	780.28786960659	73.0842853735445	6.83907053416608	0.639931893368382	0.0598779643207864	0.00560273369987357
A_53	A	200 mg od	-6.96818067064622	2.65844670626905	1.54073714113888	-1.180962907521	3.43180117952194	2.586	3.6685936373695	0.209	2687.81891324284	453.361188895655	9.65161618267071	0.200853312831415	0.00417789148289479	8.69022731531364e-05	1.807611231669e-06	3.75992276463091e-08
A_54	A	100 mg	-7.40924792413382	2.68536823247851	1.74208066033083	-0.89888558407972	3.54634321006	2.522	3.77036738879113	0.28	2317.17319513337	632.333458248011	9.21187025821777	0.130082340207989	0.00183611887769895	2.59167533784282e-05	3.65814030832926e-07	5.16345172704714e-09
A_55	A	200 mg	-6.05809592340658	2.72082821346143	1.77431146762374	-0.381465418460284	2.80927982150702	1.904	3.20123763972564	0.036	1566.00363977779	53.2938235103236	0.653571168549007	0.00793991902959132	9.64472351921562e-05	1.17155556234244e-06	1.42310187518492e-08	1.72865804391901e-10
A_59	A	200 mg	-6.44665365527462	2.68484298476439	1.89312852961618	-1.4468897333641	3.0400596119648	2.262	3.24051226811904	0.335	563.635398431526	237.203427288661	3.14082387323243	0.0397119070186961	0.000501819233901238	6.34118899104677e-06	8.01297985394537e-08	1.0125521594711e-09
A_64	A	100 mg	-6.6111531091558	2.71728740645469	1.7854613442776	-0.550943005473058	3.11902914043947	2.113	3.43011014026772	0.125	2228.20938691597	133.766215087629	1.64483624961843	0.0199387887942949	0.000241657478102227	2.92887475234323e-06	3.54977928501812e-08	4.30231199145926e-10
A_69	A	100 mg	-4.49534764001038	2.67611223756627	1.68693214473189	-0.617685410918001	2.01199848810794	1.516	2.53062470109046	-0.086	317.285430688943	8.49452660714901	0.133172107625777	0.00207395094413248	3.22952673544344e-05	5.0289647453067e-07	7.83101917051489e-09	1.21943311060825e-10
A_70	A	200 mg	-7.87148359018117	2.72053197860427	1.71492881959059	-0.343020026687237	3.75787747717833	2.533	4.02545792403437	0.197	6313.90344953899	739.262259149095	9.97736572188429	0.132167953369752	0.00175037197921866	2.31810516669639e-05	3.0699824937092e-07	4.06573120224993e-09
A_71	A	Placebo	-9.46358108292027	2.6296561336742	2.09262179921414	-0.757054434322033	4.18511352060878	3.927	4.25908336837643	1.12	148.573085555149	16666.8893391018	1728.92737904503	36.6939294620352	0.750297208616425	0.0153299808726003	0.000313215420753076	6.39947756072684e-06
A_72	A	200 mg	-6.14713638330718	2.71510525557589	1.69376067834595	-0.216036367286166	2.86048797667467	1.964	3.28372056255324	0.004	1921.59404682822	60.9787780654423	0.854614169343549	0.011879653299961	0.00016511566363776	2.29494403519837e-06	3.1897446271756e-08	4.43342871436228e-10
A_75	A	20 mg	-5.96786912157311	2.670479858671	1.89563588415299	-1.36059152726757	2.80772859954118	2.128	3.01223194802547	0.294	445.302203540274	124.068650276752	1.73510296264992	0.023289691010049	0.000312438932616011	4.19144126217291e-06	5.62291580679664e-08	7.54327214698256e-10
A_77	A	Placebo	-10.2096404994607	2.67187019364745	1.80028304016893	-1.47360105443837	4.75466429421279	3.613	4.93110807119325	0.743	1026.89678026594	53797.2385440723	981.830365929807	13.7120039077118	0.190842055758878	0.00265599048653862	3.69639739557553e-05	5.1443533585514e-07
A_8	A	200 mg od	-7.43687556759141	2.70679608168977	1.77163499014314	-0.757082150537833	3.54446307660448	2.446	3.78631819718782	0.247	2867.22859276831	534.398883289678	6.98787519129936	0.0890804247958631	0.001135220943797	1.44669419539452e-05	1.84362700286271e-07	2.34946717437136e-09
A_9	A	20 mg	-8.03622798537317	2.65929403635479	0.91038130555787	-1.40050688221495	4.19932119494413	4.445	4.36250653872841	0.173	15397.5716629528	4396.38557269086	388.298141842564	33.9134981249644	2.9595083473243	0.258247150364938	0.0225345455359485	0.00196635457953086
B1_14	B	Placebo	-6.68425179245238	2.02269789475337	1.12539052970071	0.210649828780812	3.23430614605664	4.633	3.1369021047756	0.979	103.626024123705	1368.98094748484	321.380870075627	37.3274399017477	4.07384203905383	0.441715971675641	0.0478603352097246	0.00518531564974197
B1_15	B	150 mg	-8.00034772332625	1.91219823456978	1.18407107211903	-0.68780746226446	3.70156576316897	6.536	3.52419125964852	2.017	16.6070911225888	500.227781698495	3341.7443531649	1096.68748800807	163.560351155519	22.0904048556429	2.94517392158099	0.391988017531424
B1_16	B	Placebo	-4.93336180177808	1.92458582170351	0.857822283843416	-0.386509898592559	2.56104387541876	4.132	2.44001494185803	0.768	53.2947061759386	247.394207468384	54.9133675566043	8.56432401333242	1.28343234702305	0.191244535155071	0.0284735003459628	0.00423875701689743
B1_19	B	75 mg	-5.52063875593001	1.93178224714788	1.30718351079906	-1.0778542355836	2.54418830826752	4.763	2.35136752943676	1.553	8.24488832892817	130.440311342409	169.677765092017	33.0624876729182	4.6277956307829	0.620078405926854	0.0826041904557869	0.0109956952024232
B1_21	B	Placebo	-10.4720694158631	1.91131278885856	0.20796493677393	-1.47432152657525	5.28585724231208	11.875	5.08372247869991	1.81	57.7495917744504	13354.5115570829	114007.239273183	41834.8127405199	12869.0655334673	3887.41817952836	1169.57605118733	351.492216509485
B1_22	B	75 mg	-2.04240012454495	1.94840275421804	1.17356823452382	0.754999284006583	0.795395687386381	1.32	1.07859717579432	-0.199	10.9643795588355	1.98118811000998	0.223798119851235	0.0241797603734003	0.00260019711108477	0.000279474117767757	3.00367810527786e-05	3.22821651740025e-06
B1_23	B	75 mg	-2.83891315717246	1.9635704271369	1.1469388533284	0.950205083467917	1.27710682393483	1.88	1.42500365288991	-0.035	26.5287402427947	6.38911111083258	0.769397246296945	0.0867403334865883	0.00970902591043389	0.00108588263493859	0.00012143707163782	1.35804869221087e-05
B1_28	B	Placebo	-6.8595557654029	1.91018970281408	1.56431710792279	-0.399712187932326	2.84496683645598	7.37	2.48772707933683	2.884	4.807132989307	32.9166148298446	169.252140645184	304.305929790549	143.228807352341	37.0972348175225	8.23965673051886	1.76888877523696
B1_43	B	75 mg	-6.36667012766615	1.92917808845472	1.02075524624269	-0.155281652469114	3.10473306647158	4.975	2.96610449846041	1.151	50.414631502247	876.053408282507	354.233419706071	52.9847983033401	7.14284875193354	0.950445556284903	0.126251558138153	0.0167666866238928
B1_46	B	150 mg	-9.11754243612483	1.95548275652907	1.20819587459881	-1.4544447304686	4.20044332750752	7.258	4.04549444598418	2.37	9.63080831705533	388.911562676327	8158.83742568484	6156.70395053814	932.999960605538	116.281398970153	14.165220409819	1.72083414224381
B1_48	B	150 mg	-8.61518095274465	1.9208809441098	1.16577548732413	0.435412184476117	3.98703742584558	6.6	3.8193119607584	1.799	57.3520002284733	1780.60248589842	6146.40174343948	1412.25793263131	197.309706289946	25.9558401350674	3.38816020473633	0.441830700085829
B1_49	B	Placebo	-1.94879931868934	1.94149613590258	1.12761753967018	0.695808635744005	0.777117133941444	1.308	1.06463505367732	-0.205	10.5530646281633	1.91501795288196	0.222149559120975	0.0246950970052549	0.0027325724932307	0.000302211867609655	3.34215731779899e-05	3.69606464745396e-06
B1_53	B	Placebo	-4.89578722791889	1.90663606304916	1.60457008375719	0.117969684902996	1.91588818043912	5.083	1.54136809877205	1.769	6.15928664613672	23.7236516821846	33.6304266436783	15.8383012245185	4.52944832386925	1.1236121237326	0.269083553583422	0.063899190093376
B1_54	B	150 mg	-3.1431539771411	1.97926202587792	1.14608094511009	1.47901710548926	1.38052320364778	1.929	1.58512568448056	-0.11	37.3538169675175	7.50980391408832	0.852873148512359	0.0919678865321746	0.00986356660347308	0.00105725592863025	0.000113318108063882	1.2145505952521e-05
B1_64	B	75 mg	-8.86645283960084	1.91072402883226	1.54596548947853	-1.40657054052417	3.74262062878782	9.893	3.39951377364826	4.227	1.93217336919884	15.1995666100651	117.168608031725	778.342368260654	2401.60472508139	1640.10832988963	455.881737237631	98.967221457097
B1_65	B	Placebo	-12.5167013223988	1.90536490195124	1.30113399722076	0.122129133233063	5.56958198708566	10.436	5.35437663948832	3.558	23.8188697553317	501.508104435151	10296.6748514179	136337.378585321	175409.617358967	37273.2342215721	5620.28407201567	807.043016021672
B1_66	B	Placebo	-9.48229740023156	1.89924821858908	1.45997456322162	-0.281089186696449	4.09744967521607	9.208	3.80262360792589	3.479	8.1126809614367	86.6161815878702	864.51053138523	4956.57429404678	4941.42383989993	1329.20486879673	254.240976722274	45.6146449313197
B1_68	B	150 mg	-3.83914436001557	1.95158544263896	1.18553893984639	-0.0252572969946039	1.86962299896791	2.939	1.77504335412013	0.546	29.7543539521658	42.2628426393743	7.01419056590667	0.879607134174343	0.106841856974839	0.0129280539056762	0.0015635948521697	0.000189099790080003
B2_12	B	Placebo	-4.30777295884974	1.91844351384808	1.32304567445474	-0.212779939536735	1.97409290723597	3.579	1.7903224257394	0.953	15.0707837184974	61.492844380189	19.8322872792937	3.09731169118769	0.435947435339775	0.0604851855373102	0.00837532017973343	0.00115940305471049
B2_13	B	75 mg	-5.23729000231381	1.90029992351751	1.16196573287933	-0.00240689424744431	2.49716018013556	4.219	2.33033269524025	1.036	30.2453548216598	213.45589712989	73.3920959261817	11.2145257813274	1.54574300025065	0.210162008973406	0.0285212141528309	0.00386966078970316
B2_15	B	Placebo	-8.95794874630299	1.96408961099157	1.09411887505577	1.15212777881539	4.20977322478325	6.325	4.07905354616726	1.433	197.207325248505	7318.63243495257	7062.33114909394	1070.13819280349	133.409151699935	16.270831828977	1.97919415278382	0.240673313716683
B2_16	B	75 mg	-3.53783186962511	1.97784338391341	1.14040341342991	0.762472663392277	1.70021064978923	2.439	1.72451684362784	0.19	48.225631773981	19.9779822275166	2.57271540728813	0.296402053138173	0.0337375728835923	0.00383488392979586	0.000435836018715542	4.9532054692461e-05
B2_19	B	Placebo	-4.04029397266908	1.93067322590845	1.14642419672324	0.216070596840329	1.97002811944048	3.094	1.86898670367584	0.55	37.0409974202288	53.1869074209866	9.23926046214923	1.21292031245213	0.154052464521651	0.0194853896154712	0.0024633312950764	0.000311392322590793
B2_202	B	75 mg	-2.82796444366756	1.97231975366984	1.15819793956859	1.41907128063383	1.18909669763071	1.706	1.44702895182284	-0.176	26.0040189002817	4.67741220674654	0.51774946842965	0.0548365104154907	0.00578150702884939	0.000609262198211661	6.42015461969127e-05	6.76525906877459e-06
B2_205	B	75 mg	-7.77395193524423	1.99090263497414	0.889987823453103	1.77392131109818	3.81808645517666	5.452	3.72031732164695	0.792	712.214429287643	4758.15045021159	960.402160479015	135.019075886869	18.3112121759604	2.47187366811739	0.333476793166091	0.0449850899768842
B2_206	B	75 mg	-8.94384618584898	2.0322175878624	0.99988895735015	2.68934297363651	4.29055300073785	5.7	4.20835674316406	0.817	1855.21622369229	14860.8296156467	2725.00087081509	330.634328366653	38.6556969143905	4.50057278855476	0.523735683487187	0.0609441641459458
B2_207	B	Placebo	-2.67651810436906	1.96699486728682	1.15093904884588	1.43311830783578	1.09580313596718	1.596	1.39200686392185	-0.221	22.0077953372823	3.70038354311249	0.404969400128612	0.0426279760182235	0.00446919395638632	0.000468362300003984	4.90812498978712e-05	5.14336449033287e-06
B2_21	B	75 mg	-3.10267181299174	1.97869812855863	1.14800227290951	1.71142755307111	1.31579002906504	1.824	1.58096016686749	-0.185	35.0916831320801	6.14572601961596	0.673852896762386	0.0708524816883107	0.00741787526076054	0.000776263573384342	8.12303848858953e-05	8.50013224724728e-06
B2_210	B	75 mg	-3.0632662098047	1.97031282414749	1.12705720215744	1.319737805119	1.36831279292185	1.944	1.55007590226912	-0.083	34.8962574483997	7.52066718586604	0.88438806837763	0.0983359568957267	0.0108684714810923	0.00120043005793459	0.000132578617498375	1.4642209027566e-05
B2_213	B	Placebo	-3.4233479031059	1.94184618805532	1.06237352508066	0.359742234988198	1.70971764419464	2.589	1.68555819560989	0.287	39.2288179037898	22.7314471802019	3.33884155710933	0.426845614384271	0.0536863946382863	0.00673871228306976	0.000845627688539178	0.000106112763418513
B2_302	B	75 mg	-2.71025412796582	1.94181749986581	1.26583712798264	-0.611053040052811	1.28479475607093	2.265	1.20414862910417	0.457	10.4157973697425	10.3412238271886	1.70743965030198	0.21895699878439	0.0272358917630368	0.00337515014890252	0.000418063901832468	5.17806184267671e-05
B2_304	B	Placebo	-6.93881260344748	1.90288632753019	1.6372281614156	-0.224042705432143	2.75785338638816	8.56	2.31315387031827	3.505	3.80220581745969	17.554822948892	70.9941195071706	180.212907106333	182.53623420679	82.93503227464	26.3987172410736	7.50481277206839
B2_307	B	75 mg	-6.71739941715986	1.91442095623678	1.21100601322597	0.190719528244997	3.12382146574192	5.296	2.94522851590097	1.43	36.4077887874692	613.454012819391	561.64554819684	98.4011966741126	13.5647547367382	1.81304527202429	0.24134073811429	0.0321082557596451
B2_309	B	75 mg	-8.91076184379932	1.91702554806045	1.35410943864112	-0.124300981388789	3.96846132378352	7.576	3.74330863201023	2.556	16.4725409014603	298.419959008715	3453.31481262545	4325.35879828241	943.731654008541	144.690225990314	21.0652770119941	3.04405165602229
B2_316	B	75 mg	-2.49292269258308	1.96323632311514	1.16930992843375	1.09828223420613	1.02716865404697	1.55	1.28521401342804	-0.175	17.9612909096121	3.29335076423809	0.368437920053308	0.0393728916788802	0.00418751278137784	0.000445138306815505	4.73162603483376e-05	5.02948330378231e-06
B2_317	B	Placebo	-11.4702779377492	1.98789763555442	0.776633184049696	2.14277425800189	5.4895028315627	8.341	5.3781415353181	1.396	1429.1033281752	139362.626848292	131344.003167857	22900.9031003433	3543.0176843021	540.041677948407	82.1349317177875	12.4877519706896
B2_322	B	75 mg	-2.68884922535026	1.96991402277735	1.16406601587681	1.53092919426349	1.07663599678851	1.56	1.39825083470429	-0.247	21.7077367380114	3.46510576169163	0.369686484056417	0.0380450748985422	0.00390109334297397	0.000399864543121375	4.09848090303946e-05	4.20079260739629e-06
B2_327	B	Placebo	-11.3302039881549	1.90726732603422	1.37826218942263	-0.579190121292647	4.98918849846411	10.161	4.74514456920549	3.755	8.91199423163811	141.55268616014	2202.23124118748	25631.0302019468	51603.8248185109	14545.5835894545	2447.65076378726	379.162093410479
B2_329	B	Placebo	-6.84438619136548	1.94027429743668	1.30246971927364	-1.34249950992027	3.13223495971146	5.831	2.94398092228834	1.994	6.92942806393109	164.247024600198	878.927387087743	282.090652859567	41.2512466290128	5.43987824119601	0.707871567749943	0.091953680851913
B2_331	B	Placebo	-7.41856090294813	1.90134753618497	1.77931738653815	2.01716712219533	2.61611764066256	11.494	1.9249835650812	3.722	15.9034625654501	31.5049319783803	55.0032156542454	77.8238350168579	83.1785787719132	66.8360733425659	42.9875832097331	24.0062995541087
B2_332	B	75 mg	-8.57759096396491	1.99922611075716	0.975121746137813	1.54854075348279	4.13197428068837	5.877	4.02997782117389	1.041	517.656935358654	10666.4195405991	3008.81825691518	401.698639215051	50.2354381749708	6.23446217035352	0.77299930310339	0.0958315673021845
B2_333	B	75 mg	-2.432871470665	1.95690378272065	1.16173418186197	0.901546568947063	1.02790961797191	1.579	1.24893211277511	-0.132	17.0412128430132	3.42861405408336	0.397386078825142	0.0437094401486793	0.00478085905565437	0.000522602475997375	5.71226055515085e-05	6.24369079575724e-06
B2_336	B	Placebo	-4.01717798665407	1.94613583787139	1.15483823085443	0.229968210261308	1.96065043977357	3.023	1.87159312744988	0.516	39.4630628048417	50.5847124116606	8.27484099376515	1.04784800622483	0.128853113945749	0.0157886912689079	0.00193378553579816	0.000236835790754657
B2_337	B	Placebo	-10.6804642684261	1.94714795408705	1.02878692790095	-0.00688665869304239	4.98824316584652	7.982	4.85377406363157	2.099	66.9236252719513	4336.53279182039	69752.9884359551	24236.3446476481	3456.18598534274	450.565731093297	58.096979680945	7.48065560324359
B2_342	B	Placebo	-3.25137835563017	1.97286918092315	1.12909622918029	1.15714531285376	1.50090774138215	2.13	1.61939726147859	0.0110000000000001	41.6161088669879	10.8907820471739	1.32398101789161	0.149863126711205	0.0168321608852759	0.00188889788284816	0.000211950702602924	2.37824451345628e-05
B2_343	B	75 mg	-8.25728964433968	1.94228071347221	0.716849058632472	0.683147348481612	4.09971931894038	6.639	3.96946821670032	1.132	267.869447332051	8884.83789140374	3583.10177931856	652.120473094941	110.771057688863	18.6269279851168	3.1270686239282	0.524823694786639
B2_344	B	Placebo	-5.54409259314362	1.96506270515701	1.16932856313155	-0.48948496416184	2.67414676839878	4.272	2.53996375514193	1.075	29.2688524224956	342.384153095172	111.684614874284	14.8002328481244	1.78300469746989	0.212448021366431	0.0252805103402191	0.0030078179516323
B2_348	B	75 mg	-6.78647613960238	1.96560772881739	0.926621188490172	1.21125025929617	3.35288035884487	4.902	3.24675835361758	0.775	301.618772955212	1583.80899701762	321.689866577025	45.1637434493253	6.10114155397907	0.820106936189248	0.110164339366991	0.0147969707875428
B2_349	B	75 mg	-2.1583462304759	1.9409478572255	1.22246869586177	0.126518106928518	0.936531399072047	1.591	1.03815771717047	0.038	10.8834579106461	3.28102509113944	0.422221774544681	0.0495933422561922	0.00576501319519875	0.000669353512051123	7.77052289650625e-05	9.02065170084619e-06
B2_350	B	Placebo	-4.31270208486493	1.9105449652161	1.67410705004097	-3.35781610490034	1.54773567586401	7.239	1.08260345918458	4.157	0.144026146020406	0.586832253136762	2.24894840487738	6.91613920330089	11.9660469568564	9.13330876752413	3.91878244838466	1.31674729497468
B2_52	B	75 mg	-2.90469301936395	1.95885457869072	1.15889489121831	0.638120610372729	1.34921222264315	2.024	1.42568355234685	0.0780000000000001	26.2605034456766	8.28174741961633	1.05213886191154	0.122149681287035	0.0140398215029789	0.00161188268217059	0.000185032578236936	2.1240093309332e-05
B2_55	B	Placebo	-5.1512569058813	1.97914733723329	1.12069336408053	0.361638604567611	2.52567668245667	3.717	2.42610336929684	0.686	76.7355028900194	219.521498820102	38.0231803290736	4.63195571408423	0.543965584297018	0.0636135366923794	0.00743557091097162	0.000869068819885359
B2_56	B	75 mg	-5.0187949940862	1.95238343775418	1.16053175808196	-0.239961686640431	2.43624055995072	3.877	2.30405252196805	0.899	33.5644981947117	197.276432950612	47.6521927623147	6.26940964624673	0.771686469057381	0.0942320583045546	0.0114957146211805	0.00140223885260104
B2_62	B	Placebo	-8.5443177588129	1.96595644414108	0.979299333281142	0.525255017534468	4.09897422809287	6.239	3.97848852049398	1.353	147.636975251656	6641.30523991839	4881.1753735092	741.304010500423	97.564288729702	12.6279827522854	1.63099904882968	0.210598089859638
B2_65	B	Placebo	-10.8934840297757	1.92192185979959	0.779416615712121	0.034874744636422	5.20433404031827	8.704	5.06603816087769	1.929	108.652191996206	10695.6359266923	115100.083952807	31988.5284766854	5445.12881722386	880.384566643162	141.262483373964	22.6390214931701
B2_7	B	75 mg	-2.76869232307177	1.97113084518154	1.15965094240856	1.49212626565652	1.13780101701826	1.637	1.42807298142481	-0.213	24.0788098886087	4.06465185407787	0.441881407029652	0.0461693246442415	0.00480443046237866	0.000499744087826425	5.19797786012295e-05	5.40653738485597e-06
B2_70	B	Placebo	-7.39500273205572	1.92727035968669	1.14685627196189	-0.175301455467177	3.47355882844474	5.771	3.31404371588878	1.576	34.3917124159625	986.247561034174	1542.49523197989	279.512813741305	37.4952606784484	4.85117232258819	0.624766851436658	0.0804141272705291
B2_71	B	75 mg	-6.29792992653946	1.97570609377275	1.12045857789792	0.358079956446234	3.03851213034015	4.549	2.9186170056348	0.974	84.8621439858828	827.788814554962	212.605052918218	27.1272704326942	3.22747351510826	0.380928410719721	0.0449175154517199	0.00529590232822126
B2_73	B	Placebo	-5.43350040810832	1.91016453360668	1.43725122392068	-1.62468353864967	2.37184135224709	5.486	2.10434991334155	2.175	2.48973833175582	27.9819072092198	122.554362782135	67.8751521234901	14.0728733449881	2.39799771510474	0.395387376461004	0.0648406813726614
